# Supplementary material for: Peroxisome-derived ether lipids regulate lysosomal exocytosis
Source: EMBO J. 2026 May 2;45(11):3699–730. doi: 10.1038/s44318-026-00791-3 (PMC13226661; doi:10.1038/s44318-026-00791-3)
Supplement: Supplementary file 2 — Dataset EV1 [file 44318_2026_791_MOESM2_ESM.xlsx]

## Sheet: Sheet1
Dataset EV1.
CRISPR screen gene enrichment
Cells with low LysoTracker Red staining were sorted and sequenced in each round. Log₂ fold changes (log₂FC) and statistical significance (FDR) were provided. Top hits were defined as genes with log₂ fold change (log₂FC) > 1 after the third round of sorting.

## Sheet: Hits enrichment
Top hits (log₂FC > 1)
	logFC	logFC	logFC	fdr_pb	fdr_pb	fdr_pb
	low5r1_vs_presort	low5r2_vs_presort	low5r3_vs_presort	low5r1_vs_presort	low5r2_vs_presort	low5r3_vs_presort
FAR1	2.18209	4.49169	5.48738	0.0984448	0.000499318	3.85264e-05
AGPS	0.851334	3.18717	4.4905	0.562533	0.0235262	0.00182776
PEX5	0.691517	2.20473	3.99816	0.534945	0.0408781	0.00182776
GNPAT	0.632174	2.5075	3.76218	0.537402	0.0477199	0.00409436
PEX19	0.803499	2.33008	3.69056	0.534945	0.0408781	0.00250307
ATG9A	0.608444	2.09449	3.23177	0.574047	0.0235262	0.00182776
PEX7	0.505047	2.07004	3.22781	0.575417	0.0408781	0.00250307
ZCWPW1	0.757513	1.42892	3.02852	0.534945	0.0938464	0.00250307
CDK13	1.64463	3.15108	3.00095	0.289793	0.00774052	0.00363242
RB1CC1	0.362692	1.49575	2.92903	0.603281	0.147957	0.0132031
GRM1	0.532558	1.16512	2.90829	0.534945	0.0982058	0.00182776
PITPNB	1.47329	2.56897	2.79093	0.534945	0.0408781	0.0215603
ABAT	0.0251503	0.987405	2.71657	0.907255	0.193434	0.00566994
DDIT4	0.155186	0.914423	2.69563	0.544826	0.0938464	0.00182776
NMT1	1.15681	2.02137	2.51027	0.534945	0.0982058	0.0361492
EPG5	0.163892	1.29737	2.47258	0.607131	0.129397	0.0169277
CLINT1	1.68448	2.69005	2.44081	0.0984448	0.00325266	0.00409436
SCMH1	0.181291	1.10267	2.37813	0.773048	0.200764	0.0300237
ATG101	0.808608	1.60849	2.37157	0.467598	0.0210697	0.00250307
EI24	0.46319	1.1904	2.32606	0.588418	0.194987	0.0361492
CXXC4	1.09403	1.4283	2.28068	0.534945	0.194987	0.057313
ICMT	0.789701	2.33839	2.24305	0.534945	0.0579018	0.0515904
CHRNA6	0.455135	1.01799	2.22893	0.577889	0.205171	0.0272228
GPR107	1.72881	2.59839	2.21229	0.289793	0.0210697	0.0215603
METTL21C	0.228364	1.65217	2.16323	0.771022	0.129584	0.0654764
EME1	-0.433795	0.67675	2.13595	0.97602	0.341182	0.010245
PRAMEF7	0.0350646	1.2436	2.10418	0.972322	0.202398	0.0746598
AP4M1	0.185775	1.77893	2.09582	0.640444	0.0938464	0.0833104
FAM134B	0.0064232	1.2515	2.05982	0.753041	0.200764	0.0654764
MAGEF1	0.0474275	0.972016	2.05536	0.677362	0.127974	0.0259657
ATG13	0.586821	1.31006	2.04508	0.534945	0.113995	0.0237978
TSC1	0.544863	1.2525	2.01007	0.591687	0.254336	0.13673
CSNK2A2	0.48373	1.35566	1.98247	0.542468	0.122836	0.0540831
HMOX1	0.171203	0.858577	1.93508	0.603281	0.194987	0.016434
GDF15	-0.258664	0.723861	1.90236	0.851709	0.583064	0.211274
RAB1A	1.46493	2.51478	1.88038	0.458744	0.0235262	0.0479601
PEX13	0.0426833	0.993663	1.87048	0.706458	0.278554	0.0971843
TMEM63C	0.274806	1.15312	1.85971	0.578212	0.143241	0.0343178
PEX16	0.106946	1.00533	1.84979	0.75803	0.254336	0.114392
TTC19	0.68662	0.82619	1.80464	0.534945	0.259249	0.119995
PEX10	0.224115	0.614302	1.80147	0.635096	0.318209	0.0867969
RAB31	0.352807	0.336433	1.79689	0.562533	0.381171	0.0458959
ABCD3	0.344976	1.65628	1.79305	0.585302	0.081741	0.0499868
RBP5	-0.429445	1.26567	1.75219	0.999996	0.0719367	0.0229471
LGR6	0.58254	1.45923	1.71821	0.586086	0.193434	0.170468
CMPK2	0.752019	0.795327	1.71383	0.537402	0.328767	0.200332
KIZ	0.386713	1.34738	1.70361	0.665284	0.253802	0.193945
ERBB4	-0.15459	0.268494	1.67432	0.999996	0.504243	0.0433741
SRD5A3	0.289414	0.844901	1.66774	0.579978	0.120601	0.0300237
PEX11B	0.0799697	0.957563	1.65935	0.592578	0.25495	0.20083
CCDC87	0.357925	1.09086	1.65635	0.537402	0.16356	0.200332
OR13J1	0.571526	1.11658	1.65545	0.598993	0.305279	0.20072
CRIP1	0.0302143	1.10813	1.63602	0.650448	0.253166	0.211274
MRPL9	0.039213	0.831866	1.63272	0.851654	0.241485	0.195589
ZNF286A	-0.13068	0.730835	1.63006	0.64813	0.166341	0.0311577
HLA-G	0.330835	1.19899	1.62416	0.56221	0.103782	0.119995
LMO1	0.0569663	0.867509	1.62143	0.782769	0.387525	0.165502
OR52N2	0.7461	1.9762	1.61586	0.544826	0.166707	0.156627
LIN28A	0.287714	1.62123	1.58962	0.614445	0.105242	0.0361492
AP1M1	0.806486	1.98811	1.58146	0.534945	0.0235262	0.0971843
UBLCP1	0.384002	1.09943	1.58114	0.631051	0.253802	0.139674
LOC650293	0.508013	0.859444	1.56257	0.579978	0.263921	0.137574
MMP26	0.144094	0.950859	1.55257	0.801862	0.191341	0.0800253
TSC2	0.183812	0.949302	1.55154	0.619525	0.200764	0.0965699
GNPDA1	-0.0282578	1.24114	1.5343	0.858417	0.113995	0.0664533
SSH2	0.361319	0.891142	1.53235	0.536078	0.226594	0.181423
CHEK1	0.476821	1.72452	1.53128	0.575417	0.119991	0.208779
TRERF1	0.296381	1.41025	1.52824	0.604751	0.191253	0.0743951
SLC45A3	0.319916	0.829738	1.52394	0.598993	0.282931	0.139674
LZTFL1	0.141539	1.04459	1.51811	0.665604	0.245379	0.119995
KRTAP16-1	0.103386	0.967512	1.51381	0.768813	0.278554	0.119995
PEX6	0.661408	1.5485	1.50889	0.551661	0.122836	0.119995
FBXL13	-0.0551233	0.852946	1.49049	0.768737	0.300446	0.120599
UBL3	0.222152	0.505596	1.48277	0.592308	0.332904	0.0971843
FBN1	0.137744	1.09254	1.47869	0.632677	0.163367	0.139674
C19orf45	-0.301297	0.498917	1.47714	0.900769	0.262871	0.0790597
XAF1	0.0824584	0.650691	1.46908	0.578212	0.232891	0.078106
MS4A14	0.0894589	1.00126	1.46833	0.587633	0.122836	0.0515904
ATG14	0.764488	1.0984	1.46627	0.534945	0.186448	0.062916
HPRT1	0.238346	0.78447	1.4612	0.603654	0.259776	0.13673
ACSF3	0.0625835	0.652319	1.44828	0.823063	0.325542	0.139674
ANKRD32	0.134764	1.31213	1.44403	0.732468	0.193434	0.181423
CARHSP1	0.438938	1.10837	1.43567	0.592219	0.200764	0.119995
NRCAM	0.550337	1.12223	1.4286	0.534945	0.200764	0.200813
TMEM41B	0.646645	0.91395	1.4235	0.534945	0.200764	0.119995
NALCN	-0.195862	0.268072	1.41579	0.963621	0.52906	0.13673
C2orf76	0.42493	1.20555	1.40601	0.534945	0.0408781	0.0215603
SLC39A9	1.02443	1.90065	1.40533	0.534945	0.0419441	0.0909793
MYO5C	0.151556	0.810275	1.39685	0.636535	0.120601	0.0259657
PEX12	-0.063099	0.728077	1.39189	0.927742	0.278554	0.20072
CFC1	0.156955	0.810747	1.36456	0.78102	0.340148	0.200097
SEC14L1	1.64334	2.45837	1.35928	0.116995	0.00810498	0.0549561
KRTAP4-4	0.402197	0.307067	1.35458	0.695228	0.492973	0.202259
SLC10A7	1.426	2.63909	1.35083	0.294358	0.00839631	0.0711974
ICE1	0.291914	1.29279	1.3465	0.637161	0.122836	0.17746
PEX26	0.436656	1.20806	1.34192	0.534945	0.0477199	0.0762939
GLDN	-0.12352	0.928323	1.34121	0.95608	0.288393	0.342042
SWAP70	0.451096	0.844328	1.3406	0.561169	0.19901	0.057313
NPRL2	0.269701	0.854075	1.33091	0.588418	0.253802	0.119995
ITM2C	-0.108706	0.393687	1.3151	0.992862	0.386847	0.138387
TAF1L	0.219162	1.27046	1.30381	0.660976	0.126932	0.390663
PCDHA2	0.47383	0.771587	1.29588	0.565829	0.275534	0.197659
SOX3	0.559261	0.971327	1.29139	0.551661	0.280164	0.19068
MS4A12	0.277319	1.09208	1.28172	0.592219	0.227349	0.145507
RHO	-0.0689074	1.03234	1.27478	0.999996	0.191253	0.200332
PEX1	-0.0178832	1.11453	1.27401	0.676872	0.210327	0.151764
TGM7	0.0643561	0.248942	1.26937	0.768236	0.318038	0.0815037
CXCL10	0.383668	0.93218	1.26705	0.620156	0.239857	0.139674
PIK3C3	-0.0501986	0.240474	1.2665	0.969255	0.499858	0.181423
SERPINE1	0.00319315	0.745786	1.25279	0.636573	0.253802	0.156627
SEPT4	0.0455395	0.665103	1.25165	0.749571	0.374921	0.165502
MAN1A1	-0.642947	0.30072	1.24705	0.850767	0.347837	0.181423
SLIT2	-0.414922	0.43587	1.23947	0.999996	0.428887	0.323086
TBC1D23	0.529813	1.65607	1.22974	0.546322	0.0938464	0.165502
NAV1	0.067468	0.64094	1.22927	0.611794	0.299929	0.200332
GIMAP1-GIMAP5	0.543337	0.671465	1.22909	0.534945	0.295176	0.1541
FAAH	0.216468	0.560568	1.22724	0.593736	0.239821	0.13673
FAM181B	0.259162	0.898461	1.22599	0.702648	0.308408	0.306575
WDR45	-0.0509482	0.580433	1.21896	0.802224	0.232209	0.0867969
RPL39L	0.12352	0.428255	1.21531	0.575417	0.493545	0.274046
RPS6KC1	-0.0306066	0.520235	1.21177	0.68958	0.308671	0.0971843
PIGL	0.0209938	0.898885	1.20597	0.920832	0.28461	0.212533
CNGA1	0.375462	0.563021	1.20533	0.632597	0.517612	0.342042
CWC25	-0.335445	0.489608	1.1921	0.999996	0.268795	0.13673
TXNDC5	0.60023	0.469117	1.19105	0.534945	0.217265	0.19965
ANKRD37	0.424764	0.77197	1.19088	0.534945	0.122836	0.0833104
LST1	0.072262	0.642405	1.17708	0.705236	0.388926	0.139674
ZPBP	0.634415	1.27387	1.17292	0.534945	0.122836	0.13673
PAPL	0.0693339	0.477313	1.16777	0.82952	0.226594	0.0433741
ZNF830	-0.418849	0.623232	1.16518	0.999996	0.309737	0.200332
SNCAIP	-0.0377963	0.533941	1.1651	0.910268	0.308671	0.0849579
CD44	0.100556	0.877532	1.16435	0.880006	0.318744	0.214007
ZC3H15	0.277774	0.892262	1.16024	0.611507	0.257879	0.221538
TMED10	0.599381	1.16516	1.1583	0.534945	0.166707	0.151764
NDUFB8	0.102557	0.0106238	1.15751	0.855387	0.62338	0.223717
TMEM138	0.80029	1.36055	1.15424	0.587633	0.200764	0.221538
GSG1L	0.454908	0.915009	1.15304	0.534945	0.193434	0.139674
DOCK9	0.328374	0.450102	1.14904	0.591687	0.545679	0.119995
CCDC142	-0.504537	0.0660578	1.1379	0.999996	0.505869	0.292991
NTRK1	0.630105	0.700484	1.13716	0.534945	0.193434	0.119995
CKMT2	0.0773767	0.927349	1.1352	0.844789	0.300446	0.344693
EPB42	0.032951	0.516753	1.13013	0.592578	0.268795	0.139674
TMEM18	0.268448	0.74525	1.12217	0.65204	0.331521	0.211274
GPR152	0.349743	1.20635	1.11999	0.625248	0.208375	0.152928
SFXN3	0.283367	0.335597	1.11714	0.575417	0.200764	0.0678415
NXF2	0.0696532	0.27531	1.11544	0.652992	0.318209	0.151764
OR2L8	0.660888	1.23466	1.1136	0.534945	0.113995	0.212533
SLC7A7	0.134486	0.72364	1.1105	0.686927	0.253568	0.19068
PTBP2	0.23193	0.47421	1.10662	0.650952	0.332904	0.165502
PPT1	0.390473	0.270179	1.10422	0.571107	0.304495	0.139674
KIF5B	0.359388	1.04674	1.10137	0.534945	0.0732127	0.0486793
ISOC1	-0.365246	-0.0482536	1.09232	0.880006	0.717964	0.225995
RNASE12	0.0939206	1.45646	1.08737	0.803818	0.154	0.354779
PRDM9	0.023769	0.365083	1.07899	0.768798	0.517974	0.351243
FZD7	0.255963	0.18041	1.07258	0.70502	0.545666	0.237761
MNDA	0.125326	0.718286	1.05834	0.884892	0.314832	0.327339
HIP1	0.0497889	0.376885	1.05744	0.710976	0.356072	0.0540974
LCA5	0.400024	0.947206	1.05301	0.575417	0.253802	0.344693
RGSL1	0.190212	0.579251	1.04714	0.656504	0.238593	0.128749
C1QTNF4	0.730669	0.298847	1.04379	0.573953	0.579436	0.387559
SS18L1	0.00219391	0.321616	1.03894	0.634978	0.446711	0.264033
ATG10	-0.167945	0.0370216	1.03778	0.841971	0.455936	0.286834
CD48	0.4084	0.703521	1.02833	0.534945	0.216356	0.216672
BSCL2	0.523219	0.944358	1.0279	0.586718	0.200764	0.165926
IRX6	0.251844	0.824161	1.02687	0.707959	0.376232	0.221051
FAM169B	0.222668	0.152181	1.02435	0.598993	0.355218	0.138463
BCAT2	0.253367	0.482999	1.02203	0.646909	0.318374	0.139674
TYRO3	0.192376	0.807018	1.0187	0.762601	0.238593	0.16922
ALOX5	0.225873	0.703631	1.01848	0.646361	0.313466	0.202259
COL4A2	0.350692	0.0942118	1.01694	0.610432	0.452353	0.197659
LRP6	-0.295997	0.477754	1.01667	0.999996	0.381543	0.293994
ZNF433	-0.278424	0.632493	1.01638	0.868941	0.227349	0.102494
KIAA0226L	0.0220478	0.554052	1.0107	0.708605	0.457605	0.429607
ENTPD3	-0.115811	0.74004	1.00937	0.676826	0.253802	0.303122
RBM14-RBM4	0.113367	0.956092	1.00892	0.598993	0.154979	0.181423
ZNF681	-0.175263	0.612241	1.00651	0.933201	0.626833	0.342042
CRYGD	0.358892	1.35639	1.00201	0.600834	0.122836	0.139674

## Sheet: All genes
	logFC	logFC	logFC	cpm_a	cpm_a	cpm_a	cpm_a	cpm_a	cpm_b	cpm_b	cpm_b	cpm_b	cpm_b	cpm_b	cpm_b	cpm_b	cpm_b	cpm_b	cpm_b	cpm_b	cpm_b	fdr_pb	fdr_pb	fdr_pb
	low5r1_vs_presort	low5r2_vs_presort	low5r3_vs_presort	hi5r3_vs_presort	hi10r1_vs_presort	hi10r2_vs_presort	hi10r3_vs_presort	presort_vs_plasmid	low5r1_vs_presort	low5r2_vs_presort	low5r3_vs_presort	low10r1_vs_presort	low10r2_vs_presort	low10r3_vs_presort	hi5r1_vs_presort	hi5r2_vs_presort	hi5r3_vs_presort	hi10r1_vs_presort	hi10r2_vs_presort	hi10r3_vs_presort	presort_vs_plasmid	low5r1_vs_presort	low5r2_vs_presort	low5r3_vs_presort
FAR1	2.18209	4.49169	5.48738	13.618	13.618	13.618	13.618	13.231	64.6875	332.021	666.74	38.5285	144.39	227.088	3.3573	2.37984	2.38087	7.55304	2.59771	3.32695	13.618	0.0984448	0.000499318	3.85264e-05
AGPS	0.851334	3.18717	4.4905	8.91734	8.91734	8.91734	8.91734	7.93613	19.192	101.879	322.952	23.006	76.1745	138.053	7.03382	2.86586	1.50665	3.5293	2.86643	2.08296	8.91734	0.562533	0.0235262	0.00182776
PEX5	0.691517	2.20473	3.99816	11.8383	11.8383	11.8383	11.8383	13.4428	20.431	53.2288	175.856	16.3866	27.8095	34.2806	8.01349	2.27928	3.0877	7.50189	3.51138	2.82068	11.8383	0.534945	0.0408781	0.00182776
GNPAT	0.632174	2.5075	3.76218	11.1593	11.1593	11.1593	11.1593	10.8016	19.2824	85.8	268.587	18.6856	57.0761	82.7494	12.5486	5.79876	4.65014	11.2358	9.83545	7.82557	11.1593	0.537402	0.0477199	0.00409436
PEX19	0.803499	2.33008	3.69056	10.7946	10.7946	10.7946	10.7946	11.8108	21.5539	68.6185	263.061	20.707	29.4389	40.1847	9.82973	14.3461	13.876	8.84882	10.6775	12.9751	10.7946	0.534945	0.0408781	0.00250307
ATG9A	0.608444	2.09449	3.23177	17.0877	17.0877	17.0877	17.0877	17.7411	31.8791	84.1155	211.19	34.9179	81.0157	96.3426	14.673	10.9774	8.50046	12.1906	8.47389	4.02127	17.0877	0.574047	0.0235262	0.00182776
PEX7	0.505047	2.07004	3.22781	20.429	20.429	20.429	20.429	16.8191	28.6654	87.9438	202.081	33.2824	74.3415	130.715	21.8169	17.4466	10.3047	16.436	8.0081	7.26143	20.429	0.575417	0.0408781	0.00250307
ZCWPW1	0.757513	1.42892	3.02852	13.2491	13.2491	13.2491	13.2491	14.4021	22.7155	36.7058	156.219	17.7907	26.9635	64.1369	20.0447	17.1449	22.2649	18.5672	13.9022	18.2404	13.2491	0.534945	0.0938464	0.00250307
CDK13	1.64463	3.15108	3.00095	9.71959	9.71959	9.71959	9.71959	8.40956	32.2018	94.0538	95.5006	31.1222	79.778	90.9419	8.09054	9.98862	4.92915	9.63311	5.19541	2.3578	9.71959	0.289793	0.00774052	0.00363242
RB1CC1	0.362692	1.49575	2.92903	9.29303	9.29303	9.29303	9.29303	11.2003	12.8936	31.7443	103.369	17.1118	31.0996	41.8171	6.10918	6.28478	4.46414	4.84213	2.31106	0.737715	9.29303	0.603281	0.147957	0.0132031
GRM1	0.532558	1.16512	2.90829	11.7732	11.7732	11.7732	11.7732	11.8731	16.7914	26.7675	101.068	15.6459	23.3286	55.5477	12.4275	12.5528	9.6165	17.1861	15.9804	7.18911	11.7732	0.534945	0.0982058	0.00182776
PITPNB	1.47329	2.56897	2.79093	5.00689	5.00689	5.00689	5.00689	6.12963	20.5859	60.3953	88.0176	20.7841	39.1683	94.7865	4.05077	1.81002	1.13464	2.38696	1.82735	1.27292	5.00689	0.534945	0.0408781	0.0215603
ABAT	0.0251503	0.987405	2.71657	9.87806	9.87806	9.87806	9.87806	7.89876	10.6092	24.5624	96.3963	11.6187	13.1606	40.4441	10.6443	15.4522	13.7272	8.38848	9.54881	6.75516	9.87806	0.907255	0.193434	0.00566994
DDIT4	0.155186	0.914423	2.69563	20.0134	20.0134	20.0134	20.0134	17.604	23.4899	39.2631	152.994	31.7394	55.384	109.738	21.1675	24.0163	25.8548	20.8007	22.0715	23.8817	20.0134	0.544826	0.0938464	0.00182776
NMT1	1.15681	2.02137	2.51027	7.93895	7.93895	7.93895	7.93895	9.38133	21.3345	55.6942	98.0224	18.9325	35.2985	49.613	3.97372	1.50835	0.353411	1.09118	1.00325	0.896831	7.93895	0.534945	0.0982058	0.0361492
EPG5	0.163892	1.29737	2.47258	13.1476	13.1476	13.1476	13.1476	13.6422	16.1074	35.1898	91.4352	20.0589	27.0575	47.4466	13.8035	10.2065	11.6626	10.6049	8.22308	8.99724	13.1476	0.607131	0.129397	0.0169277
CLINT1	1.68448	2.69005	2.44081	13.9256	13.9256	13.9256	13.9256	14.2526	43.3272	97.6371	108.992	43.8982	77.9293	96.9681	10.9195	10.6087	7.08682	13.1795	8.3664	4.84578	13.9256	0.0984448	0.00325266	0.00409436
SCMH1	0.181291	1.10267	2.37813	18.5585	18.5585	18.5585	18.5585	18.8623	21.7604	43.6427	125.35	20.9384	33.0424	40.3983	16.06	18.1505	18.4518	24.5005	23.4868	29.0602	18.5585	0.773048	0.200764	0.0300237
ATG101	0.808608	1.60849	2.37157	26.7561	26.7561	26.7561	26.7561	24.5061	44.6824	84.0849	164.184	40.7813	78.086	107.815	18.0303	14.145	10.8813	15.1743	9.22633	6.30674	26.7561	0.467598	0.0210697	0.00250307
EI24	0.46319	1.1904	2.32606	12.0592	12.0592	12.0592	12.0592	8.84561	16.9205	30.8868	79.005	18.0993	42.7405	59.8041	8.11256	2.06141	0.223207	7.68944	5.32082	3.77537	12.0592	0.588418	0.194987	0.0361492
CXXC4	1.09403	1.4283	2.28068	8.4786	8.4786	8.4786	8.4786	10.7892	17.54	24.7462	52.9043	10.5695	13.3016	13.517	13.143	6.60321	4.85475	15.6517	10.6058	14.277	8.4786	0.534945	0.194987	0.057313
ICMT	0.789701	2.33839	2.24305	9.29853	9.29853	9.29853	9.29853	8.38464	16.1074	51.5902	47.9294	19.7812	62.5753	100.248	4.98641	6.88812	3.2179	5.74577	3.04559	1.66348	9.29853	0.534945	0.0579018	0.0515904
CHRNA6	0.455135	1.01799	2.22893	9.34337	9.34337	9.34337	9.34337	10.9387	12.5193	19.9838	45.7796	8.13157	13.7402	17.4225	10.3911	10.173	11.1789	10.1105	7.63188	8.80919	9.34337	0.577889	0.205171	0.0272228
GPR107	1.72881	2.59839	2.21229	7.29258	7.29258	7.29258	7.29258	8.0358	31.3887	65.8315	41.1493	25.876	44.6989	33.7466	4.31495	1.13964	0	5.13197	5.12375	2.79175	7.29258	0.289793	0.0210697	0.0215603
METTL21C	0.228364	1.65217	2.16323	8.48927	8.48927	8.48927	8.48927	8.77086	9.30561	29.8302	52.0912	10.5232	16.7327	29.7495	9.19129	10.0221	8.64927	10.5708	10.2296	9.89407	8.48927	0.771022	0.129584	0.0654764
mockgene000027	0.278279	0.93479	2.14821	35.105	35.105	35.105	35.105	29.4272	42.4238	71.3902	235.224	34.023	36.1602	51.2149	34.3655	35.5803	41.3863	35.4294	33.0356	37.6669	35.105	0.534945	0.124557	0.00566994
EME1	-0.433795	0.67675	2.13595	9.16658	9.16658	9.16658	9.16658	10.1413	6.9179	15.3285	49.9001	8.73334	8.69537	11.6404	10.171	10.6255	6.71481	10.4003	6.37781	5.52563	9.16658	0.97602	0.341182	0.010245
PRAMEF7	0.0350646	1.2436	2.10418	8.09785	8.09785	8.09785	8.09785	10.2534	7.82136	25.4812	77.4478	9.56656	11.2491	13.761	11.624	15.0164	8.37026	8.55897	9.67421	9.60477	8.09785	0.972322	0.202398	0.0746598
AP4M1	0.185775	1.77893	2.09582	9.81748	9.81748	9.81748	9.81748	7.61221	10.6866	36.3842	71.15	10.3998	19.7095	20.8857	8.21162	10.8266	8.81667	5.14902	5.10583	3.73197	9.81748	0.640444	0.0938464	0.0833104
FAM134B	0.0064232	1.2515	2.05982	11.3313	11.3313	11.3313	11.3313	9.51837	11.6546	30.5805	82.1608	11.3873	12.4399	25.5541	9.09223	11.4467	13.2436	11.5427	13.6514	9.22868	11.3313	0.753041	0.200764	0.0654764
MAGEF1	0.0474275	0.972016	2.05536	17.0083	17.0083	17.0083	17.0083	14.1779	17.7078	30.2283	106.732	18.3616	13.4426	15.5918	17.6231	17.3125	19.9212	13.1454	17.2165	17.5171	17.0083	0.677362	0.127974	0.0259657
ATG13	0.586821	1.31006	2.04508	16.5027	16.5027	16.5027	16.5027	16.9312	24.7289	44.9596	82.3951	27.8819	45.3569	49.2469	15.2234	8.41323	6.00799	14.4752	11.824	11.8179	16.5027	0.534945	0.113995	0.0237978
TSC1	0.544863	1.2525	2.01007	7.78727	7.78727	7.78727	7.78727	7.50008	12.7387	28.8195	116.172	14.5813	35.7058	93.1998	9.0482	8.78194	9.91411	6.37661	6.09117	5.87279	7.78727	0.591687	0.254336	0.13673
CSNK2A2	0.48373	1.35566	1.98247	21.9333	21.9333	21.9333	21.9333	21.8275	30.6917	51.3299	90.443	29.4712	33.8414	47.5992	20.0777	16.3907	14.9177	16.2484	20.8354	16.4178	21.9333	0.542468	0.122836	0.0540831
HMOX1	0.171203	0.858577	1.93508	21.8304	21.8304	21.8304	21.8304	21.3416	25.0645	45.1281	110.604	26.6166	30.99	71.3988	23.1048	17.6142	19.7352	27.058	31.6024	33.6601	21.8304	0.603281	0.194987	0.016434
GDF15	-0.258664	0.723861	1.90236	13.9697	13.9697	13.9697	13.9697	15.4985	12.6355	23.2148	78.8121	16.3249	13.9596	22.1519	16.126	8.66462	8.94688	12.2588	8.74262	7.46394	13.9697	0.851709	0.583064	0.211274
RAB1A	1.46493	2.51478	1.88038	13.5579	13.5579	13.5579	13.5579	11.7983	38.255	85.1415	56.129	36.893	96.7144	135.2	6.09818	1.96085	0.781224	7.34844	4.3534	2.76282	13.5579	0.458744	0.0235262	0.0479601
PEX13	0.0426833	0.993663	1.87048	9.90199	9.90199	9.90199	9.90199	10.0416	11.2803	33.6891	81.0032	19.7812	28.2169	28.8189	10.1379	8.24564	6.17539	11.5427	8.18725	9.96639	9.90199	0.706458	0.278554	0.0971843
TMEM63C	0.274806	1.15312	1.85971	23.2342	23.2342	23.2342	23.2342	22.2386	28.0717	51.4984	85.5646	24.5953	31.319	34.2653	27.0015	21.5694	24.2924	26.0861	27.052	35.0776	23.2342	0.578212	0.143241	0.0343178
PEX16	0.106946	1.00533	1.84979	6.12726	6.12726	6.12726	6.12726	6.2916	7.12441	15.3285	47.2817	7.80755	13.9283	26.8356	6.12019	1.96085	1.84146	5.04673	1.12866	0.448415	6.12726	0.75803	0.254336	0.114392
TTC19	0.68662	0.82619	1.80464	12.1578	12.1578	12.1578	12.1578	10.9511	18.0175	30.4274	76.8139	10.6467	22.4043	49.5062	15.5206	15.8209	14.434	10.1276	10.2833	10.8922	12.1578	0.534945	0.259249	0.119995
PEX10	0.224115	0.614302	1.80147	16.3256	16.3256	16.3256	16.3256	16.0841	19.5018	25.3281	70.9433	18.3616	28.2325	34.662	10.6553	2.3128	0.96723	10.8436	7.00485	6.46586	16.3256	0.635096	0.318209	0.0867969
RAB31	0.352807	0.336433	1.79689	16.3262	16.3262	16.3262	16.3262	16.9312	21.8766	26.2009	74.4022	20.3058	19.8348	46.7143	20.3639	23.9995	27.4359	16.112	16.7149	14.5518	16.3262	0.562533	0.381171	0.0458959
ABCD3	0.344976	1.65628	1.79305	9.89369	9.89369	9.89369	9.89369	10.7518	13.8358	38.1912	43.1337	12.8068	23.3913	37.1335	8.16759	11.4634	8.81667	9.88885	6.30615	3.25463	9.89369	0.585302	0.081741	0.0499868
RBP5	-0.429445	1.26567	1.75219	8.56969	8.56969	8.56969	8.56969	6.6529	5.9241	21.6835	58.2099	8.39388	12.2048	15.3172	9.0482	5.56413	3.55271	8.32028	11.1253	11.9626	8.56969	0.999996	0.0719367	0.0229471
LGR6	0.58254	1.45923	1.71821	7.64961	7.64961	7.64961	7.64961	12.5583	11.5126	24.639	44.4429	11.233	13.5836	14.9358	10.8204	9.18416	10.1745	13.1965	10.4804	17.2712	7.64961	0.586086	0.193434	0.170468
CMPK2	0.752019	0.795327	1.71383	5.3456	5.3456	5.3456	5.3456	7.37549	10.1833	11.7299	33.8042	9.04194	10.7791	15.6376	6.07616	5.56413	4.48274	6.83695	5.5358	4.10806	5.3456	0.537402	0.328767	0.200332
KIZ	0.386713	1.34738	1.70361	7.66341	7.66341	7.66341	7.66341	7.86138	10.4414	21.0863	29.7113	8.20872	9.43173	8.98587	9.58757	7.72609	8.24006	8.71242	7.66771	7.07339	7.66341	0.665284	0.253802	0.193945
ERBB4	-0.15459	0.268494	1.67432	11.0572	11.0572	11.0572	11.0572	8.37218	9.79606	15.8798	73.3136	11.6033	12.0168	9.16895	8.78401	11.9662	16.2383	8.45668	7.45273	5.65582	11.0572	0.999996	0.504243	0.0433741
SRD5A3	0.289414	0.844901	1.66774	11.9723	11.9723	11.9723	11.9723	13.3182	15.3846	48.3285	111.776	12.2359	16.2314	40.9017	11.69	13.2399	16.3499	10.1617	10.8387	8.96831	11.9723	0.579978	0.120601	0.0300237
PEX11B	0.0799697	0.957563	1.65935	8.11294	8.11294	8.11294	8.11294	11.1006	7.18894	21.3466	52.8905	6.29541	11.0925	15.8511	8.44278	8.44675	5.89638	6.7858	7.52439	8.86705	8.11294	0.592578	0.25495	0.20083
CCDC87	0.357925	1.09086	1.65635	15.8912	15.8912	15.8912	15.8912	15.9096	21.8379	45.4956	128.588	15.3219	18.7225	32.8007	17.0617	17.3292	13.5226	14.9015	9.72796	8.3897	15.8912	0.537402	0.16356	0.200332
OR13J1	0.571526	1.11658	1.65545	5.43497	5.43497	5.43497	5.43497	6.74011	7.96333	14.8232	26.1421	7.69954	9.79208	10.8776	5.66888	6.38534	3.2923	4.33064	4.65795	6.55265	5.43497	0.598993	0.305279	0.20072
CRIP1	0.0302143	1.10813	1.63602	16.5728	16.5728	16.5728	16.5728	13.1189	20.018	40.0288	150.017	16.6643	21.8559	36.0655	12.3725	14.1282	11.6998	24.4323	27.6432	24.6484	16.5728	0.650448	0.253166	0.211274
MRPL9	0.039213	0.831866	1.63272	15.1817	15.1817	15.1817	15.1817	17.1181	15.5395	43.1986	125.942	14.859	16.623	26.6678	11.3047	8.46351	6.69621	12.8044	8.31266	8.12933	15.1817	0.851654	0.241485	0.195589
ZNF286A	-0.13068	0.730835	1.63006	9.79894	9.79894	9.79894	9.79894	11.9229	8.85388	19.8766	85.7989	11.3256	8.99305	14.4933	8.93812	12.3349	12.016	10.4174	12.7556	9.41672	9.79894	0.64813	0.166341	0.0311577
HLA-G	0.330835	1.19899	1.62416	12.402	12.402	12.402	12.402	10.9885	16.159	31.4227	66.6437	10.4461	18.2994	76.0977	15.8949	19.0052	17.3171	18.1921	15.0488	17.2423	12.402	0.56221	0.103782	0.119995
LMO1	0.0569663	0.867509	1.62143	22.6243	22.6243	22.6243	22.6243	23.3848	24.3933	42.7851	86.6809	25.552	42.4271	97.6546	22.9507	20.3124	28.3101	21.6702	28.5748	30.8249	22.6243	0.782769	0.387525	0.165502
OR52N2	0.7461	1.9762	1.61586	6.84187	6.84187	6.84187	6.84187	7.25091	11.4094	48.1295	159.016	6.23369	15.6987	44.7921	9.90678	11.0277	13.5226	6.7858	7.25566	3.32695	6.84187	0.544826	0.166707	0.156627
LIN28A	0.287714	1.62123	1.58962	10.7606	10.7606	10.7606	10.7606	8.12301	13.6551	45.4037	151.161	11.773	15.918	40.1542	9.59857	10.6255	11.1417	11.1846	10.5341	16.3455	10.7606	0.614445	0.105242	0.0361492
AP1M1	0.806486	1.98811	1.58146	18.9272	18.9272	18.9272	18.9272	18.7502	39.5972	91.6037	78.9499	43.2192	75.5792	89.0959	10.5342	6.35182	2.82729	12.8726	8.5993	4.51308	18.9272	0.534945	0.0235262	0.0971843
UBLCP1	0.384002	1.09943	1.58114	10.6674	10.6674	10.6674	10.6674	8.92036	13.5648	24.0111	86.86	10.122	14.8526	38.476	12.8348	10.8601	6.65901	9.88885	9.36965	17.5027	10.6674	0.631051	0.253802	0.139674
LOC650293	0.508013	0.859444	1.56257	12.7709	12.7709	12.7709	12.7709	12.6579	18.3144	27.4107	67.4016	8.87221	16.4977	12.4338	13.099	9.51935	16.5173	10.2298	17.8794	23.1874	12.7709	0.579978	0.263921	0.137574
MMP26	0.144094	0.950859	1.55257	12.3825	12.3825	12.3825	12.3825	10.8016	12.145	30.7949	66.0925	11.7113	16.3724	32.343	10.248	7.86017	6.02659	12.7191	15.21	11.8468	12.3825	0.801862	0.191341	0.0800253
TSC2	0.183812	0.949302	1.55154	16.726	16.726	16.726	16.726	14.8507	20.1987	31.5912	49.4591	25.0891	55.8697	71.7802	16.6324	14.0276	8.76087	11.662	6.7182	7.82557	16.726	0.619525	0.200764	0.0965699
GNPDA1	-0.0282578	1.24114	1.5343	9.19687	9.19687	9.19687	9.19687	7.61221	9.18945	24.3786	36.9875	8.7642	14.0066	29.124	9.53253	7.35739	3.45971	10.5197	9.26216	10.8488	9.19687	0.858417	0.113995	0.0664533
SSH2	0.361319	0.891142	1.53235	12.2783	12.2783	12.2783	12.2783	19.0741	19.1533	30.4121	47.5711	17.0964	20.0542	27.5526	12.9779	14.2455	20.07	9.29211	13.6872	12.3676	12.2783	0.536078	0.226594	0.181423
CHEK1	0.476821	1.72452	1.53128	2.17929	2.17929	2.17929	2.17929	11.0508	2.80072	7.39629	9.90836	1.91331	1.92708	0.0610246	2.4767	3.41892	0	1.55153	1.89901	2.11189	2.17929	0.575417	0.119991	0.208779
TRERF1	0.296381	1.41025	1.52824	19.1681	19.1681	19.1681	19.1681	19.7344	21.128	45.1281	99.5934	16.5872	21.1979	37.4386	22.3013	26.262	28.9983	28.2685	35.5617	35.9455	19.1681	0.604751	0.191253	0.0743951
SLC45A3	0.319916	0.829738	1.52394	18.9604	18.9604	18.9604	18.9604	18.7128	23.8771	38.0227	73.1895	22.9134	33.3557	52.176	23.0828	31.0385	29.9283	20.5279	20.3517	25.1113	18.9604	0.598993	0.282931	0.139674
LZTFL1	0.141539	1.04459	1.51811	17.6452	17.6452	17.6452	17.6452	17.8158	19.8244	39.6919	87.7833	20.3521	22.0596	46.455	22.1031	24.4352	19.419	22.3693	15.9266	11.7745	17.6452	0.665604	0.245379	0.119995
KRTAP16-1	0.103386	0.967512	1.51381	10.1188	10.1188	10.1188	10.1188	7.45025	12.1967	24.0724	62.3165	14.7664	18.5814	59.1328	6.38437	13.3237	13.225	8.11568	10.4087	10.4871	10.1188	0.768813	0.278554	0.119995
PEX6	0.661408	1.5485	1.50889	11.5955	11.5955	11.5955	11.5955	10.8888	17.0495	45.1434	59.2021	19.5034	47.472	62.657	11.0956	9.65343	8.03545	12.8044	6.77195	6.79855	11.5955	0.551661	0.122836	0.119995
FBXL13	-0.0551233	0.852946	1.49049	10.2501	10.2501	10.2501	10.2501	8.88299	10.0929	22.3114	54.4477	12.4057	18.0331	34.3111	10.0609	9.13389	15.5315	9.9059	10.7133	11.8179	10.2501	0.768737	0.300446	0.120599
UBL3	0.222152	0.505596	1.48277	13.8777	13.8777	13.8777	13.8777	15.0749	16.6752	20.2441	58.3339	15.6768	18.1741	19.6957	12.9449	8.93277	13.3366	15.1061	15.4787	17.1121	13.8777	0.592308	0.332904	0.0971843
FBN1	0.137744	1.09254	1.47869	9.55326	9.55326	9.55326	9.55326	10.8514	11.2932	18.3759	41.2044	13.9178	18.9261	21.9994	8.83905	13.6757	11.6998	10.1276	8.25891	10.4871	9.55326	0.632677	0.163367	0.139674
C19orf45	-0.301297	0.498917	1.47714	14.6589	14.6589	14.6589	14.6589	14.0035	11.2545	25.2056	75.8079	10.4461	9.66674	4.66838	14.3538	11.9662	12.7228	14.3047	13.2393	15.4776	14.6589	0.900769	0.262871	0.0790597
XAF1	0.0824584	0.650691	1.46908	17.9246	17.9246	17.9246	17.9246	14.8756	18.8564	29.0645	117.26	19.704	25.2401	66.0134	12.7027	9.65343	17.4473	11.0653	12.5048	12.599	17.9246	0.578212	0.232891	0.078106
MS4A14	0.0894589	1.00126	1.46833	23.5579	23.5579	23.5579	23.5579	20.5069	27.6458	50.4264	85.4268	29.5946	36.9279	55.807	20.5511	27.1838	22.1161	21.5679	16.2133	22.4063	23.5579	0.587633	0.122836	0.0515904
ATG14	0.764488	1.0984	1.46627	11.9068	11.9068	11.9068	11.9068	11.1629	20.1858	31.9128	73.8097	23.4689	49.5714	72.8634	11.9652	15.2511	16.8335	7.70649	9.44131	3.78983	11.9068	0.534945	0.186448	0.062916
HPRT1	0.238346	0.78447	1.4612	18.6519	18.6519	18.6519	18.6519	18.0899	22.2638	36.3383	71.5772	22.1574	21.1196	25.2794	19.9457	21.4521	13.1692	21.0905	12.4511	13.843	18.6519	0.603654	0.259776	0.13673
ACSF3	0.0625835	0.652319	1.44828	18.5857	18.5857	18.5857	18.5857	15.947	19.0371	30.3355	76.6072	20.1052	15.7143	21.1603	21.5748	25.424	20.163	21.0053	23.3077	22.2906	18.5857	0.823063	0.325542	0.139674
ANKRD32	0.134764	1.31213	1.44403	5.90368	5.90368	5.90368	5.90368	6.40372	7.33091	16.2014	33.8869	4.27409	11.5468	30.436	7.1549	6.06691	3.94332	5.72872	4.19216	10.4437	5.90368	0.732468	0.193434	0.181423
CARHSP1	0.438938	1.10837	1.43567	17.9453	17.9453	17.9453	17.9453	15.4611	19.2178	25.6343	37.0289	15.6459	20.7905	17.6209	17.6121	16.9438	21.1117	20.0846	17.8794	21.4227	17.9453	0.592219	0.200764	0.119995
NRCAM	0.550337	1.12223	1.4286	25.8812	25.8812	25.8812	25.8812	24.3815	37.0676	63.7336	114.008	29.502	37.1472	60.6432	27.9481	21.6197	19.0284	32.3775	37.5682	35.8009	25.8812	0.534945	0.200764	0.200813
TMEM41B	0.646645	0.91395	1.4235	16.0948	16.0948	16.0948	16.0948	22.3258	26.1357	35.6186	65.6928	29.4866	27.5275	23.2046	7.48513	4.49153	2.54828	6.66645	7.3094	2.34333	16.0948	0.534945	0.200764	0.119995
NALCN	-0.195862	0.268072	1.41579	14.7334	14.7334	14.7334	14.7334	13.53	14.0423	20.0909	69.0277	13.9024	19.0045	19.2533	15.8729	14.2623	21.8743	13.9467	13.4364	13.3367	14.7334	0.963621	0.52906	0.13673
C2orf76	0.42493	1.20555	1.40601	18.6685	18.6685	18.6685	18.6685	16.6447	24.5611	42.8005	50.5616	23.5306	29.4389	34.7383	29.28	17.4298	24.6086	23.4775	19.4022	19.629	18.6685	0.534945	0.0408781	0.0215603
SLC39A9	1.02443	1.90065	1.40533	11.6389	11.6389	11.6389	11.6389	12.5707	27.8652	62.2329	53.235	37.1553	71.8504	93.9779	7.72729	4.1731	2.25067	9.58196	3.15308	1.22953	11.6389	0.534945	0.0419441	0.0909793
MYO5C	0.151556	0.810275	1.39685	20.7135	20.7135	20.7135	20.7135	20.1829	25.3226	36.3383	65.6377	19.8429	19.3178	39.3304	20.8703	23.8654	27.2498	25.1143	20.6921	21.2057	20.7135	0.636535	0.120601	0.0259657
PEX12	-0.063099	0.728077	1.39189	8.06799	8.06799	8.06799	8.06799	7.08895	8.53122	14.0269	29.6286	10.3226	15.8083	22.5639	5.34966	2.21224	3.72012	4.02374	1.97067	1.79366	8.06799	0.927742	0.278554	0.20072
CFC1	0.156955	0.810747	1.36456	5.481	5.481	5.481	5.481	7.43779	5.89829	16.1554	56.57	6.1874	6.07892	19.6804	5.34966	4.05578	2.49248	3.23945	3.69053	2.893	5.481	0.78102	0.340148	0.200097
SEC14L1	1.64334	2.45837	1.35928	18.109	18.109	18.109	18.109	18.7876	59.0087	106.595	46.6203	42.4477	80.9061	85.0836	14.7171	9.05009	6.3242	13.2136	8.38432	5.29419	18.109	0.116995	0.00810498	0.0549561
KRTAP4-4	0.402197	0.307067	1.35458	11.8074	11.8074	11.8074	11.8074	11.574	15.7718	15.9411	75.0637	18.5622	24.3	50.1927	15.0583	13.2735	12.6856	13.0601	17.4852	31.4614	11.8074	0.695228	0.492973	0.202259
SLC10A7	1.426	2.63909	1.35083	8.49046	8.49046	8.49046	8.49046	7.72434	25.2065	63.8102	24.1025	24.225	51.9059	47.0805	4.71123	1.74298	0.130204	8.14978	2.54396	1.56222	8.49046	0.294358	0.00839631	0.0711974
ICE1	0.291914	1.29279	1.3465	4.28549	4.28549	4.28549	4.28549	10.4154	6.42745	12.6181	23.3721	4.87586	3.10213	1.44933	4.14984	3.51948	2.02746	3.37585	3.00975	4.55648	4.28549	0.637161	0.122836	0.17746
PEX26	0.436656	1.20806	1.34192	18.9417	18.9417	18.9417	18.9417	21.8275	27.0392	50.7174	75.4358	23.222	37.9463	42.8088	15.3995	12.1003	7.51463	20.204	13.1139	16.1574	18.9417	0.534945	0.0477199	0.0762939
GLDN	-0.12352	0.928323	1.34121	9.78578	9.78578	9.78578	9.78578	7.92367	9.97675	20.9332	109.888	10.9553	12.0482	11.3963	14.3648	13.0221	9.7467	12.6339	11.842	9.44565	9.78578	0.95608	0.288393	0.342042
SWAP70	0.451096	0.844328	1.3406	13.5372	13.5372	13.5372	13.5372	11.3996	19.1533	31.5759	82.1746	14.1338	25.6004	34.8298	7.80434	7.80989	11.923	13.2306	8.77845	9.21421	13.5372	0.561169	0.19901	0.057313
NPRL2	0.269701	0.854075	1.33091	7.68896	7.68896	7.68896	7.68896	7.57483	9.2927	16.6914	47.9708	9.75172	9.08705	13.6085	7.17691	3.62004	7.01242	6.87105	7.04068	1.31632	7.68896	0.588418	0.253802	0.119995
ITM2C	-0.108706	0.393687	1.3151	16.1632	16.1632	16.1632	16.1632	13.7418	15.3201	24.6849	67.9253	14.7973	18.7381	22.213	10.8644	16.5583	16.3871	14.5775	16.912	16.0272	16.1632	0.992862	0.386847	0.138387
TAF1L	0.219162	1.27046	1.30381	7.02383	7.02383	7.02383	7.02383	7.00174	8.26018	19.1262	28.6226	8.6099	16.5604	27.2475	7.67225	9.98862	3.3481	10.1957	7.36315	4.97596	7.02383	0.660976	0.126932	0.390663
PCDHA2	0.47383	0.771587	1.29588	11.066	11.066	11.066	11.066	10.4652	16.3913	19.5397	37.8006	14.6739	18.9575	30.1614	13.0439	12.7372	15.6803	15.2595	12.8094	16.0417	11.066	0.565829	0.275534	0.197659
SOX3	0.559261	0.971327	1.29139	7.22574	7.22574	7.22574	7.22574	6.55323	10.9835	24.4246	66.5748	8.70248	21.2762	41.0848	6.94576	5.41329	4.20373	8.71242	8.65305	8.82366	7.22574	0.551661	0.280164	0.19068
MS4A12	0.277319	1.09208	1.28172	10.4933	10.4933	10.4933	10.4933	10.6147	14.223	28.8042	76.9517	14.3807	14.6176	14.4323	13.9135	17.1449	20.2374	15.8563	15.5504	15.1015	10.4933	0.592219	0.227349	0.145507
RHO	-0.0689074	1.03234	1.27478	6.90935	6.90935	6.90935	6.90935	8.53414	6.47908	17.4264	25.3428	8.57904	14.0223	18.0328	5.75694	6.35182	1.74845	11.9689	10.9283	9.19975	6.90935	0.999996	0.191253	0.200332
PEX1	-0.0178832	1.11453	1.27401	6.38113	6.38113	6.38113	6.38113	6.67781	6.93081	21.2088	33.6939	8.3013	27.0888	34.0365	5.27261	2.24576	1.19044	5.45592	4.65795	3.73197	6.38113	0.676872	0.210327	0.151764
TGM7	0.0643561	0.248942	1.26937	10.2581	10.2581	10.2581	10.2581	8.9079	10.1962	19.1568	58.6371	6.72745	5.90658	8.74178	4.84332	4.52504	5.20816	8.13273	6.61071	12.1795	10.2581	0.768236	0.318038	0.0815037
CXCL10	0.383668	0.93218	1.26705	10.1995	10.1995	10.1995	10.1995	9.8423	14.2101	21.561	50.2033	9.05737	14.3669	32.4803	11.3708	13.9103	14.8061	12.4634	15.7833	16.6637	10.1995	0.620156	0.239857	0.139674
PIK3C3	-0.0501986	0.240474	1.2665	25.3261	25.3261	25.3261	25.3261	24.2694	24.7935	31.6065	106.98	30.3815	23.5637	36.1266	11.745	2.56419	2.08326	5.67757	3.38597	3.52946	25.3261	0.969255	0.499858	0.181423
SERPINE1	0.00319315	0.745786	1.25279	10.3764	10.3764	10.3764	10.3764	7.1637	10.4414	23.4445	46.4687	6.29541	8.99305	13.6848	11.8441	10.1227	14.5271	8.98522	9.1905	6.82748	10.3764	0.636573	0.253802	0.156627
2022-09-04	0.0455395	0.665103	1.25165	20.8642	20.8642	20.8642	20.8642	18.4637	21.9153	33.2909	129.649	25.0891	30.1126	65.0827	20.2429	21.737	19.3074	21.6532	22.0895	15.3474	20.8642	0.749571	0.374921	0.165502
MAN1A1	-0.642947	0.30072	1.24705	6.02851	6.02851	6.02851	6.02851	5.08311	5.43365	11.4083	32.495	9.19624	9.98009	7.29244	4.84332	4.49153	2.93889	7.17794	7.52439	10.1544	6.02851	0.850767	0.347837	0.181423
SLIT2	-0.414922	0.43587	1.23947	15.8424	15.8424	15.8424	15.8424	14.8133	11.9256	20.5197	45.7659	16.2169	15.6673	18.8871	13.9025	13.6254	20.4978	11.8837	18.9185	14.3204	15.8424	0.999996	0.428887	0.323086
TBC1D23	0.529813	1.65607	1.22974	9.48437	9.48437	9.48437	9.48437	11.3498	15.0232	34.1485	27.3134	17.1272	29.5172	31.1531	9.4885	14.3963	7.42163	8.52487	8.0081	7.11678	9.48437	0.546322	0.0938464	0.165502
NAV1	0.067468	0.64094	1.22927	14.8798	14.8798	14.8798	14.8798	14.1779	18.8564	30.3049	65.3069	18.1147	20.7122	23.5402	18.0524	18.4856	19.2516	15.1402	17.0732	15.6077	14.8798	0.611794	0.299929	0.200332
GIMAP1-GIMAP5	0.543337	0.671465	1.22909	12.4175	12.4175	12.4175	12.4175	11.599	17.5013	20.4431	37.7455	15.7385	18.0018	19.9398	11.1176	14.6142	10.4535	17.6806	15.6937	13.9298	12.4175	0.534945	0.295176	0.1541
FAAH	0.216468	0.560568	1.22724	6.20089	6.20089	6.20089	6.20089	7.26337	8.75063	33.2909	79.2255	4.32038	7.1913	2.09009	8.42077	11.497	14.3782	6.30841	4.08467	6.6539	6.20089	0.593736	0.239821	0.13673
FAM181B	0.259162	0.898461	1.22599	8.21783	8.21783	8.21783	8.21783	7.40041	10.5317	17.993	34.066	11.3101	10.0428	11.137	6.93475	3.0167	4.89195	9.68426	8.63513	6.95767	8.21783	0.702648	0.308408	0.306575
WDR45	-0.0509482	0.580433	1.21896	18.7143	18.7143	18.7143	18.7143	15.4611	18.8694	28.7735	78.8259	18.269	18.1898	21.9231	25.0972	23.8989	25.8176	17.5101	13.4902	17.2568	18.7143	0.802224	0.232209	0.0867969
RPL39L	0.12352	0.428255	1.21531	13.7359	13.7359	13.7359	13.7359	13.4678	13.8874	16.7833	54.365	13.1617	11.8445	12.5558	12.1083	13.0221	11.0487	11.9178	15.9624	17.4014	13.7359	0.575417	0.493545	0.274046
RPS6KC1	-0.0306066	0.520235	1.21177	7.99091	7.99091	7.99091	7.99091	8.57152	9.92512	12.1128	62.7989	7.25207	9.71374	17.7887	8.96014	11.0109	11.5882	9.99115	8.02601	5.84386	7.99091	0.68958	0.308671	0.0971843
PIGL	0.0209938	0.898885	1.20597	18.3668	18.3668	18.3668	18.3668	18.2269	19.1533	33.1531	46.4825	18.9017	23.5167	26.6983	20.8153	14.0276	11.272	16.095	16.1774	13.626	18.3668	0.920832	0.28461	0.212533
CNGA1	0.375462	0.563021	1.20533	6.86526	6.86526	6.86526	6.86526	7.6745	9.4863	15.7267	58.9954	3.9192	10.8418	23.9216	6.21926	11.6646	7.25423	9.03637	6.53905	6.26335	6.86526	0.632597	0.517612	0.342042
CWC25	-0.335445	0.489608	1.1921	11.6139	11.6139	11.6139	11.6139	17.0309	9.13783	28.9114	66.9331	7.69954	12.5339	31.2141	8.53084	8.34619	5.97079	6.10381	10.0683	7.98468	11.6139	0.999996	0.268795	0.13673
TXNDC5	0.60023	0.469117	1.19105	8.16813	8.16813	8.16813	8.16813	9.20691	13.9391	18.5903	55.2194	13.2697	9.98009	22.0757	17.1497	20.1616	15.3455	11.4063	15.3354	11.7456	8.16813	0.534945	0.217265	0.19965
ANKRD37	0.424764	0.77197	1.19088	17.3465	17.3465	17.3465	17.3465	16.8939	24.5482	30.5039	48.2602	22.5277	22.1223	29.5207	14.3648	18.5024	23.5855	23.5116	18.9722	21.6686	17.3465	0.534945	0.122836	0.0833104
mockgene000173	0.117744	0.378176	1.18163	31.0464	31.0464	31.0464	31.0464	24.693	34.6411	40.871	89.878	35.3345	39.795	48.3315	31.7898	31.9435	38.9124	38.038	28.8256	24.1566	31.0464	0.592578	0.308671	0.137034
LST1	0.072262	0.642405	1.17708	6.36949	6.36949	6.36949	6.36949	6.47847	8.40215	10.5508	15.8616	5.75536	9.46307	17.5903	9.52152	5.22894	4.83615	7.53599	12.7556	20.4969	6.36949	0.705236	0.388926	0.139674
ZPBP	0.634415	1.27387	1.17292	16.5864	16.5864	16.5864	16.5864	14.7759	23.7867	37.8849	54.7096	18.5622	33.5907	55.5629	17.1057	18.9381	25.6502	19.3856	11.1074	17.6039	16.5864	0.534945	0.122836	0.13673
PAPL	0.0693339	0.477313	1.16777	15.7618	15.7618	15.7618	15.7618	17.0309	16.4945	22.6942	37.9797	14.967	19.4745	25.0353	20.0667	18.2343	14.2294	16.1632	16.4999	12.7437	15.7618	0.82952	0.226594	0.0433741
ZNF830	-0.418849	0.623232	1.16518	3.15014	3.15014	3.15014	3.15014	6.92698	2.55549	11.0255	54.8336	3.27115	6.81529	8.63498	2.4877	0.58658	0.297609	2.04597	1.39739	1.05595	3.15014	0.999996	0.309737	0.200332
SNCAIP	-0.0377963	0.533941	1.1651	17.611	17.611	17.611	17.611	12.0724	20.0955	27.0738	68.8486	15.4299	18.1114	19.299	15.1794	17.346	25.2968	16.9134	18.6139	19.4554	17.611	0.910268	0.308671	0.0849579
CD44	0.100556	0.877532	1.16435	10.8842	10.8842	10.8842	10.8842	9.87967	12.1838	23.4292	44.2224	9.33511	11.7975	13.8831	13.154	12.536	10.6209	7.0586	6.41364	9.31547	10.8842	0.880006	0.318744	0.214007
ZC3H15	0.277774	0.892262	1.16024	5.2309	5.2309	5.2309	5.2309	6.16701	7.56323	16.4923	36.2709	5.12274	4.0265	5.38542	4.03977	4.55856	1.95306	7.07565	6.00159	7.92682	5.2309	0.611507	0.257879	0.221538
TMED10	0.599381	1.16516	1.1583	10.926	10.926	10.926	10.926	14.5517	18.5338	26.1397	39.3302	23.4844	21.3076	20.9925	7.84837	5.58089	1.72985	8.49077	6.53905	4.45522	10.926	0.534945	0.166707	0.151764
NDUFB8	0.102557	0.0106238	1.15751	3.11575	3.11575	3.11575	3.11575	6.46602	4.143	25.2668	121.519	1.8053	1.06538	1.64766	2.95002	0.251391	0	3.20535	0.125406	0.130185	3.11575	0.855387	0.62338	0.223717
TMEM138	0.80029	1.36055	1.15424	8.19724	8.19724	8.19724	8.19724	7.1637	14.92	37.8237	81.6647	9.35054	17.1871	47.8891	5.83399	7.42442	3.03189	11.2699	8.85011	6.45139	8.19724	0.587633	0.200764	0.221538
GSG1L	0.454908	0.915009	1.15304	11.6472	11.6472	11.6472	11.6472	13.4428	17.669	25.6803	46.6203	15.9391	16.5134	24.9591	14.9923	19.6756	21.3163	15.4641	13.4543	21.4516	11.6472	0.534945	0.193434	0.139674
DOCK9	0.328374	0.450102	1.14904	15.0896	15.0896	15.0896	15.0896	15.4362	18.9855	25.0218	95.0734	17.4358	24.0963	46.1194	16.7645	15.05	14.5457	15.8563	14.3322	14.6531	15.0896	0.591687	0.545679	0.119995
CCDC142	-0.504537	0.0660578	1.1379	6.36453	6.36453	6.36453	6.36453	7.76171	4.99483	15.9717	92.8409	7.09777	10.4658	24.8523	8.43177	8.76518	9.26309	5.91626	4.17424	7.68092	6.36453	0.999996	0.505869	0.292991
NTRK1	0.630105	0.700484	1.13716	24.0508	24.0508	24.0508	24.0508	25.4778	37.7387	43.1833	86.2261	23.6387	39.184	91.9488	26.4181	30.4351	26.357	33.1788	29.3093	26.8471	24.0508	0.534945	0.193434	0.119995
CKMT2	0.0773767	0.927349	1.1352	8.73301	8.73301	8.73301	8.73301	8.1853	9.17655	16.3392	42.0588	11.0015	12.2518	35.7452	9.36741	8.7987	12.4624	5.96741	7.184	5.10615	8.73301	0.844789	0.300446	0.344693
EPB42	0.032951	0.516753	1.13013	7.84829	7.84829	7.84829	7.84829	8.07318	9.91222	18.2227	38.1038	12.452	11.6408	6.49912	6.8687	11.2288	7.42163	8.06453	5.55371	7.00106	7.84829	0.592578	0.268795	0.139674
TMEM18	0.268448	0.74525	1.12217	10.7499	10.7499	10.7499	10.7499	8.57152	13.5648	20.7954	46.5376	10.7547	16.905	20.3975	8.73998	11.1115	12.1834	7.60419	5.08792	4.3829	10.7499	0.65204	0.331521	0.211274
GPR152	0.349743	1.20635	1.11999	9.47327	9.47327	9.47327	9.47327	10.3656	12.1063	22.2348	35.6783	11.2638	14.0849	18.9176	11.3708	12.8712	13.5598	12.3952	9.51298	9.80728	9.47327	0.625248	0.208375	0.152928
SFXN3	0.283367	0.335597	1.11714	6.11648	6.11648	6.11648	6.11648	5.99259	7.84717	12.9244	26.5279	6.20283	7.88067	4.51582	6.26329	7.50822	6.13819	10.4856	4.65795	4.06467	6.11648	0.575417	0.200764	0.0678415
NXF2	0.0696532	0.27531	1.11544	4.97541	4.97541	4.97541	4.97541	9.31904	6.54361	8.94292	20.8916	4.15065	6.40794	13.3491	3.14816	2.54743	2.15767	3.086	4.08467	2.54584	4.97541	0.652992	0.318209	0.151764
OR2L8	0.660888	1.23466	1.1136	8.71414	8.71414	8.71414	8.71414	10.5774	15.6298	22.7248	30.3314	10.0757	16.717	17.7887	10.0169	5.02783	6.3614	9.27506	9.47714	15.7379	8.71414	0.534945	0.113995	0.212533
SLC7A7	0.134486	0.72364	1.1105	13.8364	13.8364	13.8364	13.8364	14.6638	14.494	29.1257	83.9385	14.8282	14.696	21.3281	13.4182	14.0947	13.0948	13.5886	7.86478	6.10423	13.8364	0.686927	0.253568	0.19068
PTBP2	0.23193	0.47421	1.10662	14.1308	14.1308	14.1308	14.1308	13.7045	13.8874	19.8153	86.3226	11.2947	10.0271	8.51293	11.4258	12.1506	8.31446	13.0772	14.6905	14.6241	14.1308	0.650952	0.332904	0.165502
PPT1	0.390473	0.270179	1.10422	12.2347	12.2347	12.2347	12.2347	14.6389	17.1141	19.019	58.1547	14.643	21.0412	28.9409	12.9339	11.6981	9.37469	15.7199	11.842	12.8739	12.2347	0.571107	0.304495	0.139674
KIF5B	0.359388	1.04674	1.10137	18.527	18.527	18.527	18.527	16.5201	24.8709	54.0863	80.1488	24.117	36.4735	55.0289	15.6967	18.0164	14.3224	13.7762	16.4103	14.1034	18.527	0.534945	0.0732127	0.0486793
ISOC1	-0.365246	-0.0482536	1.09232	24.4007	24.4007	24.4007	24.4007	19.2735	18.224	24.5471	130.449	15.2756	14.7273	27.0644	23.2699	23.4129	14.6387	22.4034	20.9787	17.763	24.4007	0.880006	0.717964	0.225995
RNASE12	0.0939206	1.45646	1.08737	13.3314	13.3314	13.3314	13.3314	14.1281	14.1456	37.4561	51.1128	17.8216	14.1163	22.6554	15.7848	13.6254	26.2082	14.4752	9.11884	15.8826	13.3314	0.803818	0.154	0.354779
PRDM9	0.023769	0.365083	1.07899	12.1703	12.1703	12.1703	12.1703	11.5118	12.7129	16.9517	35.2649	17.1427	13.5992	18.3532	16.1371	19.2398	16.5731	13.0601	17.7002	21.8711	12.1703	0.768798	0.517974	0.351243
FZD7	0.255963	0.18041	1.07258	5.687	5.687	5.687	5.687	5.41949	6.31129	7.85568	21.87	3.88834	7.12863	14.0662	6.91273	7.99424	4.68735	4.50113	5.98368	5.2508	5.687	0.70502	0.545666	0.237761
MNDA	0.125326	0.718286	1.05834	16.6944	16.6944	16.6944	16.6944	16.4329	18.1079	35.1438	68.8762	22.0494	32.3374	41.1001	18.1294	18.4689	16.7219	15.9756	15.8908	17.4448	16.6944	0.884892	0.314832	0.327339
HIP1	0.0497889	0.376885	1.05744	26.0798	26.0798	26.0798	26.0798	19.4728	29.143	35.297	78.7845	27.0487	30.0813	43.953	24.9871	23.4632	17.1869	21.6361	24.3826	22.3484	26.0798	0.710976	0.356072	0.0540974
mockgene000082	0.451561	0.811926	1.05638	23.7579	23.7579	23.7579	23.7579	21.8275	32.9375	43.1833	75.863	26.9098	29.7053	40.2152	17.8762	20.3627	22.2463	24.0401	30.3842	39.2436	23.7579	0.534945	0.117937	0.13673
LCA5	0.400024	0.947206	1.05301	8.52312	8.52312	8.52312	8.52312	8.43448	12.9582	17.4877	26.6657	7.94641	12.6435	15.6986	10.9745	8.96629	12.7972	9.12162	6.62863	3.96341	8.52312	0.575417	0.253802	0.344693
RGSL1	0.190212	0.579251	1.04714	20.3961	20.3961	20.3961	20.3961	17.143	23.4512	34.4241	47.7089	17.8216	17.1557	12.6016	21.5087	29.1614	23.1391	17.0668	21.5162	22.0447	20.3961	0.656504	0.238593	0.128749
C1QTNF4	0.730669	0.298847	1.04379	11.1612	11.1612	11.1612	11.1612	10.7393	16.8947	17.748	76.2351	14.3498	16.7954	23.647	8.37674	8.24564	8.22146	6.01856	7.25566	1.89492	11.1612	0.573953	0.579436	0.387559
SS18L1	0.00219391	0.321616	1.03894	15.8238	15.8238	15.8238	15.8238	15.9221	18.6628	20.3666	62.1098	20.2904	20.7592	19.5584	21.5087	17.1616	26.4314	18.2091	16.3566	16.3889	15.8238	0.634978	0.446711	0.264033
ATG10	-0.167945	0.0370216	1.03778	15.1462	15.1462	15.1462	15.1462	16.7194	14.3779	17.8093	78.0679	14.3344	22.9996	34.5247	13.4402	8.2624	2.69708	12.3099	6.78986	5.32312	15.1462	0.841971	0.455936	0.286834
CD48	0.4084	0.703521	1.02833	28.6376	28.6376	28.6376	28.6376	27.683	36.7578	52.4631	74.7881	32.912	45.2316	75.9451	28.9168	29.8988	41.6281	28.456	36.0812	41.3265	28.6376	0.534945	0.216356	0.216672
BSCL2	0.523219	0.944358	1.0279	10.3925	10.3925	10.3925	10.3925	13.5923	16.5333	20.6269	27.5339	12.7297	16.8894	15.1646	9.52152	6.06691	5.78478	6.97335	10.767	8.78026	10.3925	0.586718	0.200764	0.165926
mockgene000131	0.428124	0.810927	1.02774	28.2086	28.2086	28.2086	28.2086	23.7087	37.3902	60.0278	85.5371	37.7108	42.4898	54.4034	36.457	44.6639	47.9337	35.2418	36.6724	36.9147	28.2086	0.534945	0.200764	0.128749
IRX6	0.251844	0.824161	1.02687	13.8179	13.8179	13.8179	13.8179	9.79246	15.1006	23.2761	72.5143	18.4696	25.1147	32.2057	12.7137	20.9996	16.5545	14.3559	16.4999	16.2876	13.8179	0.707959	0.376232	0.221051
FAM169B	0.222668	0.152181	1.02435	11.284	11.284	11.284	11.284	9.39379	12.6871	20.9944	71.0811	12.6063	14.5236	14.6612	13.3962	13.4913	13.969	11.4404	14.8338	20.0196	11.284	0.598993	0.355218	0.138463
BCAT2	0.253367	0.482999	1.02203	22.9664	22.9664	22.9664	22.9664	22.6622	29.6334	38.4974	56.0876	28.6842	34.2174	36.4317	24.9101	34.0551	26.7104	35.8045	25.3858	22.7535	22.9664	0.646909	0.318374	0.139674
TYRO3	0.192376	0.807018	1.0187	9.30629	9.30629	9.30629	9.30629	8.92036	10.9318	28.2376	55.3021	7.86926	23.9553	44.0293	6.7146	4.80995	12.574	10.1276	5.05209	5.12061	9.30629	0.762601	0.238593	0.16922
ALOX5	0.225873	0.703631	1.01848	8.55072	8.55072	8.55072	8.55072	11.275	10.6995	20.0297	48.2602	9.93688	9.35339	9.85547	13.4072	10.1395	11.7556	9.01932	9.69213	11.355	8.55072	0.646361	0.313466	0.202259
COL4A2	0.350692	0.0942118	1.01694	14.0081	14.0081	14.0081	14.0081	13.393	19.2178	21.607	77.3651	13.7944	16.0747	40.6882	14.4199	8.84898	11.8486	9.8718	7.59605	8.70794	14.0081	0.610432	0.452353	0.197659
LRP6	-0.295997	0.477754	1.01667	16.7658	16.7658	16.7658	16.7658	15.6355	13.8745	27.916	66.878	15.9854	18.2838	32.2057	16.9186	25.0051	14.341	15.1402	17.0374	17.2712	16.7658	0.999996	0.381543	0.293994
ZNF433	-0.278424	0.632493	1.01638	8.9831	8.9831	8.9831	8.9831	9.70525	7.5116	17.6715	52.7389	9.79801	11.7818	21.7095	6.7146	3.13401	3.96192	6.83695	10.0146	9.64816	8.9831	0.868941	0.227349	0.102494
KIAA0226L	0.0220478	0.554052	1.0107	13.412	13.412	13.412	13.412	12.2219	18.3402	26.0937	64.7557	16.0008	12.4085	23.3267	16.4343	14.279	28.4775	17.7658	14.0814	13.4669	13.412	0.708605	0.457605	0.429607
ENTPD3	-0.115811	0.74004	1.00937	10.716	10.716	10.716	10.716	7.96105	10.1316	19.9684	54.7922	12.1896	10.8731	6.01092	13.9245	13.2064	15.9035	10.6049	13.4006	10.95	10.716	0.676826	0.253802	0.303122
RBM14-RBM4	0.113367	0.956092	1.00892	14.8009	14.8009	14.8009	14.8009	13.991	20.3407	32.1578	35.513	23.2992	30.5826	41.1764	12.8238	11.0612	7.31003	9.71836	5.21333	6.42246	14.8009	0.598993	0.154979	0.181423
ZNF681	-0.175263	0.612241	1.00651	14.4713	14.4713	14.4713	14.4713	13.692	15.8363	24.6696	43.5058	15.6922	10.8731	10.7861	17.2488	17.8655	10.3233	18.8741	12.8631	14.465	14.4713	0.933201	0.626833	0.342042
CRYGD	0.358892	1.35639	1.00201	7.39165	7.39165	7.39165	7.39165	8.50923	9.8735	22.4951	24.1025	8.47103	12.1578	20.489	9.12525	9.08361	7.29143	8.28618	8.15142	10.6462	7.39165	0.600834	0.122836	0.139674
ICA1	-0.372484	0.688813	0.99682	8.71403	8.71403	8.71403	8.71403	7.12632	5.9241	17.9165	23.6753	12.7606	11.9542	22.3198	7.37505	5.81552	10.0257	4.70573	4.40714	6.29228	8.71403	0.999996	0.298294	0.224161
ASTN2	-0.490526	1.04335	0.996587	10.5361	10.5361	10.5361	10.5361	10.9262	8.11821	32.6478	69.1518	12.9303	20.9472	55.807	7.85938	13.9271	18.0054	11.9007	8.93969	9.79281	10.5361	0.999996	0.311682	0.430377
ATG16L2	0.306988	0.502281	0.995982	13.3905	13.3905	13.3905	13.3905	15.1621	17.5142	21.2854	34.6448	17.4513	23.9083	51.4895	15.2454	22.0889	16.5359	12.5657	13.4364	15.8392	13.3905	0.566201	0.315614	0.139674
PNPLA8	0.221365	-0.0131954	0.995481	10.784	10.784	10.784	10.784	9.39379	13.2034	19.8766	53.6209	10.6312	16.3097	30.2682	11.2607	13.1059	15.2525	12.4804	7.90061	6.14763	10.784	0.627855	0.286488	0.0833104
CHGA	0.690249	0.756645	0.99405	6.87873	6.87873	6.87873	6.87873	7.11386	12.1321	16.9364	81.0997	9.8443	11.3745	34.0212	9.87376	8.011	7.62624	10.8266	5.05209	4.25271	6.87873	0.534945	0.308671	0.24923
RFX2	0.0206531	0.0075815	0.993303	21.7727	21.7727	21.7727	21.7727	20.6314	22.6381	23.6436	75.9732	17.513	21.7306	23.6623	20.8703	21.7705	28.7007	19.3174	17.0374	16.6492	21.7727	0.669389	0.537417	0.0800253
PTCD2	-0.175908	0.202866	0.991276	20.451	20.451	20.451	20.451	24.8051	18.1853	25.4965	45.7796	19.7966	25.7728	54.8459	22.9617	19.0555	30.8398	17.5953	17.3061	13.2499	20.451	0.999996	0.253802	0.0664533
BSPH1	0.719412	0.655964	0.990781	8.23853	8.23853	8.23853	8.23853	8.34727	12.9969	15.4204	28.3883	7.94641	11.2961	6.11772	9.56555	13.374	17.0009	12.4293	6.78986	7.46394	8.23853	0.534945	0.259249	0.354779
ADSS	0.491397	0.531914	0.988661	7.35273	7.35273	7.35273	7.35273	6.66535	11.0222	12.3731	15.0899	8.53275	9.65107	9.44356	5.99911	4.24013	1.07883	7.65534	5.01626	3.38481	7.35273	0.534945	0.225688	0.119995
P2RX6	0.148734	0.541387	0.98861	16.9123	16.9123	16.9123	16.9123	14.6264	18.6499	30.6264	65.8857	15.1985	17.3907	25.4473	14.0786	16.7259	7.92385	11.7302	7.95435	9.69156	16.9123	0.602721	0.308671	0.119995
DNTT	0.703701	0.378924	0.986372	7.94854	7.94854	7.94854	7.94854	8.30989	13.4873	15.497	26.3901	10.0757	17.4377	28.1934	7.67225	9.83778	11.3092	7.65534	12.1823	8.33184	7.94854	0.534945	0.341182	0.361153
mockgene000136	-0.0146694	0.386623	0.984938	23.3644	23.3644	23.3644	23.3644	21.0426	25.2194	33.3828	77.9163	23.7004	30.0343	37.6369	28.8287	32.4965	38.838	26.4612	33.4477	34.3544	23.3644	0.791586	0.440072	0.200775
MSI2	0.345873	0.585378	0.984703	28.1138	28.1138	28.1138	28.1138	24.9421	36.4093	43.7499	82.4364	28.4991	31.554	36.9657	22.8737	28.8932	34.5413	23.1024	22.9494	26.7747	28.1138	0.534945	0.171983	0.291653
TOLLIP	-0.017846	0.615849	0.978177	7.44285	7.44285	7.44285	7.44285	6.24176	8.86679	13.7972	20.2301	4.9993	11.8915	11.6252	6.87971	7.40767	10.6395	7.94518	8.79637	7.91236	7.44285	0.664146	0.308671	0.223717
PABPC5	-0.0189435	0.558125	0.977938	16.7979	16.7979	16.7979	16.7979	17.9528	17.1915	25.665	56.253	20.2441	19.4902	34.723	13.5833	16.6421	16.2383	20.6813	19.0439	24.3591	16.7979	0.799614	0.329296	0.305268
ID1	0.120322	1.24942	0.9778	7.41655	7.41655	7.41655	7.41655	7.22599	8.22146	28.896	81.5269	8.3013	14.0693	16.8123	9.15827	6.4859	7.44023	8.32028	13.2214	17.1989	7.41655	0.656969	0.194987	0.170468
DMXL2	0.365038	0.636905	0.97778	7.23739	7.23739	7.23739	7.23739	7.22599	9.93803	15.3285	31.1169	10.0912	11.6095	21.8926	9.86275	6.58645	5.24536	8.38848	9.11884	8.1438	7.23739	0.588418	0.315184	0.440312
RUFY3	0.364993	0.957679	0.976224	7.88818	7.88818	7.88818	7.88818	9.10724	10.493	17.7633	68.4627	8.06985	10.2934	8.98587	11.9652	10.5417	11.9416	8.47372	7.61396	7.78217	7.88818	0.570349	0.256794	0.224425
EDA2R	-0.246328	0.748979	0.973124	19.7702	19.7702	19.7702	19.7702	16.8191	17.2173	35.6032	47.2542	25.0119	22.3103	27.5221	14.7721	13.9271	18.0984	20.903	24.1318	25.6175	19.7702	0.999996	0.192031	0.212533
GDPD4	0.0932256	0.00438272	0.969748	11.0827	11.0827	11.0827	11.0827	12.5334	13.7713	16.1095	30.7311	10.7084	11.5155	10.9234	12.9118	12.7204	12.853	15.2425	15.1204	15.2895	11.0827	0.578212	0.308387	0.152928
ENC1	-0.303451	0.627434	0.969118	15.1999	15.1999	15.1999	15.1999	15.8598	12.1967	27.4872	52.0085	15.1368	16.529	19.894	12.7577	17.279	11.2534	12.1735	15.5146	14.3638	15.1999	0.999996	0.232891	0.0833104
FBXO18	-0.068396	0.481649	0.966355	20.7352	20.7352	20.7352	20.7352	19.7469	19.8373	31.7902	78.4124	25.8606	21.8559	22.213	24.3707	24.5861	17.2427	20.6984	24.1497	29.986	20.7352	0.999996	0.299509	0.223153
SZT2	0.408281	0.716928	0.964477	10.3205	10.3205	10.3205	10.3205	8.9702	15.3846	19.6009	47.7916	16.8495	24.2374	21.9078	10.248	8.04452	11.1603	9.68426	9.74587	6.48032	10.3205	0.534945	0.194987	0.0833104
AP2M1	1.02769	1.73523	0.961548	14.7836	14.7836	14.7836	14.7836	18.4886	32.1502	51.8659	55.0679	23.5461	31.977	46.455	12.6917	7.70933	3.05049	11.4745	6.78986	1.99617	14.7836	0.511192	0.0408781	0.291653
PEX2	-0.305589	-0.434566	0.961238	14.0497	14.0497	14.0497	14.0497	15.4362	11.9127	12.2812	36.3536	13.2543	12.5652	19.9703	11.3488	4.0893	1.71125	9.92295	6.77195	5.68475	14.0497	0.999996	0.998417	0.416633
GRAMD1A	0.11575	0.921864	0.959172	13.0982	13.0982	13.0982	13.0982	12.6455	13.6551	29.7383	48.0259	15.2911	19.7722	21.3891	15.9719	13.86	12.8902	13.1624	7.75728	12.5412	13.0982	0.863983	0.305019	0.327577
ZFAT	0.843702	1.59847	0.955731	24.4301	24.4301	24.4301	24.4301	24.5933	41.3913	74.652	55.6742	44.7468	88.9277	107.098	21.7069	18.4689	8.51907	20.6131	17.6106	18.0379	24.4301	0.534945	0.0477199	0.205845
HTRA4	-0.443005	0.414827	0.953881	21.229	21.229	21.229	21.229	23.7835	15.3588	31.7137	57.3555	17.1118	28.4675	48.4993	19.1971	18.7203	12.2392	17.1691	16.4103	15.2317	21.229	0.999996	0.48624	0.303122
ADORA1	0.457594	0.725832	0.951612	8.57217	8.57217	8.57217	8.57217	10.4901	12.0934	24.0724	50.658	9.65914	12.1892	11.259	11.8221	10.659	11.272	13.5716	9.71004	10.4582	8.57217	0.534945	0.193434	0.102494
S100A4	0.565573	0.744002	0.951373	21.825	21.825	21.825	21.825	22.5875	32.0211	36.767	60.4561	31.6314	24.2844	18.7193	22.7746	36.6696	36.0107	20.0335	25.7621	24.3157	21.825	0.534945	0.172998	0.212533
STEAP1B	0.29424	1.06454	0.950346	14.1865	14.1865	14.1865	14.1865	16.4204	18.9855	36.7977	41.7143	16.1706	26.6188	56.0664	13.6934	5.17866	5.07796	18.175	21.7132	18.7467	14.1865	0.537402	0.166707	0.305268
TTC12	0.0398511	0.432802	0.948679	19.752	19.752	19.752	19.752	18.5633	19.605	28.942	52.0361	24.765	21.7933	27.9188	18.8559	18.6868	12.7228	20.0846	18.381	20.8585	19.752	0.741605	0.618192	0.284279
mockgene000049	0.00871989	0.794347	0.948446	32.4418	32.4418	32.4418	32.4418	29.1781	36.8869	55.0663	70.7366	34.7636	45.5919	65.0522	31.2394	41.8483	34.7645	28.3878	36.7799	42.6139	32.4418	0.654205	0.194987	0.208779
ZMYM5	0.54897	1.0423	0.948346	8.41855	8.41855	8.41855	8.41855	9.75509	12.8291	20.7188	32.9773	13.9795	23.6577	45.7685	6.75863	4.30717	8.79807	10.7243	16.0162	21.1189	8.41855	0.534945	0.191341	0.181423
ASB13	0.183312	-0.00623173	0.94691	8.54004	8.54004	8.54004	8.54004	8.17284	10.493	12.0056	60.842	9.36597	8.30368	10.3437	9.75268	12.7372	10.8627	7.67239	6.34198	4.88917	8.54004	0.582056	0.598197	0.284279
GHRL	0.439969	0.8972	0.945088	4.06439	4.06439	4.06439	4.06439	5.12049	5.91119	8.2232	13.5327	5.70907	5.71857	10.1759	7.78233	5.54737	7.88665	3.58045	7.09442	9.85067	4.06439	0.62267	0.349247	0.527825
TMED7-TICAM2	0.335606	1.1204	0.942666	11.3003	11.3003	11.3003	11.3003	11.2626	15.1781	26.8441	35.2787	15.5225	15.213	19.1465	10.182	10.726	3.38531	10.5197	8.79637	6.16209	11.3003	0.537402	0.105242	0.13673
DDX31	0.0620141	0.324498	0.94257	18.27	18.27	18.27	18.27	18.2145	19.4889	26.3847	58.513	15.9391	13.5836	13.8221	17.3699	17.6142	14.4154	24.1254	17.6644	10.6896	18.27	0.643347	0.417345	0.343104
FCRL5	0.340072	0.601893	0.941964	12.7972	12.7972	12.7972	12.7972	11.4121	15.5395	28.8042	53.1937	10.0757	14.931	16.4766	8.12356	12.3182	5.95219	12.344	18.9901	14.248	12.7972	0.594008	0.206395	0.119995
OR12D2	-0.13377	0.143035	0.937075	21.7145	21.7145	21.7145	21.7145	16.844	21.3861	21.9898	42.8443	23.2375	22.6393	22.8995	24.1505	27.2676	34.7087	19.8118	32.2295	28.713	21.7145	0.999996	0.465512	0.230909
PNMAL1	0.013243	0.474215	0.93554	9.94522	9.94522	9.94522	9.94522	8.50923	11.4997	15.8339	66.5334	10.5849	9.4474	21.6637	13.2971	12.5025	9.6537	13.35	9.24425	13.2499	9.94522	0.619192	0.505869	0.119995
LOC100130880	0.508554	0.703044	0.932698	19.568	19.568	19.568	19.568	17.5417	30.2529	47.2872	100.944	31.8011	28.5615	45.3413	23.9744	27.6698	32.7928	19.7095	22.0357	16.0272	19.568	0.534945	0.278554	0.201061
PEX3	-0.400923	0.719873	0.932402	12.8377	12.8377	12.8377	12.8377	12.1596	13.4615	74.7898	320.265	18.1456	42.3801	74.5416	9.81872	6.9384	2.65988	5.74577	6.7182	4.19485	12.8377	0.923337	0.318647	0.308052
GIT1	0.425166	1.03954	0.930088	7.78792	7.78792	7.78792	7.78792	9.71771	11.19	21.8826	40.3638	7.1132	5.67157	4.27172	8.762	12.1338	4.72455	7.0245	8.241	6.75516	7.78792	0.643952	0.407503	0.397106
LRRC14	-0.094903	1.04115	0.929955	8.94171	8.94171	8.94171	8.94171	8.14793	8.38925	18.4831	23.3997	8.50189	14.6333	29.7037	10.9415	10.1562	11.9602	8.26913	6.70029	10.4437	8.94171	0.765026	0.19901	0.1541
CCL27	0.483707	0.706114	0.929837	11.2083	11.2083	11.2083	11.2083	9.19445	16.5333	21.2394	35.2787	15.1985	14.9623	21.2213	9.56555	7.57526	4.05493	12.4634	8.33057	16.0128	11.2083	0.534945	0.200764	0.0835219
TNK2	0.368236	0.50161	0.926476	10.4651	10.4651	10.4651	10.4651	14.0408	14.1714	21.7754	28.9671	12.4057	16.8894	21.9689	10.3581	12.536	16.5545	14.8162	19.2409	14.9568	10.4651	0.592578	0.324502	0.302257
CES3	-0.152695	0.102304	0.923937	22.2282	22.2282	22.2282	22.2282	18.0151	20.7021	30.8561	92.1656	21.8796	23.1406	38.8574	18.7679	19.2398	20.1816	19.1128	20.4054	22.522	22.2282	0.766011	0.423732	0.139674
ZNF711	0.0307179	0.86473	0.922617	11.0616	11.0616	11.0616	11.0616	9.16953	10.2478	23.1689	75.3807	6.00224	6.83095	5.78208	9.89578	5.98311	3.96192	8.11568	7.97227	6.27781	11.0616	0.902607	0.290972	0.197875
CSF3R	0.906081	1.49005	0.920686	10.5292	10.5292	10.5292	10.5292	12.4337	20.9731	37.2724	63.2674	18.948	13.9439	13.8526	13.0659	19.6588	27.2312	18.2773	22.5194	22.1893	10.5292	0.534945	0.0982058	0.224161
CSF2RB	0.109704	0.296279	0.915515	19.0037	19.0037	19.0037	19.0037	16.2585	19.2178	23.9958	104.651	16.9112	23.5167	30.3292	17.535	16.8935	10.8441	14.407	16.5178	23.4767	19.0037	0.858417	0.716157	0.0909793
OR4D5	0.509516	0.650922	0.915027	14.2954	14.2954	14.2954	14.2954	15.9221	20.8441	23.0617	35.6508	26.5241	30.0029	52.0235	24.855	22.9604	18.4332	26.6317	22.179	27.9609	14.2954	0.534945	0.235748	0.270239
PLEKHA2	0.0394805	0.623428	0.914249	9.19083	9.19083	9.19083	9.19083	10.6147	9.86059	27.9619	147.854	9.35054	9.21239	6.63643	7.11087	5.37977	6.24979	7.80878	7.184	7.94129	9.19083	0.810422	0.200764	0.202458
SHPK	0.574978	0.164389	0.91361	14.9714	14.9714	14.9714	14.9714	17.6414	22.6381	33.49	96.3136	18.5005	28.3422	51.7336	15.6417	17.1616	15.6803	16.0438	20.6383	27.1942	14.9714	0.534945	0.298294	0.0775752
PCDHB3	0.0772345	0.952634	0.910413	11.3839	11.3839	11.3839	11.3839	9.1197	12.7646	25.5731	54.7096	11.9428	7.72399	14.9663	12.3835	12.955	11.4952	11.7643	14.583	10.2123	11.3839	0.915326	0.193434	0.119995
COPS7B	-0.144542	0.224133	0.907241	13.6555	13.6555	13.6555	13.6555	13.231	13.7326	18.4218	28.6088	14.3344	10.0114	11.0302	13.2421	9.36852	7.03102	14.7821	13.1318	13.4235	13.6555	0.740772	0.579539	0.139674
GALNT15	0.148617	0.473467	0.906962	8.29501	8.29501	8.29501	8.29501	10.4029	10.08	13.7053	37.0702	9.79801	14.3356	12.7389	11.2057	6.53618	8.09125	13.2988	12.2361	16.0706	8.29501	0.598993	0.352178	0.200332
MUC20	0.109202	0.575579	0.904436	21.0276	21.0276	21.0276	21.0276	18.962	23.3092	36.277	53.3728	25.8606	27.1985	17.2089	20.2098	16.2566	12.1462	18.499	21.9461	20.5548	21.0276	0.665614	0.24548	0.223717
C7orf50	0.155928	0.606144	0.902806	12.7773	12.7773	12.7773	12.7773	11.6737	18.8952	22.2348	38.8479	15.2756	19.0358	21.084	12.6256	13.8265	21.6511	18.6695	17.951	15.6222	12.7773	0.60147	0.227349	0.283613
DPYSL2	0.331842	1.22255	0.901538	9.48448	9.48448	9.48448	9.48448	10.6895	11.5643	22.0051	43.7676	12.5445	10.3091	12.9982	15.4326	13.6254	11.5138	9.08752	14.78	18.3272	9.48448	0.578212	0.194987	0.192436
IER3	-0.31038	0.369675	0.900451	21.9499	21.9499	21.9499	21.9499	20.7934	17.3206	28.0385	68.8073	19.4571	17.9391	21.1908	20.6942	18.67	16.8521	25.6258	25.0096	22.1749	21.9499	0.999996	0.603481	0.230917
PCCA	0.0821249	1.00487	0.89993	18.5741	18.5741	18.5741	18.5741	17.8656	20.0568	44.929	148.598	23.4998	31.1623	69.8274	20.0337	23.1783	20.2374	21.2951	21.0862	16.7505	18.5741	0.579978	0.106313	0.0711974
FNDC9	-0.11308	0.271827	0.89917	12.6746	12.6746	12.6746	12.6746	11.7858	15.5524	26.5991	57.6724	16.402	17.2654	32.0379	14.9262	10.173	5.89638	15.0549	13.9559	21.9145	12.6746	0.756435	0.603241	0.473303
MUT	-0.0090109	0.0805463	0.897008	16.2053	16.2053	16.2053	16.2053	16.7568	15.2942	17.3499	51.9534	14.8127	19.0045	15.4697	21.7509	18.4354	20.5164	18.499	18.5422	17.4159	16.2053	0.603281	0.473545	0.139674
CLDN11	-0.178114	0.274928	0.894497	18.0489	18.0489	18.0489	18.0489	14.913	16.3526	24.4246	95.2801	18.9942	17.4534	22.0146	21.1895	22.5079	27.6591	16.2314	17.1449	16.5335	18.0489	0.999996	0.374921	0.160162
KCNU1	0.189538	0.368044	0.894431	11.367	11.367	11.367	11.367	10.9387	12.2741	16.9058	58.6371	12.9303	9.90175	4.56159	10.9415	11.1785	15.7361	8.66127	12.1465	16.2876	11.367	0.578212	0.690409	0.432471
C3orf30	-0.0897655	0.558788	0.893887	15.6248	15.6248	15.6248	15.6248	14.5143	14.9974	24.7615	63.7911	17.7444	23.4853	45.5549	14.3979	17.0946	15.9965	16.2143	21.1937	15.4342	15.6248	0.763438	0.275534	0.337285
GPR135	-0.0798197	0.727962	0.890921	11.2014	11.2014	11.2014	11.2014	10.241	11.2545	24.0111	56.6526	7.91555	8.89904	25.4473	12.7027	16.5751	19.512	13.0942	19.5276	28.1778	11.2014	0.654205	0.268943	0.263464
CT47A6	0.717501	-0.0106608	0.888658	4.32527	4.32527	4.32527	4.32527	9.9918	7.1115	8.02413	20.492	4.27409	3.66615	3.38687	6.8687	5.66469	8.29586	4.39884	4.15633	2.0685	4.32527	0.534945	0.484657	0.66913
CCDC79	0.071998	0.391223	0.884162	17.9675	17.9675	17.9675	17.9675	15.7477	18.508	31.0552	60.718	24.8268	19.5685	33.3957	16.7865	16.441	14.6015	27.6717	22.1074	20.034	17.9675	0.766806	0.506742	0.488094
ATG4D	0.121992	0.927528	0.883765	8.75963	8.75963	8.75963	8.75963	8.94528	9.96384	19.3406	24.3368	12.0045	12.6122	14.0204	8.07953	4.75968	6.566	7.82583	9.31591	6.84195	8.75963	0.839853	0.278554	0.368369
GTF2IRD1	0.407155	0.471145	0.882951	23.2065	23.2065	23.2065	23.2065	21.1921	33.0665	33.9647	52.1326	24.8113	33.3871	36.4927	29.6763	33.4015	31.2304	23.2559	17.9869	18.0813	23.2065	0.650501	0.299929	0.128749
ANKRD20A4	-0.133201	1.11527	0.881959	15.13	15.13	15.13	15.13	26.0634	14.223	35.4501	70.3094	14.7356	18.0174	34.6162	10.171	5.19542	1.37644	15.2084	11.1253	8.20166	15.13	0.932738	0.120601	0.212533
NPTX2	-0.128915	0.601103	0.87635	7.55745	7.55745	7.55745	7.55745	7.30074	6.95662	9.64733	14.6765	6.496	11.6095	11.8998	9.41144	12.9718	8.48186	10.3321	8.74262	11.167	7.55745	0.999996	0.406472	0.409243
DNM2	1.5207	1.83204	0.875304	12.3913	12.3913	12.3913	12.3913	13.5799	38.5776	50.7174	27.8784	29.1471	47.848	51.7794	6.78064	1.02232	0	6.9563	3.60096	2.90747	12.3913	0.351462	0.0477199	0.344693
B3GAT1	0.460234	1.0002	0.872029	28.3993	28.3993	28.3993	28.3993	26.8608	39.1971	58.0524	67.9804	32.588	32.9954	30.0546	31.2394	32.7479	42.6697	34.5257	32.6415	48.3999	28.3993	0.534945	0.0580486	0.192436
ASTL	0.170371	0.50089	0.867965	11.064	11.064	11.064	11.064	12.0226	11.5513	15.2213	44.2086	8.40931	11.4528	10.6183	12.0863	18.5694	14.2666	10.8436	11.3045	9.60477	11.064	0.638853	0.284112	0.151764
UTP14C	0.361426	1.02128	0.86654	13.2771	13.2771	13.2771	13.2771	13.1314	15.1652	32.0353	105.395	12.2359	11.0768	14.8137	13.2201	18.1002	9.7653	17.2202	10.9462	14.6531	13.2771	0.591126	0.292703	0.23431
GGT7	0.236723	-0.214466	0.864908	11.3259	11.3259	11.3259	11.3259	9.54329	14.2746	14.226	45.3386	9.16538	15.025	31.1378	12.5596	10.7763	9.46769	11.5427	12.0211	11.2248	11.3259	0.575417	0.897387	0.305268
ZNF583	0.208974	0.389681	0.863066	29.1533	29.1533	29.1533	29.1533	22.1514	33.9442	40.5035	153.972	34.5939	31.6637	28.7426	30.656	37.3568	25.5572	34.0483	41.3662	37.8694	29.1533	0.669389	0.505849	0.28008
GAPT	-0.296965	0.396518	0.859043	13.7327	13.7327	13.7327	13.7327	14.0035	10.5059	21.1169	47.3093	18.2999	22.6236	26.6983	18.6578	14.0779	12.2206	21.4315	13.311	15.5788	13.7327	0.924209	0.349247	0.112545
SRPRB	-0.0416558	0.873474	0.852371	10.9467	10.9467	10.9467	10.9467	15.1247	10.5575	22.5564	54.5717	9.21167	13.9126	25.2794	10.3031	7.07248	5.59877	11.2528	7.5423	8.40417	10.9467	0.966052	0.319025	0.396425
LAS1L	0.222081	1.13226	0.84764	7.13702	7.13702	7.13702	7.13702	13.4304	9.71862	16.9977	20.8916	6.92804	10.2621	21.7705	6.97878	4.96079	3.53411	3.87029	3.18891	2.893	7.13702	0.852335	0.226594	0.500013
CA4	0.00484181	0.604126	0.844018	8.41812	8.41812	8.41812	8.41812	8.19776	8.85388	19.3253	101.151	9.50484	16.3724	34.7688	8.59689	8.49703	6.60321	8.04748	7.47064	8.44756	8.41812	0.73402	0.278554	0.119995
HSH2D	-0.0691528	0.668924	0.843432	9.6879	9.6879	9.6879	9.6879	8.64627	8.93132	17.6102	52.5873	9.69	13.9753	17.8192	9.24633	8.31267	9.30029	11.0312	11.9853	9.90853	9.6879	0.812723	0.289657	0.305268
TP53I11	-0.0274825	0.595655	0.842958	5.68485	5.68485	5.68485	5.68485	5.46933	5.56272	9.64733	25.3841	6.1874	6.20426	12.7999	5.80097	5.9496	7.04962	5.74577	7.52439	10.2846	5.68485	0.900096	0.447674	0.279146
PDHX	-0.118707	0.623656	0.84149	12.5367	12.5367	12.5367	12.5367	10.5774	12.842	23.0617	109.833	16.0626	22.0596	18.0328	12.7467	8.29591	12.8902	12.4122	11.8061	16.5769	12.5367	0.826456	0.318374	0.346893
ZNF670	0.382529	0.400713	0.837705	13.5659	13.5659	13.5659	13.5659	12.0599	17.5529	23.1536	65.3896	14.0567	17.5161	39.1931	15.3665	18.6532	18.489	15.8733	13.4006	18.2693	13.5659	0.540852	0.414796	0.304209
SH2D1A	0.00969847	0.406455	0.837538	22.6857	22.6857	22.6857	22.6857	19.6098	23.5415	35.2051	77.3238	29.1008	25.5221	25.5998	16.2801	19.5415	27.2126	20.1699	19.1514	19.7013	22.6857	0.647752	0.194987	0.057313
KLHL33	-0.0539411	0.232165	0.836514	8.61162	8.61162	8.61162	8.61162	7.51254	8.78935	11.684	43.6161	8.16243	15.495	20.1991	8.57487	9.67019	12.109	6.56415	9.92502	4.86024	8.61162	0.79387	0.440108	0.223717
ERN1	0.256812	0.565816	0.833037	10.7976	10.7976	10.7976	10.7976	9.31904	11.2674	18.1615	62.9504	12.0971	12.8785	20.8094	10.4351	12.6198	12.9646	7.17794	5.42831	2.83514	10.7976	0.799678	0.706557	0.719945
PCDH20	0.601935	1.21166	0.830487	8.29782	8.29782	8.29782	8.29782	9.9918	13.6938	21.7295	34.2865	8.51732	12.7375	17.7887	11.0956	14.0109	8.66787	11.0823	7.29149	8.3897	8.29782	0.537402	0.192031	0.745358
FGF20	0.0521214	0.659636	0.83017	14.4728	14.4728	14.4728	14.4728	13.5674	14.6102	23.4139	58.0307	15.6922	18.3308	29.4749	19.8686	17.9493	24.4412	13.1795	16.3924	21.9868	14.4728	0.800325	0.28962	0.151764
TEKT4	-0.256199	0.606941	0.83005	8.2395	8.2395	8.2395	8.2395	10.5151	9.75734	13.6747	19.1415	9.58199	9.02438	8.71126	8.99316	7.69258	10.4907	9.68426	7.75728	8.75133	8.2395	0.764368	0.446883	0.354779
CD99L2	0.183977	0.979062	0.825344	12.642	12.642	12.642	12.642	10.5898	14.3392	29.9373	42.7065	14.1492	15.824	20.2144	10.0169	11.2791	10.8813	12.4975	12.9706	11.0657	12.642	0.664146	0.226594	0.385186
CD59	0.218759	0.32693	0.822233	17.7801	17.7801	17.7801	17.7801	17.0434	20.1858	25.0831	60.3597	20.923	18.3778	12.6626	18.1955	14.3963	13.876	18.9423	18.2377	21.1768	17.7801	0.609226	0.483274	0.128749
CCDC167	0.0893414	0.894208	0.818965	8.00255	8.00255	8.00255	8.00255	7.78663	9.21526	20.78	39.8953	5.26161	5.24855	5.87362	6.76964	7.03896	7.66344	12.3952	8.90386	9.76388	8.00255	0.854627	0.278554	0.208779
mockgene000148	0.635217	0.962217	0.81683	22.4949	22.4949	22.4949	22.4949	20.5816	35.5962	47.1035	111.169	32.6189	39.8263	56.6003	23.6222	23.7649	21.5395	33.5198	27.7148	27.2521	22.4949	0.534945	0.172462	0.351243
OR2T8	0.0122445	0.23002	0.815282	31.8291	31.8291	31.8291	31.8291	24.5684	31.3242	51.529	134.39	34.239	35.2201	77.0436	30.2597	32.1781	28.8681	29.7348	37.2815	40.9794	31.8291	0.752712	0.462866	0.344693
S100G	0.236421	0.108317	0.813272	22.3834	22.3834	22.3834	22.3834	20.4695	27.9039	35.0673	74.5676	28.0979	35.6588	42.3358	28.9388	27.9882	29.0727	26.1202	32.6057	30.6224	22.3834	0.636535	0.365267	0.20072
CBLN3	0.267856	0.895753	0.811032	11.6467	11.6467	11.6467	11.6467	11.9104	14.2101	28.7735	47.6814	12.8531	14.3199	34.9976	11.2387	16.5918	14.1922	13.5375	13.1139	17.7341	11.6467	0.637675	0.200764	0.121466
DSTYK	0.364161	0.652869	0.810819	6.64632	6.64632	6.64632	6.64632	9.31904	9.4734	12.5415	38.0762	7.56067	7.80233	8.34512	10.9855	14.5472	25.7246	7.36549	9.72796	8.21612	6.64632	0.62267	0.311682	0.265101
SHISA9	0.143532	0.676499	0.808039	13.1672	13.1672	13.1672	13.1672	14.0284	15.5653	25.0218	35.1409	14.8745	19.0671	33.5483	16.6214	18.4186	27.9381	15.8733	9.88919	12.1795	13.1672	0.627761	0.328492	0.223153
SPATA31D4	-0.0346627	0.901139	0.806692	24.0973	24.0973	24.0973	24.0973	24.7428	24.0191	51.5902	100.42	28.5608	23.219	21.618	25.6255	19.6085	27.1754	27.8934	26.2995	23.0572	24.0973	0.632226	0.191253	0.315969
NUMB	-0.155584	0.483553	0.805838	11.2567	11.2567	11.2567	11.2567	10.4029	11.1383	17.3958	43.7676	11.7267	9.43173	8.16204	13.2201	15.3684	23.2507	11.6961	14.3143	10.6029	11.2567	0.999996	0.382412	0.188714
DTHD1	0.203731	1.10095	0.804971	13.3171	13.3171	13.3171	13.3171	13.094	14.778	33.9647	55.1368	18.4388	33.5124	81.3916	8.59689	6.9384	7.32863	14.1513	18.4168	8.3897	13.3171	0.784997	0.278554	0.336922
CD248	-0.077357	0.482896	0.804918	17.3106	17.3106	17.3106	17.3106	13.4304	16.5075	26.7828	69.0002	19.2411	23.877	37.7742	16.6764	13.9103	14.2294	18.3796	12.0748	7.37715	17.3106	0.982646	0.278554	0.192436
PPEF1	0.38699	1.07224	0.798628	11.1429	11.1429	11.1429	11.1429	11.4619	14.8296	22.7095	29.9593	9.69	10.6694	8.78754	13.154	11.0109	16.0151	10.3833	12.1107	9.43119	11.1429	0.611286	0.255456	0.427131
mockgene000003	0.340158	0.727556	0.798466	22.3387	22.3387	22.3387	22.3387	22.413	29.827	45.4803	84.4622	22.9597	32.259	49.7961	29.4562	33.6194	34.3181	26.8363	28.2881	24.822	22.3387	0.534945	0.197867	0.342042
PHTF2	0.260618	0.826557	0.797612	10.9104	10.9104	10.9104	10.9104	10.241	14.223	22.097	59.1883	9.79801	15.871	18.4447	9.99484	11.5305	7.47743	12.3099	13.096	7.13125	10.9104	0.664146	0.278554	0.63081
SENP1	0.307595	1.06239	0.795104	22.5087	22.5087	22.5087	22.5087	23.335	27.1037	55.296	91.1458	27.419	34.6718	75.6553	25.3063	20.7649	18.7122	22.0283	19.1334	19.1083	22.5087	0.578212	0.134932	0.362885
LOC101929983	0.271411	0.46864	0.794654	12.5479	12.5479	12.5479	12.5479	12.5956	15.9396	17.549	30.1247	12.3131	13.8342	11.8388	14.7721	9.72047	15.5501	10.7243	9.90711	9.15635	12.5479	0.598993	0.485592	0.473043
TNN	0.42385	0.660328	0.794344	17.1451	17.1451	17.1451	17.1451	16.1588	22.9994	29.8302	33.4045	21.1544	24.0337	20.428	13.8255	12.0835	9.5607	20.9371	15.9983	13.6116	17.1451	0.593736	0.466905	0.342042
HNF1B	0.406639	1.1084	0.793571	10.0575	10.0575	10.0575	10.0575	9.56821	14.3392	29.3095	48.6322	11.2021	10.0428	11.7472	10.5672	11.078	9.35609	12.7532	8.18725	6.30674	10.0575	0.537402	0.166707	0.139674
CCDC109B	0.184423	0.591444	0.790792	11.4276	11.4276	11.4276	11.4276	12.1347	13.6809	19.9378	40.9702	13.4858	15.7143	19.0397	12.8018	8.36295	6.287	15.0379	9.94294	12.5556	11.4276	0.603281	0.318209	0.85871
TET2	-0.338468	0.645592	0.789564	10.9253	10.9253	10.9253	10.9253	10.7642	8.66028	18.9271	44.3602	9.89059	11.4528	14.3408	11.1947	12.2679	7.38443	10.5708	6.87944	8.47649	10.9253	0.879364	0.51114	0.305268
CDK20	0.0909229	0.947869	0.788903	11.2564	11.2564	11.2564	11.2564	10.1662	11.9902	22.051	26.7071	11.5416	13.3172	17.3462	6.75863	5.63117	10.4721	15.4471	15.8191	13.1198	11.2564	0.961359	0.258235	0.671664
CHAMP1	0.0370815	0.304453	0.787735	25.0395	25.0395	25.0395	25.0395	25.6149	25.8776	45.6487	124.261	23.5615	29.0316	31.0005	23.9304	24.7704	31.621	25.9497	25.7262	25.2125	25.0395	0.960492	0.754721	0.393611
PRSS36	0.304349	0.601164	0.785013	13.1206	13.1206	13.1206	13.1206	13.094	16.6365	20.2747	26.9276	11.9891	13.4582	16.1258	17.0837	13.4578	11.1789	13.4693	12.7556	11.8468	13.1206	0.600551	0.253166	0.212533
RNF112	-0.35026	0.404772	0.78475	11.2453	11.2453	11.2453	11.2453	9.38133	8.54412	15.1141	35.8299	13.5012	12.5809	26.2253	8.43177	8.46351	8.48186	11.0312	7.64979	8.63561	11.2453	0.999996	0.48805	0.410428
GNB4	0.477554	0.479878	0.779574	20.3595	20.3595	20.3595	20.3595	21.2295	28.5234	28.1151	37.897	21.8488	27.1671	35.2722	19.8906	21.804	16.6475	18.9423	22.3403	16.2008	20.3595	0.537402	0.311682	0.392365
mockgene000045	0.304123	0.407492	0.774327	39.6701	39.6701	39.6701	39.6701	35.9306	49.0965	53.5656	99.8828	49.3141	48.8194	45.9668	41.5094	41.8148	45.5156	43.4087	65.0501	89.0177	39.6701	0.56221	0.367297	0.285882
KRT80	-0.136907	0.545591	0.773886	10.5881	10.5881	10.5881	10.5881	11.3747	9.58955	19.7234	42.0451	12.0199	16.341	22.7622	10.4021	11.4634	7.27283	12.9919	10.6775	8.79473	10.5881	0.999996	0.416538	0.342042
CCDC179	0.292282	0.741091	0.772752	14.6697	14.6697	14.6697	14.6697	13.094	18.8694	25.2362	36.078	15.7385	20.9159	15.9274	17.2928	16.4745	10.2861	15.8222	12.684	13.3078	14.6697	0.589997	0.286488	0.351243
PAPPA2	0.483412	0.981599	0.772383	15.565	15.565	15.565	15.565	14.8756	22.4445	32.2037	52.3944	17.9604	23.877	29.2308	18.966	23.061	18.0612	19.4026	19.2768	22.4063	15.565	0.534945	0.120601	0.202259
KIAA1468	0.357166	0.521581	0.771617	17.0682	17.0682	17.0682	17.0682	17.5293	22.5735	25.1596	49.6245	22.7437	21.5269	15.3324	15.7958	12.5193	19.0842	17.9022	22.0178	18.1102	17.0682	0.593736	0.349165	0.560672
SLC25A5	0.110792	0.503968	0.771599	6.75153	6.75153	6.75153	6.75153	6.83977	7.24057	22.587	34.383	9.87516	8.61703	13.4102	4.84332	4.87699	2.79009	6.34251	6.66446	5.35205	6.75153	0.815619	0.344631	0.342042
MLANA	-0.142217	0.606434	0.771112	10.5425	10.5425	10.5425	10.5425	10.241	9.8735	17.4264	40.0744	14.4733	12.9882	24.1047	18.2615	18.0164	15.1409	10.2128	12.3077	9.48905	10.5425	0.972943	0.457571	0.55825
MEMO1	-0.0696679	0.814936	0.769854	8.00395	8.00395	8.00395	8.00395	7.76171	7.44707	26.5378	58.6233	7.94641	10.0741	8.90959	6.01012	12.2009	8.22146	5.74577	5.69704	5.36652	8.00395	0.981604	0.361896	0.55825
ANXA11	0.0219995	0.929282	0.767391	8.30019	8.30019	8.30019	8.30019	11.3124	8.91841	18.5443	32.6879	12.2977	18.6285	38.3082	13.165	8.76518	11.458	11.2869	6.9511	8.75133	8.30019	0.60147	0.122836	0.145507
mockgene000098	-0.0144594	0.797829	0.766499	27.0869	27.0869	27.0869	27.0869	20.2203	30.24	55.2654	92.4688	26.1229	31.3347	41.5272	24.0295	38.4126	36.1037	24.0401	29.578	35.8298	27.0869	0.960492	0.298294	0.288554
KCNJ16	-0.0240522	0.324964	0.764208	30.0923	30.0923	30.0923	30.0923	27.6706	29.6076	39.2478	68.2422	24.7805	15.777	17.8497	29.181	21.2677	22.5625	30.9112	27.3565	27.0062	30.0923	0.989984	0.508695	0.293519
SH3PXD2A	-0.479982	0.100984	0.762563	22.479	22.479	22.479	22.479	19.4977	16.8559	26.7216	41.797	18.8399	17.1871	14.1882	22.3893	18.0331	20.3304	22.4034	18.6497	14.9857	22.479	0.999996	0.417345	0.323511
KPNA3	0.107339	0.679379	0.762521	7.48263	7.48263	7.48263	7.48263	9.08232	8.47959	19.065	49.2937	9.61285	9.98009	20.1229	9.18029	7.49146	8.66787	8.33733	7.02276	7.40608	7.48263	0.808551	0.241485	0.305268
NR1I2	0.0699039	0.559822	0.760337	19.2306	19.2306	19.2306	19.2306	20.2826	22.7155	35.8636	69.8408	21.2624	25.5534	72.3294	22.8296	22.0219	28.4961	23.5628	19.4022	20.251	19.2306	0.661865	0.341182	0.296824
OPLAH	0.0315886	0.612427	0.759893	16.1753	16.1753	16.1753	16.1753	16.1588	17.3722	32.51	91.3112	21.2933	24.0337	35.6841	18.6248	13.86	15.3269	15.7199	14.8338	17.8932	16.1753	0.777518	0.309928	0.19068
NEIL2	0.273188	0.829936	0.759302	9.82416	9.82416	9.82416	9.82416	7.4627	12.3516	20.9332	38.9444	8.25501	8.7737	13.8678	10.9855	14.0612	14.8247	10.9118	11.1253	9.301	9.82416	0.857082	0.369797	0.632127
ACTR3C	0.316888	0.711488	0.758739	8.57508	8.57508	8.57508	8.57508	9.43116	10.9318	18.0083	39.3302	10.5232	17.5631	30.3292	12.3064	10.6422	7.51463	12.1224	12.0569	10.2991	8.57508	0.619676	0.312432	0.17746
INTU	0.0331689	0.184857	0.758697	11.3297	11.3297	11.3297	11.3297	8.48431	11.9773	15.3285	48.3842	10.2146	15.072	43.5563	7.62822	9.98862	17.2241	12.7703	11.6091	13.3946	11.3297	0.873854	0.849517	0.260049
TRIM21	0.406695	0.718696	0.755402	18.0625	18.0625	18.0625	18.0625	19.0367	21.3732	26.7828	58.2236	23.4226	18.3464	15.5765	22.9727	26.0106	23.6227	19.4538	19.3126	13.7128	18.0625	0.544826	0.365267	0.296824
ITGA8	0.325589	0.415791	0.754329	12.933	12.933	12.933	12.933	13.2809	14.9458	23.5517	48.3291	12.9303	14.1319	18.6583	13.6383	9.72047	6.4544	15.7199	11.3582	12.628	12.933	0.56221	0.318209	0.25816
BDH2	0.0792639	0.0157259	0.754313	14.2578	14.2578	14.2578	14.2578	15.7851	15.333	14.0269	37.0013	11.7885	13.3172	15.4087	17.502	22.7593	15.0665	15.0038	13.8843	22.8692	14.2578	0.877681	0.999998	0.277672
HABP4	-0.052069	0.803393	0.753225	9.03258	9.03258	9.03258	9.03258	7.91121	8.2989	21.9898	42.0451	7.96184	11.7662	9.71817	6.7146	6.68701	6.566	11.1676	9.36965	12.1651	9.03258	0.982739	0.313614	0.284279
PIK3R4	0.861602	0.394514	0.750494	4.99148	4.99148	4.99148	4.99148	8.45939	9.70571	6.49281	13.5051	7.7304	8.61703	8.68075	5.2616	2.71503	1.46945	4.09194	4.9446	4.18039	4.99148	0.578212	0.756671	0.721136
RFPL3	-0.151822	0.665803	0.750132	10.2119	10.2119	10.2119	10.2119	11.1505	9.37014	19.1262	39.9366	8.11614	13.2389	10.7403	9.2023	6.4859	3.66431	9.53081	5.62538	6.35014	10.2119	0.988264	0.289657	0.291807
AKAP17A	0.646023	1.02782	0.749037	26.4107	26.4107	26.4107	26.4107	26.4247	41.5332	56.3527	75.1051	34.7173	41.4557	52.054	27.4858	27.0665	28.7565	24.7733	25.3679	32.879	26.4107	0.534945	0.100706	0.422438
RFK	0.168706	0.666747	0.748673	14.0404	14.0404	14.0404	14.0404	14.6762	16.9721	24.5318	46.3171	15.8002	18.8948	30.2835	15.8949	7.94397	12.3136	15.8051	8.90386	11.6299	14.0404	0.942224	0.249383	0.119995
NRTN	0.0372965	0.806412	0.746433	11.6364	11.6364	11.6364	11.6364	9.55575	11.9385	24.2868	56.8869	10.5541	16.4977	20.4738	8.73998	11.8824	10.4163	9.03637	11.6986	16.2876	11.6364	0.892528	0.265637	0.338164
HOMER2	0.262253	0.104186	0.740644	10.1531	10.1531	10.1531	10.1531	10.6396	13.5131	22.878	62.1649	11.9736	14.1006	20.8857	16.049	15.4187	10.7511	11.5938	9.40548	11.2248	10.1531	0.592221	0.584732	0.332396
SEMA3A	0.0104643	0.0785829	0.737912	15.0271	15.0271	15.0271	15.0271	15.0998	18.4176	23.3067	56.1841	15.7077	13.0979	17.5903	20.485	20.3962	17.0195	7.45074	15.3712	8.02808	15.0271	0.702959	0.537417	0.799168
PLA2G4D	0.0392747	0.848215	0.736185	11.0719	11.0719	11.0719	11.0719	11.275	12.2483	21.6988	23.7856	13.1463	17.6101	11.9913	10.215	11.3796	8.27726	10.0764	9.15467	13.1198	11.0719	0.845203	0.218338	0.346893
USO1	-0.126096	0.852054	0.736141	1.85373	1.85373	1.85373	1.85373	7.93613	1.7811	7.82506	15.0072	0.154299	1.17505	0.152562	1.04572	1.37427	2.00886	0.0511492	0	0.05786	1.85373	0.981693	0.443186	0.950384
PPFIA1	0.567155	0.854074	0.735342	10.611	10.611	10.611	10.611	7.91121	18.9468	31.4993	49.8312	10.9707	8.60136	16.5072	10.3691	7.72609	7.40303	8.96817	4.42506	3.55839	10.611	0.564175	0.308671	0.414649
HDAC4	0.218867	0.644897	0.735009	17.123	17.123	17.123	17.123	17.467	21.399	31.2083	63.2536	17.8061	27.5432	42.5342	20.9694	18.5527	20.6466	17.0156	19.0618	13.9009	17.123	0.614495	0.349247	0.161054
RSPO3	0.293855	0.743474	0.733684	22.8966	22.8966	22.8966	22.8966	20.2826	25.6324	30.7489	51.1266	26.5241	22.89	16.5224	17.8322	17.9326	16.7777	25.5746	21.1399	23.7805	22.8966	0.603281	0.373765	0.532338
FUT7	0.0771029	1.07121	0.733646	3.6389	3.6389	3.6389	3.6389	5.58146	4.50438	9.54014	23.7167	5.26161	7.72399	7.76538	7.00079	6.95516	8.59347	7.68944	6.82569	3.65965	3.6389	0.896307	0.400492	0.666365
RCBTB1	0.188327	0.71753	0.733531	18.8938	18.8938	18.8938	18.8938	17.7784	21.4378	33.3369	64.3974	18.8862	24.441	21.3434	19.7585	16.6756	13.1134	15.9586	16.8761	16.1719	18.8938	0.65204	0.182888	0.392365
PROL1	0.0093537	0.455333	0.732367	22.478	22.478	22.478	22.478	20.6688	22.8188	37.9155	122.676	23.9164	30.52	74.0991	22.2682	20.6141	16.9637	25.2848	18.6856	17.5316	22.478	0.791677	0.278554	0.165502
P2RY13	0.435877	1.29164	0.731984	8.31065	8.31065	8.31065	8.31065	11.5118	11.1512	17.4264	18.604	9.95231	15.777	13.3949	10.3031	12.3517	12.3322	10.0935	12.7735	13.3078	8.31065	0.578212	0.180053	0.352153
POLM	0.355498	0.564718	0.730553	17.099	17.099	17.099	17.099	16.6696	21.3087	25.619	46.3309	22.9906	23.6263	27.5831	22.1141	12.888	13.783	16.436	15.64	14.5952	17.099	0.580012	0.365168	0.403314
SCGB2A1	0.197586	0.746231	0.730069	23.7129	23.7129	23.7129	23.7129	22.9861	26.1744	47.6241	54.8474	33.3749	22.8273	25.2947	20.8813	20.0778	18.5634	23.0342	21.767	23.2019	23.7129	0.60147	0.193434	0.177652
C2orf70	0.321699	-0.0528719	0.727941	6.50909	6.50909	6.50909	6.50909	6.17947	9.04748	13.1847	39.6196	8.39388	12.8629	22.1824	10.8865	7.52498	9.7095	4.97853	8.25891	8.95384	6.50909	0.602721	0.499299	0.299867
FADS1	0.596946	0.784711	0.726893	9.97443	9.97443	9.97443	9.97443	10.6396	15.7847	22.3267	36.4087	16.0934	12.8315	21.6027	12.9339	8.29591	8.94688	11.6791	7.7752	6.50925	9.97443	0.534945	0.268253	0.332396
SATL1	-0.0632539	0.679292	0.723895	7.58924	7.58924	7.58924	7.58924	8.57152	8.2989	17.993	30.607	12.0508	11.3901	11.4574	13.8035	19.3236	13.4854	11.645	7.13025	13.0908	7.58924	0.996829	0.382089	0.466631
SKOR2	0.0240487	0.279374	0.721315	25.9075	25.9075	25.9075	25.9075	22.9238	28.3169	35.1285	87.1219	23.7158	25.3027	25.5083	22.8737	27.3346	28.7193	26.8534	30.4559	38.3612	25.9075	0.71397	0.488084	0.19068
XG	0.511401	0.674826	0.721247	10.1587	10.1587	10.1587	10.1587	7.71188	13.4228	25.2668	203.032	10.1683	16.7797	68.5154	9.51051	8.66462	3.90612	13.7932	7.52439	7.17464	10.1587	0.732468	0.612235	0.690539
SMIM22	0.0953377	0.776297	0.719809	13.4661	13.4661	13.4661	13.4661	11.4744	14.7005	26.7216	36.96	15.3065	11.7192	13.4102	15.5757	18.1169	17.3729	15.4812	10.3192	8.86705	13.4661	0.686927	0.234214	0.652618
SPIN1	0.434964	0.943465	0.71974	11.311	11.311	11.311	11.311	13.0068	15.6685	24.7615	29.477	13.8406	18.7068	19.9398	13.209	15.8209	21.3163	11.8155	9.4234	9.51798	11.311	0.583022	0.2681	0.682505
BRD9	0.527429	0.620871	0.716071	11.1255	11.1255	11.1255	11.1255	10.2161	16.2751	19.2181	39.9779	18.3925	20.6809	17.8344	8.86107	12.5696	17.3915	8.03043	6.89735	10.7909	11.1255	0.534945	0.28962	0.139674
LRRC10B	0.436806	1.02776	0.715028	10.4848	10.4848	10.4848	10.4848	12.9445	16.4429	28.406	26.0318	13.9487	18.5031	24.3641	11.3928	13.8433	17.4473	14.5434	10.6237	11.2538	10.4848	0.56221	0.216356	0.327402
PI4KB	1.11694	1.27788	0.713071	17.9097	17.9097	17.9097	17.9097	22.575	38.4357	43.8418	42.4034	30.7827	28.1855	20.2907	14.2217	8.64786	6.287	14.1513	11.7882	12.3531	17.9097	0.188497	0.0408781	0.200332
UNC5A	0.065693	0.37649	0.711389	15.914	15.914	15.914	15.914	14.1281	15.6427	23.123	57.8378	14.6276	18.9575	29.658	15.7188	16.9941	13.4854	19.5561	17.969	32.7922	15.914	0.929342	0.455306	0.137574
SLC6A11	0.227431	0.901929	0.709482	8.73516	8.73516	8.73516	8.73516	7.84892	9.22817	18.6668	23.5237	11.9736	11.6565	10.7556	9.82973	11.7986	6.15679	10.9289	10.6595	6.14763	8.73516	0.785902	0.278554	0.611192
OR2J3	0.155534	0.964389	0.709327	20.9477	20.9477	20.9477	20.9477	19.3482	23.7738	51.2227	139.034	21.7562	30.0656	73.1838	25.1522	27.2173	34.9319	23.0001	25.8158	33.3129	20.9477	0.633274	0.227349	0.343829
TPCN2	0.425938	0.597739	0.708441	22.2745	22.2745	22.2745	22.2745	26.786	30.2142	38.0534	44.0019	40.519	43.6648	30.2987	22.9397	22.9437	27.8823	23.1365	20.2621	24.6194	22.2745	0.537402	0.253166	0.344693
TBC1D21	0.16801	0.221642	0.708042	14.9522	14.9522	14.9522	14.9522	13.094	16.4042	19.4937	38.8479	14.6739	16.1687	20.1381	17.4029	17.7985	16.6661	15.2766	15.2817	24.1421	14.9522	0.786485	0.514594	0.343104
NDRG4	-0.17265	-0.0087594	0.707788	24.1769	24.1769	24.1769	24.1769	24.6182	21.7604	29.6005	50.8096	18.1765	20.7435	20.2449	23.5781	26.5469	38.8566	25.3359	23.7376	32.879	24.1769	0.999996	0.42735	0.350157
RAET1L	-0.126026	0.220189	0.707734	19.7499	19.7499	19.7499	19.7499	17.8656	21.0893	26.3847	35.6783	17.6827	26.3524	38.0183	32.3732	30.0664	45.3668	19.2321	26.1741	30.8683	19.7499	0.652992	0.424737	0.22031
ILKAP	0.536106	0.626284	0.707661	21.4145	21.4145	21.4145	21.4145	22.3383	31.8146	36.3689	89.1063	27.2493	22.4199	23.1283	25.7907	29.9994	26.1896	28.3367	22.0357	22.2327	21.4145	0.534945	0.269055	0.327402
WNT8B	-0.102981	0.153151	0.706564	25.8845	25.8845	25.8845	25.8845	21.3416	23.9416	29.0951	59.5466	24.8885	23.2033	28.3307	28.5315	29.6809	22.5811	24.0231	24.0064	17.4737	25.8845	0.612464	0.417345	0.31723
EIF4G1	-0.687001	0.726947	0.706147	5.17139	5.17139	5.17139	5.17139	13.3432	3.74289	11.5462	40.226	1.24982	1.89575	1.3578	2.12445	0	0	2.64271	1.39739	0.02893	5.17139	0.999996	0.357547	0.285258
mockgene000216	0.309033	0.753123	0.705053	28.8668	28.8668	28.8668	28.8668	23.4097	36.2415	49.8292	54.558	34.4705	35.7528	45.4176	27.9371	33.301	37.071	30.7407	32.1399	40.1259	28.8668	0.574392	0.192031	0.305268
CFH	-0.141019	1.17495	0.704507	15.6178	15.6178	15.6178	15.6178	14.4146	14.0423	41.1466	69.8684	18.6548	19.3335	13.9441	16.8305	14.9494	21.5209	16.794	20.1725	25.1691	15.6178	0.837713	0.0982058	0.223717
REL	-0.0343031	0.595829	0.7017	14.0384	14.0384	14.0384	14.0384	12.3216	13.7196	23.2914	42.0588	13.6863	13.7402	14.6154	13.0659	11.0947	10.8627	15.4471	15.6041	18.7467	14.0384	0.87339	0.375666	0.410024
INSM1	0.428938	0.661202	0.70165	13.813	13.813	13.813	13.813	13.1812	17.0495	22.6636	125.708	15.075	18.8948	39.4066	13.9135	17.413	11.9788	17.9704	13.5976	13.5971	13.813	0.579978	0.414796	0.487111
RTN4	0.880959	0.861415	0.697775	9.1089	9.1089	9.1089	9.1089	10.1911	18.0691	19.6469	29.7388	11.1713	10.8261	12.6321	19.1311	15.3181	14.1178	8.30323	6.55697	6.45139	9.1089	0.534945	0.363989	0.385186
ID3	0.35933	0.240109	0.697393	14.6756	14.6756	14.6756	14.6756	16.6945	19.9922	19.7234	49.4315	20.0281	25.7414	35.7757	17.7662	15.5192	14.8619	16.9474	18.3631	16.8662	14.6756	0.592463	0.574287	0.399874
mockgene000078	0.346906	0.903055	0.696154	25.5099	25.5099	25.5099	25.5099	21.2295	33.1698	55.4339	119.107	25.768	28.7965	41.0085	26.5832	30.9714	36.4943	29.5472	32.3549	36.8134	25.5099	0.574392	0.122836	0.279146
ZNF837	-0.0220759	0.797594	0.695404	9.86017	9.86017	9.86017	9.86017	7.54991	10.0155	19.019	41.1769	8.19329	9.38473	13.7916	5.31664	3.43568	1.37644	8.67832	9.92502	7.70985	9.86017	0.774874	0.472197	0.342555
EHD2	-0.230643	-0.283657	0.69491	15.1456	15.1456	15.1456	15.1456	11.9478	13.3841	12.4956	24.9156	14.7664	13.4269	9.01639	10.5232	16.4075	16.4057	14.1172	16.2491	17.6328	15.1456	0.999996	0.999998	0.58534
SEC23B	0.533405	-0.012669	0.694361	10.5791	10.5791	10.5791	10.5791	11.5367	15.3201	11.9596	20.9054	13.424	12.4712	10.7403	11.0626	10.173	14.7317	10.8607	10.8208	9.5903	10.5791	0.578212	0.844154	0.336922
SYTL5	0.38647	0.632819	0.694097	14.2439	14.2439	14.2439	14.2439	15.8972	19.3985	31.9128	72.8726	19.9663	30.0969	27.4153	16.5994	32.1278	30.9886	16.6065	20.7816	21.4805	14.2439	0.579978	0.295694	0.23431
PGA4	0.930877	0.814559	0.690666	6.82796	6.82796	6.82796	6.82796	7.30074	13.3841	19.5244	37.0978	9.5357	11.4998	13.578	5.75694	5.07811	2.93889	7.60419	7.73937	6.08977	6.82796	0.534945	0.193434	0.362885
CDR2	0.310842	0.273144	0.689562	13.3583	13.3583	13.3583	13.3583	14.589	14.9974	24.6696	39.9917	13.9178	18.2524	39.788	18.0634	23.9827	30.4677	17.3396	23.236	21.4371	13.3583	0.579978	0.341733	0.264033
HDHD2	-0.0783209	0.615585	0.689114	12.225	12.225	12.225	12.225	11.1505	11.1125	20.9485	33.5837	9.87516	12.5339	19.2075	14.1667	16.1728	13.5784	13.0431	9.26216	11.7311	12.225	0.93739	0.374921	0.344139
TRAFD1	-0.293417	0.238261	0.688929	7.9714	7.9714	7.9714	7.9714	6.5906	7.34382	20.2135	54.5442	6.1874	8.66403	22.2282	6.07616	6.28478	3.79452	7.24614	5.71495	1.88045	7.9714	0.945603	0.431356	0.337513
NUP88	-0.589998	-0.565907	0.688102	2.63485	2.63485	2.63485	2.63485	7.28828	3.42023	6.44687	27.1205	3.6106	5.23289	11.8083	2.45468	1.8603	2.39947	2.64271	2.13191	0.867901	2.63485	0.977406	0.936691	0.402529
AHNAK2	-0.0665848	1.11064	0.687243	9.51208	9.51208	9.51208	9.51208	7.03911	11.1125	56.5824	266.203	15.3528	14.3983	22.8537	10.16	16.7259	18.0612	8.88292	10.2833	17.2568	9.51208	0.66329	0.265637	0.425266
TMEM154	0.00593082	0.636267	0.68713	14.5536	14.5536	14.5536	14.5536	12.8324	15.333	24.7462	30.7311	15.2293	23.2033	42.5342	13.176	17.0946	12.853	15.771	16.1774	15.1304	14.5536	0.710204	0.295694	0.214007
SLC13A4	-0.0674308	0.547697	0.686116	23.6342	23.6342	23.6342	23.6342	17.2303	22.9994	44.7759	71.4532	25.1199	35.6118	41.0543	26.6603	28.3905	31.3234	24.688	28.8793	33.8626	23.6342	0.791446	0.332904	0.308052
RPE65	0.958021	0.846757	0.685724	7.16484	7.16484	7.16484	7.16484	9.64296	13.9778	16.0023	28.9671	11.4336	2.86712	6.28554	13.11	19.4912	18.6006	10.3151	10.1221	12.2374	7.16484	0.534945	0.298294	0.327577
PLEKHA3	-0.909503	0.160866	0.685359	8.73117	8.73117	8.73117	8.73117	7.26337	4.95611	21.8213	51.1679	5.81708	11.2648	19.299	7.61722	11.2623	22.2649	7.19499	14.5292	14.4939	8.73117	0.999996	0.368295	0.308052
DAZ3	-0.0244771	0.735549	0.683253	12.7522	12.7522	12.7522	12.7522	10.3282	11.4868	26.5531	94.4946	11.5724	12.2205	8.0705	9.74167	13.4075	9.7095	15.0549	20.1546	18.3706	12.7522	0.936348	0.267046	0.414314
C10orf90	-0.0133205	0.216438	0.683003	9.73576	9.73576	9.73576	9.73576	7.64958	9.24108	18.7587	71.8528	7.93098	15.025	31.2141	10.4682	11.5305	7.92385	8.91702	8.9576	9.70602	9.73576	0.708377	0.395914	0.237761
mockgene000025	0.244573	0.425669	0.681931	36.8319	36.8319	36.8319	36.8319	26.8109	45.3277	57.4093	111.817	35.9209	43.8058	53.6559	41.7956	55.4234	58.2384	38.2426	42.4053	45.2465	36.8319	0.603281	0.443903	0.13673
OR2AE1	0.259846	0.798759	0.681157	18.364	18.364	18.364	18.364	17.1929	21.1796	32.9541	77.5994	15.9545	27.4805	26.8966	19.5604	17.9996	16.6289	17.5783	20.2263	20.3523	18.364	0.544826	0.238875	0.385186
ASCC2	0.832343	0.502651	0.680986	7.63366	7.63366	7.63366	7.63366	10.9885	13.7584	10.7346	16.6609	8.7642	4.0735	4.74466	7.1549	3.63679	2.19487	8.09863	8.5993	8.46203	7.63366	0.534945	0.423732	0.457731
HRCT1	0.276448	0.199599	0.680065	7.51217	7.51217	7.51217	7.51217	7.59975	10.1833	18.4984	75.5047	10.3072	9.5884	13.4712	6.16422	6.06691	11.272	8.96817	13.7589	10.9789	7.51217	0.715926	0.675804	0.369586
KIAA1919	0.385799	0.901864	0.67806	16.8283	16.8283	16.8283	16.8283	17.2053	21.1667	36.568	67.0847	24.3484	33.2147	59.4685	20.7492	22.9939	19.3446	15.4812	20.6741	19.8026	16.8283	0.551661	0.166707	0.279595
TK2	-0.117669	0.610643	0.676017	24.6615	24.6615	24.6615	24.6615	22.7245	23.6448	38.1299	54.5993	27.9127	31.2093	34.6467	31.0082	32.1446	31.2676	26.2566	33.7164	30.0728	24.6615	0.981693	0.143241	0.303258
LRRD1	0.450257	0.564262	0.67348	12.6496	12.6496	12.6496	12.6496	12.633	17.4496	29.9067	78.44	16.0934	23.595	19.9703	13.3191	14.145	14.1736	13.2477	9.54881	10.8198	12.6496	0.534945	0.313466	0.20072
PLCL1	0.226146	-0.32798	0.673015	14.3732	14.3732	14.3732	14.3732	15.4985	19.1533	22.6942	78.2608	20.0743	29.2979	44.6242	20.507	14.0612	11.7928	13.4352	18.5602	26.6735	14.3732	0.603492	0.462022	0.13673
CCP110	-0.103543	0.146312	0.669144	15.1466	15.1466	15.1466	15.1466	14.0035	14.5069	18.1921	41.3147	14.3344	12.0168	24.5014	13.4072	10.4411	14.8247	12.4293	14.7263	14.8411	15.1466	0.838847	0.444846	0.303258
NLK	0.347012	1.05547	0.667011	8.4924	8.4924	8.4924	8.4924	11.8855	12.158	20.6882	21.6082	12.56	18.2524	10.2521	15.0253	15.8041	22.8415	15.0379	12.6123	9.66263	8.4924	0.55838	0.191341	0.342042
GAST	-0.038959	0.134213	0.666963	7.35553	7.35553	7.35553	7.35553	8.06072	7.61485	19.7387	44.0433	5.50849	8.93038	10.6183	4.46906	4.32393	1.19044	5.79691	3.38597	3.00872	7.35553	0.940495	0.365147	0.30545
CCDC126	0.689201	1.03556	0.666903	7.96396	7.96396	7.96396	7.96396	9.15707	13.2034	18.6515	24.7502	10.7701	13.0509	30.1156	9.97283	7.94397	5.00356	12.2417	7.34524	12.6713	7.96396	0.534945	0.21957	0.449773
IGFBP3	0.370935	0.160176	0.658452	21.6539	21.6539	21.6539	21.6539	21.217	30.1497	23.4445	42.6652	28.5299	29.1412	25.3252	23.303	20.6979	29.3703	22.6932	23.6839	23.8094	21.6539	0.534945	0.436483	0.223717
CA14	0.18149	0.437347	0.656828	12.508	12.508	12.508	12.508	12.8074	17.9659	40.2891	78.7845	16.7878	12.8629	34.3263	15.3665	10.1562	14.7503	7.82583	13.1318	10.2123	12.508	0.59315	0.2681	0.291653
ARF1	0.705941	1.13228	0.653854	8.0917	8.0917	8.0917	8.0917	8.64627	16.8688	23.9499	15.6274	17.2044	27.9505	37.0114	3.12614	1.22344	1.45085	2.54041	2.56187	2.12636	8.0917	0.534945	0.20044	0.279146
RSPH4A	0.288977	0.735232	0.65356	8.9389	8.9389	8.9389	8.9389	8.88299	12.3645	18.0543	40.1433	10.8627	7.39498	15.0273	9.46648	6.41886	3.58991	8.72947	12.7198	8.95384	8.9389	0.546322	0.216356	0.223717
MIEF1	-0.109407	0.882073	0.652875	6.68566	6.68566	6.68566	6.68566	5.81817	7.24057	13.8585	17.8736	3.3483	11.8602	31.5955	4.31495	4.52504	1.61825	5.81396	8.31266	4.12253	6.68566	0.71397	0.203111	0.410024
PARP15	0.598115	1.10251	0.652857	4.32958	4.32958	4.32958	4.32958	6.52831	7.45998	12.3425	10.0737	7.68411	14.6646	19.8635	6.2853	9.50259	5.56157	5.02968	7.14817	7.14571	4.32958	0.601955	0.332904	0.889144
PSG1	-0.325092	0.819679	0.650679	8.92608	8.92608	8.92608	8.92608	7.02665	7.03406	25.1596	49.845	14.427	20.6652	45.6159	9.36741	10.8936	7.14262	12.0712	7.79312	5.69921	8.92608	0.999996	0.341182	0.648413
FAM63B	0.243719	0.197634	0.64761	14.8333	14.8333	14.8333	14.8333	12.9445	18.1079	22.5564	96.0518	16.7106	20.9785	32.5109	12.4605	8.16184	13.6156	18.7206	15.9087	12.006	14.8333	0.575417	0.332904	0.197659
DAB2	0.262856	0.602736	0.645643	19.3223	19.3223	19.3223	19.3223	16.7444	23.1672	30.8408	49.528	21.0927	32.5567	77.9895	16.3682	16.6924	18.861	14.6457	16.8224	16.9819	19.3223	0.592578	0.226594	0.304209
POU2AF1	0.747678	0.389845	0.640771	5.03912	5.03912	5.03912	5.03912	7.25091	8.27309	7.6413	15.5447	12.2205	6.79962	4.54633	9.41144	3.4692	3.44111	8.45668	8.67096	7.86896	5.03912	0.544826	0.474429	0.45678
LRRK2	-0.0923257	0.349981	0.640703	13.3605	13.3605	13.3605	13.3605	14.7884	12.5322	18.0696	30.5795	12.4982	13.5679	13.3186	15.9829	19.6588	25.334	14.2706	11.6807	14.8122	13.3605	0.999996	0.654341	0.344693
FAM135A	-0.270343	0.636464	0.640628	21.0436	21.0436	21.0436	21.0436	17.7411	20.018	33.3369	91.008	22.2345	21.8246	27.7357	22.2682	25.6252	33.4252	21.0564	25.9054	28.0332	21.0436	0.74033	0.227349	0.305285
CHTOP	0.284105	0.731722	0.637595	22.4594	22.4594	22.4594	22.4594	23.173	26.2519	35.8176	65.7066	27.4653	34.5778	46.9279	27.1006	36.435	23.4367	18.7036	14.8696	13.5537	22.4594	0.635096	0.257879	0.521515
NUP54	-0.0662273	0.211887	0.637571	6.41228	6.41228	6.41228	6.41228	8.09809	6.25967	22.4186	77.4478	5.09188	16.1373	62.596	5.72392	4.40773	1.80426	4.63753	5.73287	3.70304	6.41228	0.826456	0.721462	0.342042
TMEM99	0.594809	0.980433	0.636084	7.4463	7.4463	7.4463	7.4463	8.88299	11.3061	16.3239	16.3164	10.2763	10.9515	10.3589	11.8221	11.5137	18.7866	8.04748	9.20842	9.14189	7.4463	0.534945	0.166707	0.305268
PGC	-0.250018	0.454046	0.634911	25.7593	25.7593	25.7593	25.7593	22.7743	21.2571	34.9601	48.7425	19.7812	20.4615	32.6939	26.4951	37.3568	31.0444	26.4783	23.3614	37.1895	25.7593	0.999996	0.241485	0.728151
SLC17A6	0.212732	0.51316	0.633527	18.9662	18.9662	18.9662	18.9662	16.8191	21.8508	29.4167	56.694	16.9112	15.7143	28.3917	19.043	15.0835	16.2941	16.5383	15.0309	15.1449	18.9662	0.587758	0.278554	0.139674
PCDHA11	0.725354	0.86565	0.632888	14.2013	14.2013	14.2013	14.2013	17.7037	25.4775	33.735	59.712	19.2257	18.3464	23.6165	21.5087	25.2062	20.721	16.0097	26.5503	24.7496	14.2013	0.534945	0.224447	0.364224
NR3C2	0.40911	0.477956	0.631913	14.1773	14.1773	14.1773	14.1773	11.7983	16.6881	22.5411	35.4027	14.2881	16.952	15.3935	18.7238	13.0221	8.33306	17.5101	12.5227	16.5914	14.1773	0.610432	0.482262	0.454126
PABPN1L	0.0540557	0.215473	0.631711	9.59422	9.59422	9.59422	9.59422	10.6396	10.2478	11.8065	27.3686	7.09777	8.52303	4.57685	11.679	11.564	10.8441	12.8896	8.99343	11.3695	9.59422	0.627761	0.405308	0.192436
SPCS1	-0.645436	0.369426	0.63137	9.57611	9.57611	9.57611	9.57611	8.34727	6.77593	19.5244	29.1463	10.8627	11.1238	21.74	7.74931	6.50266	5.44997	7.00745	9.79962	8.56329	9.57611	0.999996	0.194987	0.110653
mockgene000137	0.237619	0.935388	0.630921	23.649	23.649	23.649	23.649	21.4288	27.2715	46.2153	75.2015	25.5674	25.1931	25.5083	24.877	36.2004	28.7379	24.8074	26.1562	25.5163	23.649	0.579978	0.167422	0.687795
GPC2	0.547862	0.417966	0.626567	11.5355	11.5355	11.5355	11.5355	11.2127	17.5529	17.2733	33.1565	15.5379	15.2756	11.7015	10.8534	12.6869	11.3092	14.6798	13.5976	12.9606	11.5355	0.588418	0.523382	0.659764
NRBF2	0.0365981	0.37217	0.625866	19.5719	19.5719	19.5719	19.5719	20.7062	21.7217	27.4872	55.2194	14.4887	29.0002	35.7147	13.5833	7.65906	4.33393	16.2655	12.2003	8.3897	19.5719	0.737822	0.505869	0.589739
KIRREL3	0.307882	0.189107	0.623085	27.2494	27.2494	27.2494	27.2494	25.8516	33.9571	33.0766	53.552	29.0546	38.0559	30.3597	30.9752	37.9769	30.5049	31.5761	34.1643	28.1778	27.2494	0.636535	0.702872	0.223153
AP3D1	0.0907908	0.0894443	0.622724	17.0231	17.0231	17.0231	17.0231	16.6945	19.3985	24.2561	64.3285	16.6026	20.1795	42.885	15.2014	14.698	8.96548	12.4293	9.7817	6.408	17.0231	0.78102	0.740603	0.173859
GLIPR1	0.357741	0.617626	0.621882	13.482	13.482	13.482	13.482	14.8756	17.5787	21.8826	33.7628	12.1279	12.7375	13.4254	15.1354	14.2288	14.5271	13.6398	9.94294	14.0745	13.482	0.58664	0.278554	0.410428
TSTD2	-0.0213785	-0.0951782	0.618874	19.0691	19.0691	19.0691	19.0691	18.7128	17.5787	20.6728	55.5777	25.3205	26.7911	29.3681	17.9313	18.2845	29.4261	18.2603	14.8696	12.816	19.0691	0.935628	0.737197	0.65194
RUVBL2	-0.262233	0.0227437	0.615975	2.82835	2.82835	2.82835	2.82835	12.5832	2.74909	11.0408	27.0378	1.60471	3.94817	7.99422	1.95934	1.45807	1.30204	2.02892	4.78336	2.0685	2.82835	0.89352	0.654341	0.80587
SNRPD3	0.400177	0.212026	0.615223	0.786619	0.786619	0.786619	0.786619	8.53414	2.15539	1.63851	3.70702	0.0308599	0.438685	0	0.374256	2.07817	2.52968	0.204597	1.02117	0.766645	0.786619	0.616951	0.736072	0.74511
CTRB1	-0.42026	-0.106482	0.614492	21.8389	21.8389	21.8389	21.8389	21.5908	15.9138	23.4905	65.1554	17.4513	25.3027	28.2239	21.6628	22.709	22.3393	21.1928	22.9494	19.5856	21.8389	0.999996	0.400857	0.223717
OR2T29	-0.101528	0.626891	0.613173	9.83408	9.83408	9.83408	9.83408	9.15707	8.58284	16.2933	51.2092	10.9244	11.1865	17.5903	9.93981	14.7651	11.0115	6.56415	6.48531	9.11296	9.83408	0.900358	0.288393	0.156627
DHRS13	0.165445	1.01708	0.61136	4.82115	4.82115	4.82115	4.82115	5.95521	5.84666	14.9151	13.6429	7.79212	15.0406	12.6931	6.81367	4.59208	3.3667	4.36474	5.35665	6.21995	4.82115	0.823063	0.368295	0.60568
SCN4B	0.307721	0.212845	0.611103	15.092	15.092	15.092	15.092	15.2369	19.1146	18.6056	38.6412	17.3432	24.2374	36.7826	17.9423	15.8712	17.4659	18.4478	17.9331	16.8517	15.092	0.59315	0.636029	0.582437
FSD2	0.0662431	1.07073	0.610447	10.08	10.08	10.08	10.08	10.2161	9.91222	21.7907	39.9366	11.3256	13.0039	12.0829	11.3818	4.10606	4.68735	8.16683	11.3941	9.50351	10.08	0.607131	0.226594	0.206663
OR52J3	-0.0758133	0.678954	0.610246	26.3461	26.3461	26.3461	26.3461	21.217	25.3355	43.4436	77.2824	30.289	29.0002	41.0085	25.6586	21.0834	23.7343	25.5576	31.5308	36.5097	26.3461	0.993057	0.298294	0.805745
HOXC10	0.214583	0.90948	0.609218	7.42733	7.42733	7.42733	7.42733	7.58729	8.60866	19.6775	26.5831	9.05737	9.79208	6.89578	7.08885	7.92721	3.66431	7.60419	7.38107	7.16018	7.42733	0.759861	0.278554	0.396425
PCP4	0.422718	0.763495	0.607272	20.3337	20.3337	20.3337	20.3337	17.6414	26.239	31.974	39.4681	27.5733	35.6118	42.9156	23.0168	18.0834	19.5306	22.0112	30.42	23.8673	20.3337	0.551661	0.345813	0.368369
SRGAP2	0.54999	1.60666	0.606595	8.12253	8.12253	8.12253	8.12253	8.9079	13.5002	35.9708	56.8869	10.122	28.5145	60.4296	6.89072	8.19536	8.92828	8.30323	5.62538	7.97022	8.12253	0.534945	0.103782	0.405098
FCHO2	0.832671	1.20693	0.605681	8.28294	8.28294	8.28294	8.28294	9.04495	15.7718	23.9346	64.1907	11.7576	13.1136	16.7818	6.35135	2.78206	2.95749	9.24096	3.15308	5.81493	8.28294	0.534945	0.193814	0.361941
EFNB2	-0.224857	0.485491	0.60386	12.0156	12.0156	12.0156	12.0156	11.0757	16.0686	35.0673	83.8007	13.208	11.9542	27.4458	10.9195	15.6868	15.6245	11.5768	7.97227	7.8545	12.0156	0.659638	0.340148	0.327577
RTN4RL2	0.256827	0.681116	0.602634	31.8652	31.8652	31.8652	31.8652	29.7138	37.1063	51.3759	53.993	39.3463	34.8755	29.9326	28.8948	25.9771	26.8964	30.5702	25.2067	23.3176	31.8652	0.551661	0.200764	0.211274
NUMBL	0.246954	0.937345	0.598942	11.9695	11.9695	11.9695	11.9695	11.1878	14.3133	22.4951	23.8407	16.7569	13.0509	11.8998	17.9313	15.4522	14.0062	10.7584	16.7507	13.033	11.9695	0.700551	0.172998	0.343104
ZNF473	0.0797721	0.823917	0.598709	21.8234	21.8234	21.8234	21.8234	18.1646	22.8058	41.0701	61.9858	27.8665	25.1461	27.0797	18.4376	20.8152	40.3447	25.9497	26.8012	27.3678	21.8234	0.871327	0.200764	0.305268
INTS9	-0.574508	-0.0793226	0.597684	10.7425	10.7425	10.7425	10.7425	15.8224	11.8998	20.4585	69.1104	9.11909	8.55436	13.0135	7.24296	4.07254	1.20904	7.07565	3.90552	5.59796	10.7425	0.760237	0.479257	0.303122
HSFY2	0.659575	0.911478	0.5976	7.35661	7.35661	7.35661	7.35661	7.00174	12.1192	28.2223	118.514	10.3381	18.1428	36.3402	10.3581	12.2511	11.1603	7.89403	8.88594	10.4148	7.35661	0.537402	0.298294	0.308052
CD63	0.218825	0.479992	0.597096	16.9467	16.9467	16.9467	16.9467	16.8939	19.8373	23.9346	32.1367	18.161	19.0201	15.6376	12.4825	20.3962	16.9637	17.1179	15.1384	14.4795	16.9467	0.640444	0.256906	0.368369
PLVAP	-0.268301	0.517184	0.595979	9.85704	9.85704	9.85704	9.85704	11.9104	7.92461	16.1401	69.5239	7.80755	6.00059	12.3575	11.1176	6.73729	9.96991	8.23503	8.70679	11.2972	9.85704	0.999996	0.388926	0.351243
TRH	0.270413	0.798254	0.595475	23.1512	23.1512	23.1512	23.1512	22.3632	28.6654	48.3898	70.1991	25.3514	33.3557	53.366	27.4308	33.1837	22.6741	29.9905	27.3028	23.5635	23.1512	0.551661	0.151185	0.241489
CELF3	0.718529	0.600163	0.595246	10.9399	10.9399	10.9399	10.9399	13.0691	16.8817	16.0942	29.8767	13.3778	12.4712	16.9343	13.165	15.603	17.1683	13.9296	11.3762	18.3127	10.9399	0.534945	0.286488	0.432471
ELL3	-0.089624	0.213581	0.594248	7.89012	7.89012	7.89012	7.89012	7.72434	7.97624	9.89234	14.6076	9.92145	12.5025	21.1755	7.71628	7.86017	7.29143	11.9007	11.1791	14.1902	7.89012	0.741279	0.584732	0.308052
HRASLS	-0.0552736	-0.150705	0.593701	9.34456	9.34456	9.34456	9.34456	8.83315	10.5317	30.5499	111.514	10.7084	15.9807	32.5261	9.98384	6.08367	7.70064	9.17276	6.84361	9.80728	9.34456	0.736726	0.318038	0.181423
KCNK5	-0.254716	-0.00574879	0.59318	18.6555	18.6555	18.6555	18.6555	15.0251	17.0624	36.7211	75.6149	20.6607	28.7965	33.6093	13.8805	11.631	13.9504	18.8229	16.6432	20.2944	18.6555	0.999996	0.417345	0.332356
OR51E2	0.228687	0.347248	0.592918	7.07159	7.07159	7.07159	7.07159	6.20439	8.07949	11.7912	23.3859	8.73334	11.2335	11.671	5.7019	6.05015	4.61294	6.42776	6.52114	9.73495	7.07159	0.679122	0.577038	0.515894
BMX	0.150014	0.68096	0.591817	19.3742	19.3742	19.3742	19.3742	19.0118	20.9344	37.594	67.2363	23.6541	22.4669	24.4251	17.7442	20.1113	12.9646	22.7444	20.4771	26.5288	19.3742	0.59307	0.286107	0.156257
IL31	0.115105	0.720134	0.591678	8.59502	8.59502	8.59502	8.59502	11.4245	8.71191	15.4051	33.3632	9.73629	10.7321	9.77919	12.0422	11.9662	14.8805	10.98	9.1905	5.22187	8.59502	0.884087	0.445055	0.337285
OOSP2	0.276712	0.587169	0.591301	11.0911	11.0911	11.0911	11.0911	13.4179	13.5519	16.1708	27.6717	17.4513	20.1325	24.776	15.994	15.4187	22.0789	8.83177	12.1286	13.221	11.0911	0.59315	0.282931	0.200097
GPA33	0.274303	0.470633	0.590989	14.7105	14.7105	14.7105	14.7105	15.2244	17.4754	23.6283	47.6125	8.44017	7.78666	5.47696	12.2624	13.1394	16.7405	13.4011	10.8566	14.87	14.7105	0.619525	0.511861	0.550452
TOX3	-0.335927	0.00924913	0.590678	16.8331	16.8331	16.8331	16.8331	15.5857	15.3588	20.9025	63.7911	16.0626	16.3097	20.3212	19.1641	23.6475	20.814	18.0898	16.3745	18.9058	16.8331	0.999996	0.667402	0.343691
LGALS1	-0.373253	0.343695	0.589305	14.7982	14.7982	14.7982	14.7982	16.3457	11.5126	21.9132	43.3129	17.2044	21.1666	37.7742	15.3665	13.3237	13.9132	13.5375	15.7296	13.4959	14.7982	0.999996	0.2681	0.197659
VPS37C	-0.0391588	0.946694	0.589293	10.8563	10.8563	10.8563	10.8563	10.7767	9.89931	22.5411	31.4477	14.6584	23.0623	60.0635	7.82636	13.2232	11.5882	9.68426	10.8208	12.1651	10.8563	0.955287	0.246875	0.337285
RAB6A	1.05539	1.97208	0.587898	22.5341	22.5341	22.5341	22.5341	19.4977	79.9173	223.175	208.172	70.1445	213.828	376.613	17.469	12.5863	9.5607	10.6731	5.3029	8.08594	22.5341	0.534945	0.154	0.181423
LITAF	-0.00688548	0.536488	0.587316	25.5687	25.5687	25.5687	25.5687	22.5002	26.9617	40.09	54.6131	24.4873	26.0078	28.2544	24.7449	32.815	25.985	31.2181	27.5715	27.2231	25.5687	0.726098	0.278554	0.275341
HVCN1	-0.164138	-0.0714682	0.585989	9.5994	9.5994	9.5994	9.5994	9.86722	9.71862	8.78979	19.2793	8.65619	9.60407	6.77373	7.87039	6.01663	6.73341	9.9741	10.767	11.2248	9.5994	0.705172	0.852467	0.577206
MYZAP	0.217607	0.433385	0.581872	20.0003	20.0003	20.0003	20.0003	19.6597	21.6055	27.2422	34.19	22.1882	21.6209	12.983	24.811	19.2231	22.5625	18.3285	20.2621	25.8779	20.0003	0.662602	0.318374	0.329732
RINT1	0.269542	0.353945	0.581695	6.64847	6.64847	6.64847	6.64847	8.5466	9.11201	17.0283	53.2075	5.29247	8.7737	10.5725	6.80266	4.22337	1.43224	5.09787	8.34849	4.55648	6.64847	0.603281	0.228813	0.201413
RNF186	0.674171	1.04583	0.581173	14.126	14.126	14.126	14.126	16.9811	22.8704	34.6232	42.6652	18.5622	25.5221	37.7132	19.2302	16.1393	13.8946	21.2269	16.8224	17.6184	14.126	0.534945	0.123161	0.119995
IFITM2	0.422997	0.363774	0.580366	21.4113	21.4113	21.4113	21.4113	21.4537	28.2524	27.9926	57.3968	26.4623	21.4642	27.7052	17.9203	27.1167	24.1064	28.2344	16.7507	19.9183	21.4113	0.534945	0.278459	0.31119
CECR1	-0.00261727	0.609715	0.580071	8.07197	8.07197	8.07197	8.07197	8.9079	8.27309	17.2121	36.7808	7.54524	16.6074	27.3238	8.55286	4.44125	7.19842	6.6835	4.62212	4.00681	8.07197	0.799614	0.414304	0.308052
FAM3C	0.377628	0.489472	0.577618	14.3328	14.3328	14.3328	14.3328	11.7983	20.2245	20.4431	41.0253	15.5997	15.9023	16.7818	17.2268	12.7707	10.7325	18.0898	10.6058	15.521	14.3328	0.534945	0.296611	0.343104
PDDC1	-0.158084	0.11908	0.577558	13.792	13.792	13.792	13.792	13.3556	12.8549	16.7527	28.347	14.0875	13.2546	17.0411	13.5503	13.793	14.2294	17.5612	13.1318	7.95575	13.792	0.892815	0.659002	0.200332
2022-03-02	0.436148	0.879913	0.577438	11.7765	11.7765	11.7765	11.7765	11.4121	17.9659	20.9638	18.1906	13.5166	16.341	15.7138	20.0998	18.8041	15.1223	15.1572	11.2328	15.1015	11.7765	0.591073	0.298294	0.74511
ARFGEF2	0.341613	0.56784	0.577237	13.1084	13.1084	13.1084	13.1084	14.7884	22.3283	29.0492	34.8653	17.6364	27.3081	18.048	9.51051	12.469	16.9823	14.1001	11.7165	10.14	13.1084	0.574392	0.298294	0.414314
TRIM6-TRIM34	-0.0242875	0.507611	0.576418	25.1329	25.1329	25.1329	25.1329	18.9869	25.2452	40.136	92.9236	21.3859	24.394	30.497	21.949	27.8877	23.9017	25.694	19.4201	22.334	25.1329	0.841604	0.212936	0.0833104
KRTAP27-1	-0.0765293	0.465608	0.575532	12.4723	12.4723	12.4723	12.4723	9.39379	11.2932	18.1002	28.6502	14.6121	12.4242	19.3295	8.57487	6.36858	5.04076	9.80361	14.8517	16.1863	12.4723	0.999996	0.447814	0.303258
TSTD1	0.630086	0.889655	0.575373	4.62991	4.62991	4.62991	4.62991	5.29491	8.91841	12.8325	30.607	6.31084	6.06326	3.03597	3.44536	8.04452	4.35254	5.88216	2.90226	5.17847	4.62991	0.56421	0.298294	0.839622
OR13C3	0.0310819	0.277475	0.574508	18.9943	18.9943	18.9943	18.9943	16.7817	18.9468	28.0844	67.8426	18.2845	20.1638	24.7455	18.2505	24.2174	23.9203	16.5724	21.122	24.5905	18.9943	0.641174	0.413929	0.123671
CAMSAP2	0.153457	0.414649	0.570262	12.3412	12.3412	12.3412	12.3412	13.3681	14.3263	28.8654	91.7522	11.9736	13.5366	35.0281	16.2361	11.6478	10.9557	12.1394	13.1498	13.3367	12.3412	0.592089	0.226594	0.137574
LIPT2	0.00966883	0.465947	0.568915	6.97802	6.97802	6.97802	6.97802	7.50008	7.26638	10.3671	16.151	6.61944	12.3929	14.9205	8.16759	2.71503	4.16653	8.25208	3.13516	0.63646	6.97802	0.789403	0.511861	0.497662
CYBRD1	0.209426	0.506206	0.568779	25.2361	25.2361	25.2361	25.2361	20.2951	29.6076	43.0914	95.2525	21.2316	22.8743	43.5105	25.7356	23.6978	27.9009	25.6428	32.749	24.8798	25.2361	0.593736	0.569479	0.362885
PCSK7	0.403076	0.0830233	0.56347	9.14146	9.14146	9.14146	9.14146	9.92951	12.8033	10.168	19.734	10.23	10.5754	9.13844	7.08885	6.05015	3.70152	9.03637	4.08467	3.31249	9.14146	0.607369	0.875663	0.651162
RGL3	0.0938924	0.520308	0.561412	15.6851	15.6851	15.6851	15.6851	16.8814	17.2818	25.4353	48.8665	20.6607	23.1093	43.1902	14.2988	14.1785	11.3092	14.2877	15.2817	15.926	15.6851	0.574476	0.298294	0.202259
RFPL2	0.503226	0.972822	0.560497	15.4513	15.4513	15.4513	15.4513	14.2651	23.2447	29.7689	31.4063	17.3432	34.6875	22.213	11.5799	13.0053	14.1178	16.3337	14.2247	17.4159	15.4513	0.534945	0.0964834	0.298347
LMBRD2	1.47166	2.16269	0.558853	20.7067	20.7067	20.7067	20.7067	18.9246	59.1119	94.7123	40.8875	58.7109	100.067	82.7189	18.4156	9.21768	9.7281	14.2024	9.44131	10.8488	20.7067	0.0984448	0.00774052	0.13673
PCIF1	0.411494	1.09766	0.558261	17.7638	17.7638	17.7638	17.7638	18.2643	23.477	38.9721	35.9264	28.7151	30.5513	34.723	20.408	26.8318	17.1125	18.5842	15.4608	12.7581	17.7638	0.534945	0.0552069	0.279146
TOMM22	-1.07066	0.224825	0.557582	4.2566	4.2566	4.2566	4.2566	10.0541	1.27775	6.29373	12.9126	3.79576	2.3031	2.66983	3.44536	4.12282	8.74227	3.6316	2.11399	1.04148	4.2566	0.999996	0.644887	0.562312
NRXN2	0.341838	1.12025	0.557027	6.65429	6.65429	6.65429	6.65429	9.05741	7.40835	12.419	8.5165	11.8039	8.08434	8.13153	7.32001	10.1562	9.87691	9.10457	5.05209	2.44459	6.65429	0.71761	0.194987	0.481156
FAM91A1	0.240619	1.27862	0.556434	17.4671	17.4671	17.4671	17.4671	17.7161	20.2633	42.4482	26.1007	18.6085	35.7058	46.577	18.7899	18.6197	19.977	20.0335	11.0537	9.44565	17.4671	0.67469	0.16356	0.543592
CDKN2AIPNL	-0.229014	0.24922	0.555689	24.491	24.491	24.491	24.491	25.4778	21.7604	32.5253	59.9462	23.8701	31.1936	57.7751	25.0421	26.8821	27.7707	26.2225	20.495	20.7428	24.491	0.905088	0.48624	0.262018
SPINK6	0.308527	0.418307	0.554941	19.8091	19.8091	19.8091	19.8091	17.5168	24.858	27.6097	32.3021	19.7966	17.5631	27.6899	21.7509	37.1724	32.2162	22.8978	24.7409	20.0774	19.8091	0.659638	0.444005	0.534208
CTSK	0.541854	0.674563	0.554414	17.1811	17.1811	17.1811	17.1811	17.9155	24.8064	27.2422	31.8335	21.9568	24.1433	24.4251	17.6121	22.7258	40.3261	22.8467	20.5129	25.632	17.1811	0.534945	0.244127	0.819084
PIK3CA	0.184839	0.946032	0.552829	8.56473	8.56473	8.56473	8.56473	8.67119	10.4285	18.6362	15.586	13.9795	11.8602	9.61138	6.24127	5.31274	1.89726	6.27431	4.33548	1.33078	8.56473	0.598993	0.246043	0.343104
mockgene000135	0.387627	0.931027	0.552467	21.1817	21.1817	21.1817	21.1817	18.9869	27.4393	43.7346	82.3675	22.8826	29.5329	34.067	19.7035	19.1225	26.0408	22.0624	27.9836	26.4131	21.1817	0.534945	0.193434	0.294271
TMEM151B	0.0113929	0.19649	0.551312	17.839	17.839	17.839	17.839	18.4761	19.6954	26.2315	46.6892	17.8987	15.6047	23.1894	20.9253	26.4799	31.1188	17.9363	23.3256	21.3214	17.839	0.622686	0.738607	0.831354
LMOD3	-0.330783	0.227545	0.550933	11.9057	11.9057	11.9057	11.9057	14.2153	9.69281	17.4571	56.0876	18.2536	12.4712	16.7513	12.6697	13.5919	13.597	14.1513	15.9983	17.8932	11.9057	0.999996	0.368295	0.19965
HIPK2	0.506818	0.49199	0.549383	17.7815	17.7815	17.7815	17.7815	15.1621	20.1858	20.1828	58.8989	24.5799	30.4416	39.9864	16.1481	20.4297	19.3446	16.112	15.3533	14.682	17.7815	0.592578	0.495429	0.338164
SERPINA12	-0.319033	-0.295273	0.548999	10.3443	10.3443	10.3443	10.3443	11.1878	8.62156	8.13132	18.9072	7.1132	11.4215	9.21472	7.52916	7.86017	8.96548	9.8377	12.1465	9.90853	10.3443	0.999996	0.999998	0.403423
SPRR2G	-0.11546	0.20511	0.548432	26.6083	26.6083	26.6083	26.6083	24.7428	24.7676	33.1837	69.1242	31.4925	35.2672	47.706	27.4968	32.8652	35.3039	19.6413	32.1757	30.0872	26.6083	0.999996	0.516751	0.359696
MCOLN1	0.514893	1.08646	0.547623	10.6616	10.6616	10.6616	10.6616	9.31904	14.3133	21.8826	31.5717	12.0508	9.05571	3.92083	13.5503	6.06691	7.40303	10.7072	12.4869	16.8951	10.6616	0.534945	0.134932	0.223153
C14orf180	0.164544	-0.132362	0.545706	8.24294	8.24294	8.24294	8.24294	9.04495	11.4352	12.6793	28.5813	12.1588	9.05571	7.35347	10.9855	16.86	10.6395	9.85475	11.824	12.194	8.24294	0.598993	0.519553	0.620219
CBLN1	0.458731	0.941583	0.545372	14.2688	14.2688	14.2688	14.2688	14.6389	19.2695	25.5118	26.6657	18.2073	15.213	16.7207	14.4199	19.4577	17.3357	21.244	20.9966	21.2636	14.2688	0.534945	0.227349	0.410024
ACOT7	0.126109	0.408578	0.54246	8.25211	8.25211	8.25211	8.25211	7.525	9.86059	14.3485	29.6837	10.6929	7.88067	6.65168	6.35135	6.68701	8.48186	11.8837	6.16283	6.32121	8.25211	0.658454	0.444572	0.352153
ENOSF1	0.417523	0.0117282	0.542001	9.21423	9.21423	9.21423	9.21423	7.94859	12.1709	9.63202	18.6316	7.25207	9.90175	30.0546	12.1523	9.80426	9.96991	8.18388	8.99343	6.78409	9.21423	0.574392	0.840557	0.418059
GEMIN5	0.118226	0.124544	0.541779	4.47209	4.47209	4.47209	4.47209	6.96436	4.71088	10.9949	54.1583	7.03605	6.68995	17.8192	4.72223	7.20655	8.16565	4.51818	2.99184	3.61625	4.47209	0.834296	0.648833	0.435672
mockgene000070	0.237743	0.608667	0.541103	26.9562	26.9562	26.9562	26.9562	22.276	33.1311	49.7527	80.0248	33.4521	34.7188	29.4139	30.8761	32.1111	43.3765	30.7748	30.9216	34.3544	26.9562	0.602721	0.265637	0.586058
MAST4	-0.243268	0.513436	0.541023	15.0017	15.0017	15.0017	15.0017	18.4886	12.5322	21.8213	56.1979	13.0074	14.3043	20.489	18.6468	10.2232	11.0301	15.6176	16.7865	16.6058	15.0017	0.999996	0.372336	0.302763
SNAP23	0.280278	0.504839	0.540381	10.6709	10.6709	10.6709	10.6709	9.68034	15.4491	27.4719	18.7005	12.2051	29.0472	36.0503	4.11682	5.01107	1.84146	6.39366	5.73287	2.54584	10.6709	0.64064	0.278554	0.430377
RAB1B	0.817929	1.26034	0.539999	31.0378	31.0378	31.0378	31.0378	24.6805	58.6473	77.1327	51.664	65.4075	117.521	141.379	22.6095	17.0779	12.8716	20.3744	12.5048	10.4437	31.0378	0.467598	0.0477199	0.387559
ATL3	0.474705	0.281597	0.539967	7.99845	7.99845	7.99845	7.99845	8.29743	12.8549	12.174	22.1594	10.9707	11.9072	19.1617	7.22094	5.83228	2.73429	6.41071	5.62538	8.56329	7.99845	0.564175	0.579569	0.42501
PFKL	0.46057	0.00135477	0.539069	16.4471	16.4471	16.4471	16.4471	15.1746	16.4171	14.3638	27.6028	10.3381	13.7402	29.9936	24.1726	24.9045	21.1303	23.989	22.1253	22.8692	16.4471	0.546322	0.999998	0.429607
KCNAB2	-0.0336926	0.505702	0.536122	10.0944	10.0944	10.0944	10.0944	8.06072	9.39596	13.9963	20.0234	7.23664	12.6749	18.4447	10.4792	10.2568	10.5651	10.5197	8.8322	9.38779	10.0944	0.914945	0.473	0.324834
EYA1	0.151713	0.00499774	0.535755	17.5708	17.5708	17.5708	17.5708	19.5974	18.508	17.1049	29.2979	16.8649	21.4172	50.5589	16.7755	27.3346	29.4447	21.7043	21.4445	30.984	17.5708	0.697697	0.747612	0.501649
RNF135	0.20178	0.633059	0.535377	15.6068	15.6068	15.6068	15.6068	17.2303	16.5978	24.9606	40.667	25.5674	26.2428	54.7391	23.5121	25.9939	29.1285	18.84	20.7458	25.0245	15.6068	0.647368	0.329623	0.747391
OR5AP2	0.374027	0.645263	0.534084	16.1739	16.1739	16.1739	16.1739	15.9968	20.7924	25.1596	34.7964	21.8642	23.5323	42.0002	16.6104	11.0612	17.5961	13.1795	16.1595	15.1304	16.1739	0.592221	0.349247	0.682505
SYNGR1	0.312226	0.468178	0.533667	19.0596	19.0596	19.0596	19.0596	20.2577	24.3933	26.8441	45.4351	19.2411	24.9894	14.6612	27.8931	25.0553	32.6254	20.562	21.4803	18.1681	19.0596	0.592221	0.345228	0.532714
CEACAM7	0.0508149	0.59882	0.533344	12.564	12.564	12.564	12.564	10.9885	12.8807	22.1429	43.2578	11.2176	8.36635	21.1755	10.4131	13.7427	17.5775	13.5545	16.3028	13.7562	12.564	0.765877	0.315614	0.368369
SHMT2	-0.445395	0.19814	0.533091	18.1452	18.1452	18.1452	18.1452	18.0899	15.7331	21.5916	34.7275	17.1118	21.3702	24.3031	14.5299	16.089	14.9921	12.5486	11.4657	7.14571	18.1452	0.752937	0.414304	0.218835
PARVG	0.20966	0.12117	0.530454	18.0485	18.0485	18.0485	18.0485	15.8224	20.1471	19.8	27.7406	20.707	24.817	22.991	17.0287	16.6924	13.8946	21.2781	19.9396	31.5337	18.0485	0.658168	0.581268	0.344693
CARD6	0.321695	0.919784	0.530145	13.5999	13.5999	13.5999	13.5999	13.7668	18.2369	25.374	36.2709	17.3587	24.347	27.9798	15.9059	8.76518	5.87778	16.0097	14.0634	11.0223	13.5999	0.578212	0.313466	0.545741
LMNTD2	-0.130811	-0.194058	0.529312	8.31388	8.31388	8.31388	8.31388	6.67781	7.04697	8.85104	62.5508	7.02062	6.61161	21.145	9.89578	15.1338	11.644	9.30916	6.93319	4.15146	8.31388	0.953234	0.417345	0.1407
MTMR6	-0.32963	0.52135	0.52889	9.14836	9.14836	9.14836	9.14836	10.4279	9.83478	15.7573	20.6711	10.122	11.6252	22.5486	9.27935	6.98868	6.566	9.94	15.3354	20.6705	9.14836	0.759832	0.417345	0.285258
NPAS2	0.11973	0.146221	0.528199	11.3727	11.3727	11.3727	11.3727	11.9229	13.1647	16.1554	29.229	11.6959	11.1238	21.2823	9.00417	14.4466	10.0443	9.05342	14.5113	13.843	11.3727	0.607131	0.518839	0.368369
MKLN1	-0.138648	0.585928	0.526659	18.1104	18.1104	18.1104	18.1104	16.6821	16.0557	42.8005	86.1434	19.0097	15.0876	25.8744	22.3673	23.9995	17.745	18.6183	18.2198	18.5731	18.1104	0.871699	0.318647	0.317763
RAC3	-0.534071	0.280139	0.526368	11.4597	11.4597	11.4597	11.4597	11.5242	7.73101	23.7355	93.9571	11.8193	12.8472	10.7098	15.2675	8.61434	9.95131	15.072	11.0895	10.4437	11.4597	0.999996	0.396831	0.575892
GPATCH8	-0.17679	0.221464	0.526029	10.0759	10.0759	10.0759	10.0759	10.8888	9.33142	13.4909	27.6855	10.122	11.8602	7.58231	8.16759	12.8545	17.9682	10.5879	12.8094	7.84003	10.0759	0.999996	0.398346	0.223153
SNX19	-0.175204	0.759367	0.525567	9.79581	9.79581	9.79581	9.79581	9.23183	8.99585	19.0496	28.5261	9.65914	10.4658	5.41593	8.67394	10.7931	13.9876	6.4789	7.72145	6.20549	9.79581	0.999996	0.451799	0.66614
ZNF627	0.262675	0.365108	0.52523	25.2524	25.2524	25.2524	25.2524	22.9114	29.4269	35.7104	99.5108	26.7555	32.5724	38.2777	27.3427	28.1894	26.5058	18.9764	23.9705	27.064	25.2524	0.640444	0.347837	0.200332
CD34	0.789259	0.961942	0.524184	6.95258	6.95258	6.95258	6.95258	9.34395	12.8291	15.9411	14.3871	10.9398	14.6803	7.81115	9.40044	11.564	5.93358	10.3492	9.33382	5.71368	6.95258	0.534945	0.222763	0.596437
OR8B4	0.334278	0.604333	0.523768	14.2035	14.2035	14.2035	14.2035	11.6862	17.4625	21.4079	27.0929	12.9149	19.8192	38.6743	12.4055	10.6925	7.12402	14.066	10.8924	11.1091	14.2035	0.537402	0.289657	0.449773
LPPR5	-0.383487	0.0403116	0.523461	11.8912	11.8912	11.8912	11.8912	14.3897	9.18945	16.0636	58.9402	10.1683	7.31664	11.1828	15.6417	16.8265	16.7591	14.9356	15.4429	15.7813	11.8912	0.999996	0.333366	0.24501
C10orf76	0.892974	1.28004	0.523454	13.4026	13.4026	13.4026	13.4026	13.231	23.4899	29.5392	23.8131	24.873	33.1677	35.9588	14.3538	14.3628	7.49603	13.3329	13.7051	15.2895	13.4026	0.534945	0.163108	1
ZNF619	0.149963	0.440458	0.523391	11.6914	11.6914	11.6914	11.6914	9.68034	12.6355	17.5183	30.1798	11.5416	20.0855	21.9231	12.8678	4.07254	7.55183	11.2358	9.6563	11.7601	11.6914	0.742137	0.409117	0.336047
TMCO4	-0.00248795	0.967958	0.522877	15.3913	15.3913	15.3913	15.3913	12.8697	14.7264	31.729	58.6922	17.0038	15.7613	17.7582	13.187	13.8936	10.3605	14.7992	16.3028	11.1091	15.3913	0.684436	0.194987	0.182345
ZNF345	0.120542	0.714017	0.520841	12.1641	12.1641	12.1641	12.1641	10.8764	13.9649	22.0817	21.1397	13.316	10.9828	9.0469	14.4309	15.5192	19.6608	13.367	16.3387	21.7554	12.1641	0.711601	0.257879	0.348583
TMEM183A	0.375225	0.563453	0.52054	11.2358	11.2358	11.2358	11.2358	18.0401	13.668	20.6269	23.6615	17.9604	18.2838	18.8108	14.1777	12.469	15.6989	15.3107	15.6579	18.2693	11.2358	0.640444	0.603481	0.715105
SIPA1L2	0.0733852	1.13593	0.520168	11.9032	11.9032	11.9032	11.9032	9.61804	13.5131	31.7137	73.603	9.85973	14.2886	33.3194	10.9085	13.6254	11.2347	14.5946	14.2963	9.43119	11.9032	0.728907	0.122836	0.181423
KRTAP23-1	0.277838	0.0221567	0.520069	23.5169	23.5169	23.5169	23.5169	21.3416	25.9292	33.6125	69.4412	26.1229	25.8198	30.6496	22.9617	22.3906	13.9132	25.711	23.1285	23.0572	23.5169	0.603281	0.309928	0.120599
mockgene000186	0.53514	0.535384	0.517911	31.7147	31.7147	31.7147	31.7147	27.2345	46.5151	57.8687	111.679	40.0098	50.3078	69.5986	44.0412	43.2226	43.451	39.9135	40.8467	36.6833	31.7147	0.534945	0.182888	0.0540831
mockgene000206	0.179635	0.525647	0.516969	25.7636	25.7636	25.7636	25.7636	23.3599	29.685	51.8046	142.493	29.61	24.6134	36.5232	23.6112	30.2172	39.768	30.8771	30.6529	37.3487	25.7636	0.598993	0.474678	0.530727
mockgene000149	0.520814	0.652602	0.513682	19.3708	19.3708	19.3708	19.3708	21.1298	28.2008	32.6784	38.338	23.9164	25.8354	37.5301	25.7797	32.9323	40.8097	26.7852	21.122	29.0891	19.3708	0.534945	0.129927	0.13673
RASSF7	0.239973	0.493665	0.512076	18.9136	18.9136	18.9136	18.9136	17.1181	23.7867	28.3754	48.3704	23.6849	25.7101	33.3805	26.8804	26.4631	18.2844	17.2202	16.2312	14.1178	18.9136	0.636535	0.514594	0.480739
LOC391003	0.0583027	0.652359	0.511753	8.24974	8.24974	8.24974	8.24974	6.76502	8.36343	14.226	36.519	11.0015	6.84662	9.06215	8.85006	10.8936	7.04962	9.85475	4.19216	5.90172	8.24974	0.641174	0.340148	0.351243
FASTKD2	0.074573	0.668111	0.511357	13.5676	13.5676	13.5676	13.5676	13.9412	13.397	21.4998	53.1386	15.7848	13.3799	14.8137	10.7103	12.1171	11.9044	14.8162	8.85011	6.68283	13.5676	0.925142	0.194987	0.181423
EVA1B	-0.149696	0.857833	0.510342	4.55672	4.55672	4.55672	4.55672	4.87131	5.09808	14.4404	19.7202	3.64146	4.71587	6.25502	4.46906	1.7765	1.91586	6.854	1.68403	2.43012	4.55672	0.823063	0.289657	0.494241
WHSC1L1	0.287222	0.97909	0.509348	8.14517	8.14517	8.14517	8.14517	9.29412	8.75063	17.2886	50.7131	9.35054	17.4534	25.8744	9.91779	12.1338	14.8061	5.16607	12.7198	8.20166	8.14517	0.578212	0.256906	0.305268
SLC46A3	0.153973	1.09321	0.509244	11.061	11.061	11.061	11.061	14.6887	13.3066	34.2404	115.248	12.0045	9.76074	7.90269	11.8111	14.3963	15.9779	10.98	16.4103	11.2682	11.061	0.703359	0.244127	0.202259
SOX8	-0.0617768	0.172458	0.507186	22.8936	22.8936	22.8936	22.8936	17.0558	22.8317	23.8427	40.102	20.9538	24.5194	20.9925	20.1108	24.6866	26.8592	24.4834	32.4803	35.4537	22.8936	0.737066	0.547995	0.385186
MT1M	0.839647	1.13813	0.507062	5.79793	5.79793	5.79793	5.79793	7.28828	11.7837	13.5828	9.92214	7.93098	8.89904	12.4033	7.61722	9.1674	14.2108	6.4448	7.7752	11.6733	5.79793	0.534945	0.21957	0.647344
OR2F2	0.243284	0.579165	0.506397	18.849	18.849	18.849	18.849	17.9155	22.0702	30.1977	95.1285	20.7533	23.8613	40.5661	21.4207	34.8931	55.9691	22.2499	28.3239	24.5616	18.849	0.592221	0.340148	0.244181
MICAL3	-0.09122	0.728907	0.505566	8.61744	8.61744	8.61744	8.61744	9.80492	8.41506	21.2241	63.2398	6.74288	16.811	62.0773	4.72223	6.18423	8.42606	5.72872	10.9283	10.5305	8.61744	0.921825	0.417345	0.387204
GYPC	-0.0871299	0.1155	0.505005	31.0387	31.0387	31.0387	31.0387	27.3342	29.6076	37.1039	56.2806	27.1104	35.5648	47.4924	35.9946	36.6193	38.7264	27.6717	33.0177	33.3129	31.0387	0.828271	0.62735	0.643583
DEFB133	0.28916	0.626412	0.50432	8.57637	8.57637	8.57637	8.57637	8.84561	10.8673	16.1861	22.2559	11.3256	13.0039	15.1951	11.4588	16.6756	17.6519	8.49077	13.5618	13.221	8.57637	0.626886	0.278554	0.55825
HDLBP	0.927527	0.753722	0.504174	7.03849	7.03849	7.03849	7.03849	7.22599	15.6685	23.6283	44.4842	10.2918	13.5679	29.246	5.28362	4.6256	9.39329	5.93331	7.07651	6.97213	7.03849	0.537402	0.347837	0.544157
CRBN	0.323987	0.353869	0.50333	17.7039	17.7039	17.7039	17.7039	20.4197	23.1543	23.567	33.0738	22.574	21.6679	18.2769	27.4198	30.0999	32.8114	25.2848	35.705	37.3197	17.7039	0.603281	0.417345	0.647657
TBRG1	0.252746	0.50186	0.502456	21.431	21.431	21.431	21.431	19.7344	25.6195	32.2956	39.0684	23.4381	21.9029	15.8969	17.7442	15.9047	15.6803	22.6591	21.982	18.5875	21.431	0.610572	0.474678	0.512251
SERPINE2	-0.0759929	0.500509	0.502323	21.912	21.912	21.912	21.912	19.4853	20.5085	38.0687	167.064	21.8796	23.3757	36.6605	21.5858	28.0218	34.1321	24.1424	20.3875	28.8432	21.912	0.999996	0.284344	0.123697
OPHN1	0.18779	0.563821	0.502211	4.99988	4.99988	4.99988	4.99988	6.42864	6.905	17.0896	43.6298	5.13817	6.64295	13.105	7.16591	4.7094	6.95662	5.43887	3.72636	6.32121	4.99988	0.744122	0.454977	0.532714
BACH2	0.29035	0.129049	0.500072	6.94363	6.94363	6.94363	6.94363	8.14793	9.83478	11.7146	38.214	7.28293	10.4658	30.8632	8.3217	8.2624	8.37026	8.43963	8.50972	6.55265	6.94363	0.62197	0.414304	0.782188
NANOGNB	-0.0111314	-0.0810909	0.499549	21.7502	21.7502	21.7502	21.7502	25.3782	22.9091	23.2455	71.5083	25.9531	24.3784	33.8534	22.2242	24.3179	26.3756	24.347	20.6383	21.9579	21.7502	0.893341	0.843883	0.37294
RABGAP1L	-0.17075	0.777768	0.49924	12.5547	12.5547	12.5547	12.5547	11.5118	11.603	24.1949	25.5357	15.3528	25.9451	23.3724	12.6477	14.7818	19.1028	17.2714	13.1677	14.2625	12.5547	0.999996	0.232209	0.388767
CILP2	-0.023878	0.357453	0.498965	15.6493	15.6493	15.6493	15.6493	14.9628	15.9912	20.5657	32.1091	11.3256	17.9704	13.761	18.5037	15.8712	16.8521	14.2706	12.4511	12.382	15.6493	0.999996	0.356072	0.46813
ZDHHC22	-0.0402756	0.318462	0.498883	18.2867	18.2867	18.2867	18.2867	18.7004	16.7398	24.1489	38.1451	16.8649	12.7219	11.259	15.9609	16.9605	10.5465	18.7377	17.1269	13.8864	18.2867	0.944183	0.703287	0.264033
NFIX	0.524085	1.23264	0.498578	8.01915	8.01915	8.01915	8.01915	6.31651	11.9127	22.5104	20.4506	8.77963	11.0141	14.6764	8.23364	8.36295	8.61207	7.10975	8.09767	5.69921	8.01915	0.578212	0.122836	0.238882
C18orf32	0.292517	0.454099	0.497592	8.29092	8.29092	8.29092	8.29092	10.8639	10.1962	13.9963	20.8916	8.79506	18.8791	22.0757	8.57487	7.03896	11.4022	10.9971	10.7312	8.50542	8.29092	0.668819	0.450795	0.648413
TTC7B	-0.183741	0.609951	0.49704	18.2267	18.2267	18.2267	18.2267	15.212	15.9783	33.6431	98.4772	12.6525	16.576	26.9576	19.6595	21.1504	18.7866	18.5672	14.3501	16.1574	18.2267	0.999996	0.389663	0.262018
CNTFR	-0.430414	0.0662002	0.495289	18.163	18.163	18.163	18.163	18.2892	14.081	19.4784	44.815	14.9207	23.4853	29.2613	16.6214	19.1895	17.5589	20.5108	18.1839	17.3869	18.163	0.999568	0.743096	0.468306
MYO1C	0.209247	0.171638	0.495032	12.3389	12.3389	12.3389	12.3389	11.4495	12.8033	17.1049	51.8294	13.1154	16.999	12.5406	11.9102	15.6868	17.1683	8.95112	6.68237	7.37715	12.3389	0.603281	0.789958	0.441767
NBPF3	-0.389852	0.609553	0.493381	7.07709	7.07709	7.07709	7.07709	7.43779	6.27258	21.1935	48.839	6.78917	6.11026	4.8362	8.26666	13.9438	12.7042	3.6657	7.75728	4.71559	7.07709	0.935062	0.310696	0.305268
CAPN9	0.230226	0.418688	0.493133	7.46096	7.46096	7.46096	7.46096	8.82069	9.60246	19.8306	72.9828	10.2763	11.2648	34.4331	6.67057	4.34069	2.00886	8.25208	7.14817	5.4967	7.46096	0.592578	0.648575	0.801378
ELMO2	0.91377	1.27722	0.4929	22.6906	22.6906	22.6906	22.6906	22.276	48.6576	65.1731	45.4213	42.3089	60.6012	57.4547	17.3149	9.03333	6.566	15.6005	8.72471	5.03382	22.6906	0.534945	0.100424	0.286834
MFI2	0.126432	0.0284997	0.492213	20.5967	20.5967	20.5967	20.5967	19.1738	26.1228	25.8947	63.0745	19.8892	22.3416	27.6899	15.0253	15.8879	13.3552	21.8919	17.969	16.1285	20.5967	0.60147	0.697727	0.342042
MTNR1B	0.303355	0.705129	0.49163	8.85256	8.85256	8.85256	8.85256	8.48431	10.8286	17.4877	19.5549	12.1125	18.3151	23.8911	11.723	5.79876	6.3428	8.84882	8.68888	4.46969	8.85256	0.625248	0.347837	0.279146
ATPAF2	-1.28402	-0.444285	0.490258	19.5659	19.5659	19.5659	19.5659	17.8906	8.28599	37.7624	139.847	12.3285	13.3172	41.7103	9.54354	7.4747	10.0257	9.46261	4.33548	0.737715	19.5659	0.999996	0.300446	0.152928
CC2D1A	-0.0866007	0.177384	0.487103	10.6882	10.6882	10.6882	10.6882	10.0043	9.16364	16.722	57.8516	9.31968	8.58569	6.13297	7.34203	20.5135	19.9584	9.68426	8.52764	10.4293	10.6882	0.602833	0.584259	0.596437
LNP1	0.0558456	0.39646	0.486683	8.24499	8.24499	8.24499	8.24499	10.3905	9.22817	16.7067	48.4118	7.9927	14.3356	46.0888	8.43177	7.75961	13.1134	10.4174	6.9511	6.00298	8.24499	0.864334	0.319025	0.308052
ADAMTS5	-0.261783	0.134395	0.485602	17.6945	17.6945	17.6945	17.6945	15.9719	15.2555	19.9225	40.9426	20.923	22.2163	34.6162	19.9457	15.3684	15.4571	12.6168	16.1416	17.3725	17.6945	0.999996	0.503456	0.402562
AATK	-0.217779	0.0394109	0.485163	17.5859	17.5859	17.5859	17.5859	17.6788	15.4104	27.4719	121.849	15.4454	6.43927	7.26193	13.9466	12.9383	17.0753	15.2425	11.5911	12.1217	17.5859	0.848783	0.496376	0.258709
RCBTB2	0.31533	0.697765	0.484884	16.0744	16.0744	16.0744	16.0744	19.423	21.2312	29.3248	38.9995	19.0251	18.2524	16.7665	14.563	20.2957	27.1382	17.834	13.5976	11.355	16.0744	0.62411	0.329623	0.778295
TMEM222	-0.273297	0.24264	0.481752	8.89352	8.89352	8.89352	8.89352	7.54991	8.44087	12.3118	27.0103	8.7642	11.7505	14.1425	10.4351	14.279	11.7928	11.7643	9.71004	8.82366	8.89352	0.820106	0.541994	0.596945
GNB5	0.506037	0.56971	0.48131	6.45497	6.45497	6.45497	6.45497	6.93944	8.8926	11.3165	18.0803	8.05442	6.34527	12.0066	5.92206	4.40773	3.01329	8.25208	8.18725	7.01553	6.45497	0.593736	0.454886	0.436128
TCEAL8	0.327565	0.502731	0.479355	14.4928	14.4928	14.4928	14.4928	15.0874	19.6179	25.7722	43.5334	14.1647	20.7279	34.601	14.607	14.212	19.977	12.4122	17.8256	15.3184	14.4928	0.578212	0.329995	0.28063
CPTP	0.11659	0.810053	0.478614	11.056	11.056	11.056	11.056	9.03249	11.461	19.7081	38.2829	9.45855	16.576	21.9536	10.281	7.15627	6.3242	11.6109	9.53089	7.94129	11.056	0.71761	0.329995	0.347954
LOC441155	-0.0884879	0.305809	0.47858	10.5791	10.5791	10.5791	10.5791	9.23183	10.1574	14.7007	40.5705	5.81708	16.9834	30.8327	9.66462	10.3741	6.82641	6.37661	5.78661	2.44459	10.5791	0.898256	0.575597	0.808807
CTNNAL1	0.0641936	0.409007	0.476307	7.36222	7.36222	7.36222	7.36222	8.12301	7.97624	11.638	26.7622	7.93098	7.41065	5.66003	8.65192	12.0835	15.0479	8.98522	7.00485	6.42246	7.36222	0.834296	0.737262	0.410428
IFI16	0.148935	0.407686	0.476078	24.4862	24.4862	24.4862	24.4862	19.7344	27.9556	36.568	72.3489	27.8356	35.0791	49.6283	28.5756	31.9267	31.7698	23.2729	18.6676	24.8653	24.4862	0.579978	0.332828	0.344693
SEMA5A	0.325718	0.735802	0.474739	11.1465	11.1465	11.1465	11.1465	10.2285	15.3975	27.8241	101.261	12.7143	11.6252	23.586	10.8204	8.37971	6.77061	14.2195	10.1758	17.8643	11.1465	0.574392	0.257879	0.139674
BIN3	-0.246343	0.302593	0.473457	10.6323	10.6323	10.6323	10.6323	9.58067	11.2287	21.2241	69.6754	10.4615	13.0352	41.3442	11.657	10.7931	14.5457	12.1906	14.0097	11.4563	10.6323	0.801742	0.484782	0.435672
SERPINH1	-0.132893	0.0838534	0.471525	14.7033	14.7033	14.7033	14.7033	11.8606	12.4161	17.0896	44.374	15.5842	13.6932	9.90124	12.3064	8.27916	16.7405	11.304	14.3501	12.6569	14.7033	0.894406	0.649561	0.63081
GSDMA	-0.299169	0.297488	0.471451	18.1002	18.1002	18.1002	18.1002	16.246	15.3071	28.2376	78.4262	15.4762	19.8662	30.3903	16.3462	12.0835	14.0806	13.8273	11.7345	9.99532	18.1002	0.877741	0.452986	0.305268
OR8B2	-0.163336	-0.0535304	0.470932	17.8706	17.8706	17.8706	17.8706	15.6729	17.7207	26.8594	80.5485	23.6849	21.2449	25.6303	16.093	22.6755	27.8079	18.8229	18.3273	19.8894	17.8706	0.969969	0.626027	0.425266
CCDC175	0.137973	1.01753	0.46924	12.2148	12.2148	12.2148	12.2148	13.2809	12.6871	28.5745	113.443	15.7385	28.7182	41.2831	16.6544	21.5861	21.7627	13.2818	9.58464	14.6386	12.2148	0.703252	0.180611	0.343104
ARNT	-0.574675	-0.0302072	0.468885	6.61592	6.61592	6.61592	6.61592	6.64044	6.06607	7.35035	16.3577	5.44677	4.01084	6.42284	5.27261	4.75968	5.18956	6.05266	3.74428	5.88726	6.61592	0.691116	0.725276	0.399525
PITPNC1	0.276129	0.29442	0.467512	7.54408	7.54408	7.54408	7.54408	6.56568	9.60246	12.174	35.6921	13.532	6.25126	7.42975	8.50883	4.69264	2.88309	6.30841	7.95435	8.08594	7.54408	0.772039	0.526901	0.370964
TYMSOS	-0.0523789	0.484975	0.466972	22.9367	22.9367	22.9367	22.9367	19.6098	21.8508	35.0213	60.9247	25.7371	17.6257	18.7651	29.0049	31.4072	38.373	25.2848	34.5226	36.5241	22.9367	0.99967	0.345228	0.893078
CNGA2	-0.152886	0.27977	0.465766	12.0992	12.0992	12.0992	12.0992	11.0259	12.4161	24.3786	61.8066	15.5225	15.0876	15.4087	13.9025	16.089	18.0798	14.1001	14.5471	12.5412	12.0992	0.820061	0.408021	0.425137
FBXL2	-0.17395	0.279844	0.465676	14.1486	14.1486	14.1486	14.1486	15.4736	12.4677	19.8612	48.6874	13.9024	15.448	38.415	13.7704	15.4522	15.7175	13.7421	13.8126	11.3116	14.1486	0.874563	0.472197	0.537846
RGS17	-0.171146	0.412232	0.465219	10.7731	10.7731	10.7731	10.7731	11.1006	9.82187	20.8719	45.0768	13.3469	14.649	22.1519	13.4292	13.0891	25.8734	13.5545	11.2328	11.2827	10.7731	0.855611	0.416448	0.402562
B3GNTL1	0.00674472	0.529681	0.463207	23.349	23.349	23.349	23.349	18.8872	24.3159	31.8362	33.4183	21.355	38.5886	70.6512	20.3309	19.0387	10.1931	27.5012	25.8516	22.6088	23.349	0.926424	0.343129	0.752474
LRRC4	-0.129244	0.292532	0.463205	14.9415	14.9415	14.9415	14.9415	11.4993	14.223	32.5865	79.9421	15.4917	15.73	54.0831	13.3962	12.2176	5.18956	12.5145	7.48856	9.31547	14.9415	0.968394	0.253802	0.165502
YEATS4	0.232032	0.792947	0.463011	9.71916	9.71916	9.71916	9.71916	11.3249	12.9065	23.7355	41.7419	10.5386	11.1551	13.9289	8.93812	5.1619	0.465014	9.71836	6.05534	2.54584	9.71916	0.736538	0.444005	0.691927
TMCC1	0.453474	0.768304	0.460361	10.7618	10.7618	10.7618	10.7618	8.79578	16.1074	21.0251	42.7892	15.4145	14.2103	16.3546	10.1269	8.7149	5.02216	12.1735	5.71495	8.33184	10.7618	0.537402	0.154	0.508548
mockgene000000	0.554268	0.846913	0.460214	28.5907	28.5907	28.5907	28.5907	26.7237	42.6045	53.3206	52.5184	37.2016	41.6751	44.731	35.9726	41.5299	46.1108	29.138	31.477	34.3544	28.5907	0.534945	0.122836	0.342042
CES4A	0.547256	0.397503	0.457494	14.8019	14.8019	14.8019	14.8019	14.4021	22.5864	21.7907	49.8863	14.7973	18.1114	16.1105	15.6747	15.4857	21.5581	16.2825	26.407	20.1787	14.8019	0.534945	0.424737	0.31723
OR4S1	0.309707	0.691597	0.456701	22.2332	22.2332	22.2332	22.2332	19.3358	28.1233	38.2831	55.4675	23.3301	31.0056	23.4029	19.5164	20.3795	17.8566	27.9786	24.7767	30.2319	22.2332	0.712956	0.308671	0.228355
XPOT	0.161439	0.73093	0.454645	21.4502	21.4502	21.4502	21.4502	20.6937	21.7088	34.5313	65.5137	21.1853	19.4432	15.2562	15.1023	5.49709	6.15679	13.7421	10.4087	11.2248	21.4502	0.964231	0.256906	0.461696
TCEA3	0.0573848	-0.100914	0.454281	13.9499	13.9499	13.9499	13.9499	11.275	13.2034	24.7462	63.6395	17.5747	16.7954	12.983	12.9118	11.0612	16.3313	16.5042	19.4022	11.7601	13.9499	0.865938	0.349247	0.237761
CKLF-CMTM1	-0.334039	0.427442	0.453888	8.2755	8.2755	8.2755	8.2755	7.94859	5.93701	12.71	17.3362	13.2235	12.2205	15.6986	5.16254	13.4243	9.7839	10.0935	10.4446	11.5141	8.2755	0.999996	0.318374	0.200332
LTB4R2	0.396701	0.52462	0.453412	20.4074	20.4074	20.4074	20.4074	19.423	24.9354	33.8882	38.3794	21.6791	23.3443	21.0382	17.8102	14.3796	13.4668	28.3708	23.1644	23.6792	20.4074	0.60004	0.28676	0.381349
ADAM15	0.16796	0.816553	0.45246	16.4545	16.4545	16.4545	16.4545	15.1372	18.6112	32.1118	47.392	17.2352	23.7987	36.1723	12.3394	13.6087	9.5235	14.1854	15.7833	14.277	16.4545	0.624505	0.296611	0.451395
ALDH3B2	0.09972	0.154963	0.450921	21.0434	21.0434	21.0434	21.0434	18.8623	23.1285	23.9652	37.6903	25.9994	35.7685	60.2618	20.1658	20.7314	19.0842	20.0505	17.5569	18.5152	21.0434	0.636535	0.838671	0.897371
CTNNB1	-0.167647	0.531606	0.449957	18.5618	18.5618	18.5618	18.5618	17.6414	15.6298	23.4905	44.7874	19.1023	22.1849	37.698	17.3259	16.0052	19.3446	13.8614	18.0048	18.79	18.5618	0.989915	0.328767	0.389032
P2RY1	0.307986	0.431251	0.448285	13.6899	13.6899	13.6899	13.6899	15.4238	16.3526	17.6715	22.3661	16.8803	15.636	15.6528	20.452	23.7146	16.6847	12.3781	13.1856	9.24314	13.6899	0.631757	0.547088	0.425266
SMEK1	-0.341496	-0.37603	0.447443	10.3841	10.3841	10.3841	10.3841	10.4403	8.50541	12.1587	59.1883	8.36302	8.71103	18.1701	11.2387	14.6477	11.1789	10.5708	14.2426	25.01	10.3841	0.837272	0.959461	0.486254
NRROS	-0.0730262	0.61744	0.44366	11.1371	11.1371	11.1371	11.1371	8.68365	9.80897	16.0789	24.4333	14.1801	16.435	17.3005	10.8644	7.96073	3.79452	11.5256	11.3582	12.1651	11.1371	0.73635	0.308671	0.749303
RABGAP1	0.583283	1.07636	0.443461	11.1993	11.1993	11.1993	11.1993	10.8764	16.6236	26.6756	16.7298	16.6952	23.36	24.0895	7.298	5.22894	5.58017	6.08676	4.13841	4.03574	11.1993	0.534945	0.100706	0.486254
OR4D1	-0.219361	0.478058	0.443096	20.5126	20.5126	20.5126	20.5126	19.6348	16.9979	26.7675	41.5903	15.3991	20.9472	36.5232	21.4207	15.184	13.2994	21.7555	22.9673	21.5673	20.5126	0.999996	0.505869	0.352153
POLR3G	0.0159421	0.213893	0.442592	8.69161	8.69161	8.69161	8.69161	8.17284	9.02167	14.6548	36.519	8.44017	8.42902	18.3379	8.05752	5.27922	5.39417	7.72354	11.6986	10.5595	8.69161	0.656969	0.612435	0.448396
PHGR1	0.352127	0.912539	0.442589	9.86081	9.86081	9.86081	9.86081	8.82069	16.7398	29.3095	47.4609	13.1926	11.4528	16.0037	10.4351	11.4802	7.45883	7.60419	8.86803	8.18719	9.86081	0.588418	0.241485	0.368369
MYO1D	0.261742	0.632059	0.441806	15.4122	15.4122	15.4122	15.4122	15.7352	17.5529	27.1963	39.8126	21.0001	18.0331	15.9732	19.6815	19.0052	17.2241	12.2417	18.8826	12.0204	15.4122	0.601955	0.206395	0.374807
CAPN12	-0.133769	-0.0958877	0.439788	15.5656	15.5656	15.5656	15.5656	12.6455	16.4945	17.4111	46.0415	13.0229	16.717	23.6013	19.2082	20.6979	16.5731	18.9934	14.4576	14.6097	15.5656	0.874058	0.840557	0.197659
LDLRAP1	0.920765	1.26299	0.439445	12.5577	12.5577	12.5577	12.5577	12.1471	23.477	30.1977	18.2319	16.7569	20.7592	16.9496	12.5046	11.5137	14.9735	8.96817	9.74587	7.78217	12.5577	0.534945	0.0938464	0.759164
TMX1	0.433029	0.506834	0.438193	9.24883	9.24883	9.24883	9.24883	9.06986	13.7067	13.3991	14.4147	9.98317	10.4814	5.55324	7.91442	6.9384	6.5102	8.32028	3.83385	5.23633	9.24883	0.586294	0.359115	0.436476
PRR5L	0.166556	0.53737	0.436576	9.86318	9.86318	9.86318	9.86318	9.59313	9.8735	12.8631	16.3991	9.31968	5.78124	8.36037	14.4639	8.41323	5.39417	13.5716	10.1758	13.3657	9.86318	0.823063	0.557563	0.617638
ZNF671	0.522028	0.262386	0.436447	7.49492	7.49492	7.49492	7.49492	6.70273	9.95094	8.33039	11.6585	4.93758	9.16539	5.09556	6.82467	10.7763	6.3242	7.91108	11.5911	8.99724	7.49492	0.540323	0.7374	0.760153
WDR11	0.591539	0.881397	0.436368	6.30567	6.30567	6.30567	6.30567	7.17616	13.0098	19.2334	16.0546	12.1279	15.2443	15.7749	6.38437	1.65918	0.279009	5.72872	3.74428	0.69432	6.30567	0.538047	0.265637	0.707093
COX5B	-0.256219	-0.253206	0.436117	7.29419	7.29419	7.29419	7.29419	9.35641	5.78213	5.65058	11.6447	3.84205	5.64024	4.348	7.25397	3.90495	5.31977	1.58563	3.08142	2.08296	7.29419	0.999996	0.808142	0.745358
PRKAA2	0.407812	1.20212	0.435626	8.05624	8.05624	8.05624	8.05624	8.22268	9.04748	20.8107	19.8305	10.0295	7.12863	4.86671	8.56386	7.74285	10.5651	7.29729	6.89735	7.34822	8.05624	0.603281	0.166341	0.211274
ECM2	-0.148718	0.344846	0.4351	15.7182	15.7182	15.7182	15.7182	15.5359	13.8487	27.181	55.9498	16.2169	25.4594	48.7282	18.1734	17.346	14.1736	18.0898	19.9934	16.5914	15.7182	0.999996	0.447931	0.348332
TBX20	-0.0626253	0.325998	0.433786	15.5558	15.5558	15.5558	15.5558	13.1687	15.191	20.6116	48.8252	18.5468	22.2946	24.6082	16.8415	15.5695	20.2188	16.0097	11.6986	16.4612	15.5558	0.999996	0.575363	0.452363
ADCY1	0.0399152	0.492096	0.429354	16.0803	16.0803	16.0803	16.0803	13.9786	17.7336	22.342	30.2763	20.6298	20.5555	28.0866	20.7822	16.441	14.8991	22.0283	15.4429	28.1634	16.0803	0.614017	0.311682	0.303122
TCP10L2	0.185163	0.272489	0.428408	11.3798	11.3798	11.3798	11.3798	13.4553	16.3526	19.8612	50.975	13.3006	12.3459	19.6652	17.4469	10.6422	8.46326	16.4871	18.7214	13.1921	11.3798	0.712575	0.367881	0.343829
C10orf105	0.299112	0.439614	0.427198	20.854	20.854	20.854	20.854	21.0924	27.2844	30.2589	40.35	23.0677	22.702	25.7982	21.5748	20.9996	23.5669	18.9082	25.3679	22.3918	20.854	0.60004	0.436483	0.284279
AP5S1	-0.12941	-0.0481925	0.427191	26.081	26.081	26.081	26.081	20.0459	23.9674	31.3002	87.4802	22.3271	19.2395	22.4876	28.5095	33.9378	43.4696	25.8645	27.6611	24.7352	26.081	0.999996	0.962494	0.484916
RAB2A	0.752649	1.11526	0.426816	7.77574	7.77574	7.77574	7.77574	13.3681	12.7	16.8599	13.0641	18.3925	18.4091	15.2256	10.7213	7.27359	10.5651	7.16089	3.70845	2.43012	7.77574	0.534945	0.122836	0.414314
GPRASP1	0.0534436	0.634713	0.42501	16.7086	16.7086	16.7086	16.7086	14.888	14.8812	23.858	38.1727	19.5652	23.1093	49.4299	17.7992	25.8933	32.1418	14.3047	14.9413	18.0813	16.7086	0.944183	0.318209	0.120599
CAT	-0.0479742	0.377664	0.424591	15.8475	15.8475	15.8475	15.8475	15.2742	16.6107	20.3053	21.8287	20.6452	28.3892	40.1695	11.4368	10.3908	5.15236	17.6635	7.73937	11.9915	15.8475	0.891119	0.447814	0.451423
YIPF2	-0.397507	-0.469909	0.422392	8.78712	8.78712	8.78712	8.78712	8.2476	6.77593	8.94292	23.8131	6.68116	9.25939	22.5944	7.77132	7.96073	7.81224	8.52487	7.50647	6.79855	8.78712	0.999996	0.923135	0.559191
MAN1A2	0.269281	0.313171	0.420872	7.9438	7.9438	7.9438	7.9438	10.4528	10.08	11.4543	21.6633	11.557	14.7586	22.2282	8.82805	8.73166	6.65901	8.76357	10.5162	6.48032	7.9438	0.702959	0.48805	1
OLFM4	0.193862	0.373368	0.419722	22.3254	22.3254	22.3254	22.3254	26.8608	23.7093	31.8974	79.0739	25.9686	22.1536	26.1033	23.0498	25.9939	20.628	19.0105	18.9005	26.5578	22.3254	0.587758	0.275534	0.338164
DNASE1L3	0.415072	0.3409	0.419547	7.07903	7.07903	7.07903	7.07903	10.3656	9.74443	9.43294	19.4722	16.0008	12.2048	8.26883	11.1286	10.5417	8.51907	6.59825	11.8778	6.89981	7.07903	0.573094	0.355274	0.332396
HS3ST1	-0.48483	-0.103655	0.418342	17.1714	17.1714	17.1714	17.1714	14.7385	11.8998	17.9165	62.3716	12.6063	26.8851	103.193	18.5587	15.0667	15.2897	10.5879	10.767	15.304	17.1714	0.999996	0.854701	0.67595
FOXR2	0.130892	0.292327	0.418188	9.75118	9.75118	9.75118	9.75118	9.481	10.9447	14.8385	52.9181	11.5107	10.2308	5.85836	9.15827	11.7986	11.9602	13.009	8.29474	8.56329	9.75118	0.756254	0.408363	0.921208
MAP4K4	0.31076	1.02825	0.417974	17.1034	17.1034	17.1034	17.1034	16.6073	17.5787	30.3508	40.3914	18.8862	24.112	42.4121	16.2141	20.9325	16.6661	18.6354	14.9055	14.4361	17.1034	0.578212	0.127816	0.321509
RNF2	-0.0202834	0.737408	0.416424	14.3138	14.3138	14.3138	14.3138	15.9595	16.3784	33.2756	66.2027	17.5284	27.4022	73.6109	18.4817	15.1002	13.5412	18.2262	14.6188	18.2259	14.3138	0.59784	0.414304	0.402562
OR4C12	0.552014	0.593718	0.416364	11.3941	11.3941	11.3941	11.3941	12.5956	17.1528	17.0742	26.1559	10.1838	17.5004	18.4599	12.3284	9.31824	7.75644	9.24096	8.93969	9.74942	11.3941	0.537402	0.341182	0.621193
OR2S2	0.235413	0.0221776	0.413764	18.9645	18.9645	18.9645	18.9645	18.0027	20.3278	34.516	80.4795	18.0222	22.4513	45.204	20.7712	28.3402	30.5422	22.6591	16.267	16.9675	18.9645	0.607131	0.268943	0.160162
DCDC2	0.127228	0.827315	0.413259	15.4998	15.4998	15.4998	15.4998	12.7078	17.9143	30.7949	38.8341	17.0501	18.5501	17.7734	16.4893	16.3404	13.783	15.8904	16.8045	20.656	15.4998	0.607131	0.224447	0.278234
UCP2	0.245062	0.627654	0.412348	26.2459	26.2459	26.2459	26.2459	23.4222	32.2534	46.5369	59.3123	25.2588	24.4254	19.2685	16.2801	18.4354	25.4456	22.5909	25.2425	27.1219	26.2459	0.614495	0.341867	0.477654
KLHL5	0.423616	0.399914	0.41213	7.60865	7.60865	7.60865	7.60865	7.51254	10.5188	10.6733	13.2157	6.91261	8.10001	4.97351	11.0736	12.8712	4.33393	8.18388	10.8924	6.9866	7.60865	0.546322	0.376232	0.74099
DEFB107A	0.129976	0.401767	0.411261	15.1308	15.1308	15.1308	15.1308	12.496	17.6174	25.6956	61.2278	13.3778	8.03734	10.9539	13.4952	12.1841	8.76087	17.0497	15.1384	17.2423	15.1308	0.675261	0.398477	0.288554
MDH2	0.0720135	0.706348	0.410551	23.7936	23.7936	23.7936	23.7936	20.7062	32.2018	56.2301	52.1601	34.6093	68.6229	70.9259	17.0617	5.53061	3.86892	16.3166	9.76379	6.71176	23.7936	0.574047	0.191253	0.270239
FLT3	0.428227	0.587753	0.410339	21.906	21.906	21.906	21.906	22.4255	28.6396	36.1392	44.498	31.2919	36.3795	54.1288	18.8009	16.5416	12.9274	23.7503	21.1041	17.5171	21.906	0.534945	0.233099	0.397049
TAS2R42	0.456634	0.59452	0.410326	14.3552	14.3552	14.3552	14.3552	15.9968	20.4052	24.0571	34.4381	14.859	25.3341	37.2555	18.5697	23.4297	26.3756	15.413	20.065	17.1555	14.3552	0.547561	0.318209	1
MAN2B1	0.241567	0.255213	0.409662	11.6654	11.6654	11.6654	11.6654	14.3897	14.1197	18.2534	53.2901	11.3719	14.0223	20.0161	10.5122	8.51379	9.15148	13.2136	9.60255	5.55456	11.6654	0.657175	0.57832	0.89428
ENPP2	0.0581342	0.0101947	0.406887	7.30336	7.30336	7.30336	7.30336	8.16039	8.67319	15.6961	46.6892	8.19329	11.1238	39.7575	8.13457	5.59765	6.04519	6.18906	10.3012	16.953	7.30336	0.70698	0.774317	0.867745
mockgene000050	0.0766047	0.440558	0.406094	44.3814	44.3814	44.3814	44.3814	36.5535	47.2508	61.406	87.1908	53.0635	53.7076	102.445	44.1292	38.245	44.9018	50.1945	69.8693	60.5795	44.3814	0.731914	0.252839	0.279146
STMN2	0.58486	0.572415	0.404649	10.8375	10.8375	10.8375	10.8375	14.4894	17.0624	17.4571	18.2181	11.7576	17.3594	16.4004	12.3505	17.9158	17.2241	14.6116	16.697	20.2655	10.8375	0.534945	0.358807	0.498835
PHYHIP	0.114667	0.640347	0.404453	15.7227	15.7227	15.7227	15.7227	14.1405	20.16	29.968	52.105	15.5842	16.5604	10.0233	15.6087	13.374	13.9876	15.6858	18.2914	13.9443	15.7227	0.638114	0.367297	0.5438
PCOLCE	0.145204	0.122886	0.404347	18.1489	18.1489	18.1489	18.1489	16.0093	19.9406	21.4232	41.9486	20.5681	25.2714	35.2112	17.4249	21.9548	15.7361	20.4256	17.7719	19.0793	18.1489	0.607131	0.511861	0.343104
SLFN12	0.273449	0.355196	0.403196	9.40072	9.40072	9.40072	9.40072	11.3872	12.1709	15.7114	23.9096	8.37845	13.4582	13.2881	10.5782	8.7149	17.3543	9.27506	9.49506	8.70794	9.40072	0.687568	0.481201	0.71518
mockgene000021	0.0621845	0.568683	0.401278	35.2162	35.2162	35.2162	35.2162	31.5452	38.7067	56.0923	74.7468	39.9018	44.5422	25.6914	36.2258	39.3008	39.6378	35.9238	48.2636	46.2302	35.2162	0.831492	0.210327	0.534208
RBM4B	0.382287	0.456628	0.400486	18.1527	18.1527	18.1527	18.1527	16.9686	22.1476	23.123	24.8605	22.466	19.3491	19.955	18.933	14.8991	14.2108	14.8844	12.9348	16.9675	18.1527	0.55838	0.318744	0.367142
PAPOLB	0.496623	0.606123	0.400445	25.1656	25.1656	25.1656	25.1656	28.8666	36.6546	39.8144	44.0846	32.372	35.3925	26.3321	30.1496	27.3011	32.179	30.843	28.7181	33.4865	25.1656	0.574392	0.309737	0.805745
HOXC12	-0.410924	0.229747	0.399386	20.0171	20.0171	20.0171	20.0171	20.6813	17.9014	24.6083	29.6699	24.8885	17.4064	24.9438	19.6705	14.9326	16.2941	16.6917	19.7067	18.4284	20.0171	0.999996	0.52906	0.432471
GMNN	-0.160954	-0.254321	0.399385	10.654	10.654	10.654	10.654	10.1538	8.91841	14.2719	57.824	12.8223	7.37931	9.4283	8.37674	9.40204	10.0629	9.39441	11.1612	11.0079	10.654	0.999996	0.416652	0.200332
RNF149	0.495406	1.19932	0.398811	4.26673	4.26673	4.26673	4.26673	6.83977	6.44036	10.949	6.17377	7.5761	5.62457	2.77662	5.16254	4.60884	1.39504	3.1542	7.97227	5.19294	4.26673	0.534945	0.137392	0.667265
LIMK1	0.0414486	0.821349	0.397484	10.5391	10.5391	10.5391	10.5391	9.45608	11.3319	19.7234	25.2601	10.909	12.7689	6.63643	9.52152	9.23444	1.58105	12.4975	9.4234	5.93065	10.5391	0.686927	0.2681	0.660603
DCAF12L1	0.232993	0.519071	0.397237	20.4831	20.4831	20.4831	20.4831	17.006	26.8972	31.974	50.4789	16.6952	23.4697	46.0888	22.8296	21.0498	23.3809	20.3744	15.6579	17.792	20.4831	0.578212	0.240495	0.288857
ZNF710	-0.461235	0.278794	0.396992	14.4216	14.4216	14.4216	14.4216	12.8822	12.1838	25.2821	68.6419	14.7047	19.4745	22.2282	13.198	11.7316	14.6945	15.771	15.3533	14.8411	14.4216	0.999996	0.610246	0.749303
SLC41A2	0.0284999	1.00151	0.396708	11.6956	11.6956	11.6956	11.6956	12.4088	12.9969	25.2056	39.5783	14.5967	16.8424	28.7731	10.4572	13.1226	10.2675	13.9467	11.7345	11.1815	11.6956	0.802409	0.198497	0.398939
mockgene000213	0.0694036	0.258277	0.396186	34.6926	34.6926	34.6926	34.6926	22.7245	39.1713	43.0148	47.3644	32.6652	36.0819	37.3166	29.28	36.0495	33.0718	33.0765	36.2245	35.0198	34.6926	0.737452	0.517974	0.644317
OR51L1	0.35296	0.587976	0.396036	9.57191	9.57191	9.57191	9.57191	11.574	12.7775	14.7466	15.5447	13.3623	15.6517	20.3517	11.9102	13.2064	5.35697	10.1787	10.6775	11.2827	9.57191	0.60158	0.268795	0.586058
CNTN1	-0.31479	-0.247087	0.394325	12.4967	12.4967	12.4967	12.4967	15.3365	11.7579	11.1021	37.1253	12.0045	11.4842	7.00257	9.54354	8.91601	20.1072	8.81472	10.6775	6.13316	12.4967	0.87529	0.999998	0.344693
GOLPH3	0.217114	0.524477	0.393384	8.49466	8.49466	8.49466	8.49466	7.32566	9.39596	13.9963	22.9449	8.37845	14.4453	17.331	4.43604	2.73179	1.74845	5.88216	3.38597	2.73389	8.49466	0.686927	0.332828	0.894719
PCDHA8	-0.180947	0.251556	0.388818	11.4945	11.4945	11.4945	11.4945	10.0541	9.03457	13.5063	31.3374	12.3902	12.4712	11.0607	16.6324	21.4856	17.2985	14.2195	12.0211	21.1334	11.4945	0.977662	0.472197	0.39913
MUM1L1	-0.0138253	0.342611	0.388794	20.4134	20.4134	20.4134	20.4134	20.7311	19.7212	25.7722	40.8737	19.7349	28.5772	32.5719	13.2971	14.9326	11.1045	20.3574	19.3843	14.0745	20.4134	0.972585	0.523043	0.544329
COMMD6	-0.0848261	0.144635	0.388227	10.2259	10.2259	10.2259	10.2259	9.86722	10.7124	13.445	25.2463	9.76715	12.0168	8.39088	11.723	6.88812	3.64571	9.75246	9.56672	7.18911	10.2259	0.871265	0.447814	0.584608
SLC13A1	0.0715001	0.791558	0.387747	9.6658	9.6658	9.6658	9.6658	8.44693	9.60246	21.8213	76.304	10.9244	7.99034	14.3255	10.9855	7.87693	12.6112	10.8948	12.1286	10.1978	9.6658	0.753946	0.346254	0.552883
ANKRD62	0.228723	0.203351	0.387368	15.8259	15.8259	15.8259	15.8259	14.888	18.366	18.9425	42.7617	27.0178	24.0337	18.9787	18.1404	19.6756	17.6705	17.3907	18.5243	18.4284	15.8259	0.574392	0.492973	0.338954
RPL11	0.160399	0.575912	0.386984	0.714608	0.714608	0.714608	0.714608	9.10724	1.20031	2.26636	2.86639	0.385748	2.77312	0.915369	0.550377	0.268151	0	1.43218	1.1824	0.159115	0.714608	0.59307	0.331046	0.600133
SMUG1	0.10183	0.547154	0.386646	16.6189	16.6189	16.6189	16.6189	15.4362	16.8043	38.5434	92.9236	16.9421	24.347	40.9628	13.8695	18.7538	12.5926	19.3685	17.7898	15.5499	16.6189	0.936328	0.300557	0.534208
MOB1B	0.0629762	0.261213	0.386118	9.63724	9.63724	9.63724	9.63724	8.42202	11.3965	21.1016	80.6036	10.8935	11.2805	35.8214	7.78233	12.4858	15.9593	12.1053	10.8745	9.14189	9.63724	0.682084	0.5569	0.843562
RIC3	0.00564718	0.63449	0.385921	13.9816	13.9816	13.9816	13.9816	17.8532	14.7134	21.9745	25.9491	22.9906	33.9668	99.6379	16.071	19.0722	16.3313	16.9815	13.9559	13.3367	13.9816	0.658352	0.200764	0.507337
SYDE1	0.163815	0.452681	0.385582	22.3217	22.3217	22.3217	22.3217	20.8806	25.3613	32.9387	41.9486	21.8025	25.7728	36.5385	18.8999	16.0052	27.008	27.1261	21.4445	17.3869	22.3217	0.785441	0.391616	0.329732
EDNRA	0.57264	0.721336	0.385203	14.5172	14.5172	14.5172	14.5172	15.3365	23.3608	29.2023	37.2631	18.5776	21.9343	28.8036	23.8203	19.0219	18.9912	19.5731	13.7589	19.412	14.5172	0.575417	0.374921	0.344693
TLN2	-0.762623	0.914279	0.384146	8.89902	8.89902	8.89902	8.89902	7.98597	5.27877	17.3193	20.1061	10.7547	8.86771	2.77662	7.62822	3.41892	5.44997	7.75764	9.06509	4.61434	8.89902	0.999996	0.362272	0.888317
ZMIZ2	0.0781689	0.231731	0.383063	7.99296	7.99296	7.99296	7.99296	6.91453	8.699	13.0009	36.2709	7.56067	11.1551	9.88599	6.53848	7.24007	8.33306	8.71242	9.71004	9.83621	7.99296	0.956779	0.803907	0.567414
GBA2	-0.116146	0.596158	0.382351	11.5491	11.5491	11.5491	11.5491	12.633	9.82187	20.4431	44.2086	7.96184	7.39498	12.6474	8.37674	8.37971	5.41277	13.8955	19.3305	14.1323	11.5491	0.904122	0.332828	0.414314
KRTAP4-9	-0.903594	-0.549038	0.381717	12.2299	12.2299	12.2299	12.2299	10.8514	7.48579	17.9471	61.3105	13.0074	20.4929	54.4797	12.2734	12.7539	14.5085	10.8948	11.3762	8.51989	12.2299	0.999996	0.888095	0.348583
FAM83E	0.205267	0.480244	0.381646	20.7657	20.7657	20.7657	20.7657	22.1514	23.5415	39.9063	119.369	19.2411	21.0256	27.7662	24.1065	25.9603	24.1622	20.562	24.6155	20.2076	20.7657	0.60605	0.329623	0.223717
SETDB1	0.544619	0.843923	0.379638	10.2647	10.2647	10.2647	10.2647	15.3739	16.0299	28.9114	46.0828	18.1302	19.2395	14.0357	12.5926	9.1674	11.0859	8.14978	6.77195	2.70496	10.2647	0.534945	0.318038	0.305268
IL7	-0.0439921	0.251936	0.379395	18.0153	18.0153	18.0153	18.0153	16.0218	20.2116	23.2302	28.5813	21.5865	27.6215	44.6395	17.0397	21.4521	19.4562	18.0898	24.5438	33.5588	18.0153	0.829484	0.800851	0.443123
CNKSR2	0.0503811	0.540674	0.379019	6.47664	6.47664	6.47664	6.47664	6.51585	8.14402	13.8585	31.9162	8.40931	7.12863	7.79589	9.52152	10.8936	8.12845	7.45074	5.67912	3.94895	6.47664	0.598993	0.308671	0.200332
HYKK	0.0825988	0.660281	0.37694	24.9455	24.9455	24.9455	24.9455	22.9737	28.1621	69.0167	253.552	32.6189	54.7416	144.994	23.7433	16.9103	21.2605	21.9771	27.464	19.4265	24.9455	0.575417	0.253802	0.165502
ZNF12	-0.13752	0.877199	0.376287	17.271	17.271	17.271	17.271	14.9254	14.3133	31.6218	30.2901	16.8803	17.8137	12.9372	14.574	12.955	13.039	16.5724	13.9022	17.5895	17.271	0.609944	0.100706	0.223717
SCFD1	0.490767	0.939279	0.376107	7.62913	7.62913	7.62913	7.62913	11.8108	10.6866	13.8738	14.7316	7.79212	8.85204	12.8152	8.31069	7.08924	11.1975	6.06971	6.09117	4.94703	7.62913	0.57111	0.313466	0.392365
LGR5	0.0867391	0.231189	0.374074	11.1968	11.1968	11.1968	11.1968	14.452	11.8998	19.5244	25.7424	14.1955	13.2232	6.22451	15.7518	17.1616	15.2525	9.42851	15.1025	15.3908	11.1968	0.887725	0.488084	0.839942
RBMS1	0.437197	0.362051	0.37369	5.54923	5.54923	5.54923	5.54923	7.93613	8.07949	8.56009	11.2589	6.09482	9.14972	18.643	5.14052	5.91608	4.79895	5.30247	2.59771	6.17656	5.54923	0.534945	0.346317	0.291807
BCL10	0.408651	0.338666	0.373017	8.53799	8.53799	8.53799	8.53799	8.17284	12.4677	15.1907	22.1457	11.3564	19.3335	27.812	9.68663	16.1393	20.2374	8.78062	7.47064	10.8343	8.53799	0.56221	0.278554	0.46811
C1orf43	0.573812	1.02263	0.372511	11.4432	11.4432	11.4432	11.4432	11.2626	17.8239	31.1624	32.5777	16.2169	19.9915	16.7665	9.70865	4.59208	2.21347	8.11568	7.27357	5.13508	11.4432	0.534945	0.192031	0.342042
CSF3	0.0207597	0.313781	0.372167	22.7039	22.7039	22.7039	22.7039	21.9645	24.6773	30.3661	57.7551	17.3741	21.9499	16.4919	20.7492	20.6309	20.5536	24.688	26.2458	31.0998	22.7039	0.799678	0.456398	0.590213
TTLL2	-0.0407408	0.680115	0.370265	19.4615	19.4615	19.4615	19.4615	23.0858	18.7661	33.9341	105.836	23.006	21.8559	48.7892	22.3453	22.7593	23.7715	27.0239	25.8337	18.2693	19.4615	0.975517	0.226594	0.24923
NHEJ1	0.448897	0.179309	0.369011	15.6924	15.6924	15.6924	15.6924	16.6572	19.476	16.8905	24.5435	16.2323	9.98009	8.77229	18.3165	17.3963	11.4766	17.1009	16.8224	12.7437	15.6924	0.582056	0.589318	0.874043
ST6GALNAC5	-0.348628	0.628176	0.368286	7.64724	7.64724	7.64724	7.64724	6.77748	6.41455	14.8998	33.2116	6.37256	6.40794	8.63498	6.56049	5.68144	4.11073	6.22316	10.2833	7.08785	7.64724	0.999996	0.278554	0.336922
DHCR24	-0.525863	0.254436	0.368094	19.7981	19.7981	19.7981	19.7981	17.7784	13.6422	25.6803	82.3262	15.6768	18.6755	16.8428	22.0811	25.5414	37.815	23.5628	28.8077	31.3601	19.7981	0.999996	0.4003	0.244703
GIN1	0.146188	0.777156	0.367448	12.8375	12.8375	12.8375	12.8375	13.4179	13.397	21.6376	25.6735	12.1434	17.1557	33.1821	12.3284	8.81546	11.9044	17.6635	16.7686	12.9606	12.8375	0.731714	0.194987	0.410428
PAX1	0.0171195	0.471612	0.36731	15.7306	15.7306	15.7306	15.7306	13.5674	18.2886	24.3021	40.6256	14.7973	19.7878	18.643	14.8932	12.7707	8.70507	18.5672	16.7686	11.2538	15.7306	0.611507	0.278554	0.139674
OR1D5	0.219519	1.06516	0.366646	16.2216	16.2216	16.2216	16.2216	17.7784	19.7986	38.5128	44.4429	13.1309	13.5366	21.3281	20.496	17.6644	21.7999	15.8222	12.8452	15.8536	16.2216	0.603281	0.193434	0.292991
SNX4	0.308548	0.704402	0.365153	19.0384	19.0384	19.0384	19.0384	17.6663	23.4125	34.3476	52.2566	20.1515	27.5745	18.5515	21.3546	13.4411	11.6998	17.3737	16.052	14.5373	19.0384	0.633274	0.355274	0.494241
AMPD3	-0.315844	0.323752	0.364554	13.3168	13.3168	13.3168	13.3168	13.7169	11.2932	15.987	26.5693	15.6922	14.8056	24.9133	12.3394	11.8824	11.9044	10.1105	14.5113	15.9549	13.3168	0.977137	0.715567	0.394126
FMN2	-0.375415	0.188006	0.364545	7.71548	7.71548	7.71548	7.71548	8.22268	7.27928	11.2246	29.229	11.665	8.31935	3.92083	8.66293	9.7875	7.60764	7.50189	7.32732	6.71176	7.71548	0.930207	0.520572	0.560734
NDUFV3	-0.128078	0.318481	0.363454	10.9081	10.9081	10.9081	10.9081	10.0167	9.89931	18.4677	38.4896	10.0603	11.5468	20.8552	11.8111	16.5583	19.884	7.94518	12.4511	8.66454	10.9081	0.604895	0.200764	0.451423
CDY2B	0.358883	0.454926	0.363216	13.1967	13.1967	13.1967	13.1967	10.7892	15.8363	21.5916	43.9744	18.7165	16.4037	14.1272	13.3852	14.0612	13.3366	16.2996	12.4511	14.1468	13.1967	0.534945	0.292101	0.284279
FNDC4	-0.196408	-0.0199836	0.362605	26.1004	26.1004	26.1004	26.1004	23.4969	23.193	31.8209	108.069	21.7871	22.2163	67.005	21.927	22.3068	23.1391	29.121	27.3028	16.548	26.1004	0.978636	0.579569	0.787887
ZCCHC24	0.300905	0.142485	0.360068	26.2221	26.2221	26.2221	26.2221	22.3507	32.6019	30.9021	40.8186	32.2177	33.6534	51.2302	25.8237	21.6699	22.4509	26.8875	19.2947	25.1546	26.2221	0.635815	0.66599	0.647657
mockgene000046	0.318249	0.432552	0.35868	37.1111	37.1111	37.1111	37.1111	33.9372	45.5472	49.4617	49.3075	46.1664	61.9643	66.41	44.2723	46.8426	48.8079	39.078	36.8874	39.4171	37.1111	0.56221	0.382393	0.917988
RPS6	-0.509995	-0.393663	0.358057	3.15219	3.15219	3.15219	3.15219	14.8756	2.50387	4.07332	20.5057	2.31449	1.56673	2.76136	1.33191	0.670377	0	1.32988	2.40064	5.77154	3.15219	0.917793	0.72359	0.717033
AFAP1L2	0.528128	0.86629	0.357022	12.153	12.153	12.153	12.153	12.7202	16.9076	24.394	50.093	11.5416	15.2443	12.6321	12.3394	7.65906	7.77504	10.3151	9.51298	8.21612	12.153	0.534945	0.226594	0.518177
C15orf61	0.270429	0.845975	0.356121	26.1109	26.1109	26.1109	26.1109	25.2661	31.1951	59.7062	101.027	26.1229	35.6275	78.7523	28.7407	27.2676	23.1019	31.4568	33.3044	25.5452	26.1109	0.534945	0.193434	0.63081
CD93	0.387407	0.344532	0.355282	8.51158	8.51158	8.51158	8.51158	8.17284	11.2674	12.8325	24.8742	10.0603	9.79208	12.9067	10.9085	10.3741	18.0426	11.5768	12.7019	12.2374	8.51158	0.588418	0.444572	0.342042
RELB	-0.456132	0.587215	0.355054	9.98597	9.98597	9.98597	9.98597	9.78	7.00825	19.2028	44.0019	9.96774	10.4971	25.2947	11.5029	10.5082	5.46857	6.70055	6.19866	7.37715	9.98597	0.999996	0.622567	0.536878
DNAJC24	-0.685459	-0.249995	0.354776	14.8497	14.8497	14.8497	14.8497	19.4354	12.0805	16.6608	40.3087	15.3836	10.9358	21.8316	12.9449	8.7987	3.88752	12.3099	8.31266	4.97596	14.8497	0.999996	0.86745	0.562312
RIC8A	0.286715	0.148819	0.353815	9.65685	9.65685	9.65685	9.65685	11.6737	11.8869	19.0956	49.6245	12.6525	14.4296	31.2599	10.7764	11.6646	11.4394	10.8436	10.1221	14.4071	9.65685	0.587758	0.48624	0.380637
CDC20	-0.0405001	0.0628574	0.351646	4.19063	4.19063	4.19063	4.19063	9.86722	3.36861	6.70719	19.1001	1.83616	4.52786	6.14823	2.42166	2.68151	0.502216	1.92662	2.14982	1.47543	4.19063	0.761053	0.627701	0.671664
NLRC4	0.481492	0.506191	0.351186	14.5434	14.5434	14.5434	14.5434	13.6297	20.5859	24.9299	59.2434	12.776	17.8294	33.5788	15.2234	17.1616	17.8008	15.1061	17.2703	16.0996	14.5434	0.534945	0.42614	1
MX1	0.225636	0.446377	0.350835	11.7357	11.7357	11.7357	11.7357	11.898	15.5653	19.4019	23.0827	11.4181	16.5447	19.177	16.016	20.9325	19.233	11.321	14.1351	15.2461	11.7357	0.629852	0.401835	1
ALG10	0.38789	0.722228	0.349879	18.9187	18.9187	18.9187	18.9187	19.8715	22.096	33.5819	46.3584	22.7283	21.8403	25.4473	17.6671	13.1226	20.721	24.0742	20.3696	14.4505	18.9187	0.592308	0.312331	0.302257
RORC	0.245986	0.985135	0.349115	11.1237	11.1237	11.1237	11.1237	14.29	12.842	23.5824	27.7131	15.7848	15.636	17.7124	11.8771	13.5919	9.22589	15.4812	16.5716	24.9232	11.1237	0.67369	0.194987	0.337285
RHPN2	-0.0969336	0.264572	0.348528	16.4849	16.4849	16.4849	16.4849	13.7917	16.0557	19.9531	31.5303	16.8958	13.6619	17.453	15.8619	19.5247	18.6006	17.4078	19.026	13.5826	16.4849	0.999996	0.734044	0.732801
CCNJL	0.639162	1.0782	0.347036	9.46454	9.46454	9.46454	9.46454	10.1288	16.3655	21.8213	56.2943	9.59742	10.9671	13.1661	12.0973	20.1113	19.8282	8.03043	11.3582	9.98086	9.46454	0.546322	0.154979	0.361941
ADAMTS16	0.747179	0.479832	0.346673	11.5961	11.5961	11.5961	11.5961	11.3996	20.3149	24.9606	83.3459	15.5534	18.9575	21.4349	13.165	16.1896	23.4553	14.8844	17.6106	15.0725	11.5961	0.534945	0.452234	0.765327
RGS16	0.189261	0.772111	0.346489	9.08293	9.08293	9.08293	9.08293	8.74594	10.5446	29.1564	87.5491	9.82887	19.5528	53.1829	13.3852	11.564	16.9637	9.13867	8.58138	12.7003	9.08293	0.725115	0.349247	0.55825
SPRED1	-0.296714	0.103255	0.345758	21.7084	21.7084	21.7084	21.7084	23.0983	18.8435	26.2775	57.5346	22.0339	24.6604	28.6663	27.0785	27.1167	21.6139	16.1802	22.8956	25.5307	21.7084	0.968587	0.575363	0.422392
mockgene000024	0.331818	0.617922	0.345539	32.4814	32.4814	32.4814	32.4814	27.6955	40.6427	52.9225	44.7185	33.5138	36.0192	31.6718	36.3689	47.0605	45.1994	36.0602	41.6708	33.9494	32.4814	0.592578	0.259965	0.323511
TMED7	-0.0346263	0.214975	0.344934	13.9174	13.9174	13.9174	13.9174	11.9229	14.081	19.3865	24.5986	14.643	19.8035	21.1145	13.5833	19.0219	23.0461	8.08158	9.76379	6.61051	13.9174	0.875433	0.531104	0.556451
CFHR3	0.198385	0.501169	0.344844	19.5839	19.5839	19.5839	19.5839	18.202	24.7031	32.6478	78.5089	19.7966	23.219	45.8295	20.8153	17.8823	9.46769	18.6354	18.3452	18.1102	19.5839	0.592578	0.345813	0.343829
CASP4	-0.0458589	0.898926	0.343742	16.6361	16.6361	16.6361	16.6361	15.9221	18.3789	39.6306	59.2434	24.3793	22.749	25.7982	16.2691	20.4465	10.9929	18.0557	22.5015	27.6571	16.6361	0.799915	0.323535	0.338961
TBL2	0.25431	0.912322	0.343604	19.6145	19.6145	19.6145	19.6145	22.4629	24.3417	40.0134	33.7628	28.2213	32.2434	38.2777	15.9279	14.6813	10.6395	22.1135	19.7067	13.4814	19.6145	0.571107	0.122246	0.329966
DPP4	0.316556	0.833217	0.343462	6.42985	6.42985	6.42985	6.42985	6.02996	8.20856	14.9457	19.6789	7.90012	10.4344	28.6511	6.60452	9.72047	15.2525	7.87698	6.41364	7.37715	6.42985	0.641008	0.384832	0.729739
MSH3	-0.213382	0.362773	0.343151	17.3251	17.3251	17.3251	17.3251	16.408	13.5519	20.8413	36.8911	11.1713	11.4371	9.87073	13.7814	12.5193	5.02216	13.4523	14.0814	20.7284	17.3251	0.815014	0.328034	0.211252
ABCC9	0.0253312	-0.0700563	0.342523	11.5144	11.5144	11.5144	11.5144	10.839	11.7191	16.6302	31.2134	10.4152	8.74237	5.38542	11.2277	15.3684	12.481	17.7488	11.8957	9.31547	11.5144	0.807394	0.486833	0.19068
NFYB	0.356223	0.0860268	0.342495	9.14588	9.14588	9.14588	9.14588	12.1471	11.4868	11.638	10.432	6.55772	4.33985	2.56303	7.35304	7.12275	8.89108	9.56491	5.35665	9.70602	9.14588	0.575417	0.71032	1
NUDT1	-0.75745	-0.187884	0.341503	8.8144	8.8144	8.8144	8.8144	7.27583	5.56272	13.7666	39.7437	8.87221	9.35339	21.6942	6.40639	9.23444	8.72367	7.74059	14.8875	12.5412	8.8144	0.999996	0.449309	0.288554
GOLPH3L	0.43626	0.65928	0.34138	21.171	21.171	21.171	21.171	20.7187	28.9235	33.9647	35.9126	26.3543	32.635	33.0601	25.9778	16.8097	27.3987	22.0624	25.5292	25.4729	21.171	0.575417	0.225688	0.848278
C2orf50	-0.0978602	0.617539	0.341235	15.5048	15.5048	15.5048	15.5048	13.2684	13.8616	23.9346	37.4698	19.1331	18.3308	21.2976	19.2962	19.0052	24.2924	19.4026	12.5048	12.7003	15.5048	0.883015	0.387525	0.952342
TEX40	0.548829	0.776642	0.341216	12.8682	12.8682	12.8682	12.8682	12.1596	19.0629	25.2821	39.5921	18.6394	21.8403	17.8955	13.7704	15.4354	12.1648	8.84882	15.9087	10.1834	12.8682	0.575417	0.308671	0.534208
EXOC7	0.957967	1.29389	0.340344	16.0679	16.0679	16.0679	16.0679	14.0284	26.3164	38.6046	16.4542	31.9091	51.3105	60.5364	13.0109	6.61997	5.09656	9.92295	7.63188	7.21804	16.0679	0.534945	0.113995	0.85871
EPX	0.135218	0.303985	0.34011	20.3815	20.3815	20.3815	20.3815	21.2668	17.682	19.9838	20.3679	19.2874	19.3335	24.5472	20.5841	14.8656	12.9274	24.6369	21.6595	28.308	20.3815	0.640444	0.395914	0.430188
ANKLE2	-0.175355	0.0211525	0.339904	4.50195	4.50195	4.50195	4.50195	9.61804	3.66546	9.69327	21.5393	4.05807	2.45977	4.33275	3.43435	1.22344	0	1.99482	0.591202	0.20251	4.50195	0.932738	0.735465	0.947131
S100A6	0.139147	0.195483	0.338697	26.2405	26.2405	26.2405	26.2405	25.8641	29.9819	30.0905	55.8809	27.6813	36.6145	39.4524	24.3487	16.4578	26.5988	20.4426	20.8354	20.251	26.2405	0.631051	0.491217	0.399973
RASSF6	0.00627749	0.568237	0.338577	14.1616	14.1616	14.1616	14.1616	13.0566	13.4873	21.4998	23.6753	14.2727	15.636	39.071	19.9236	15.6365	20.3676	17.3907	15.425	14.9279	14.1616	0.999996	0.406804	0.427266
SAA4	-0.155937	0.271693	0.337457	23.606	23.606	23.606	23.606	17.8033	21.5281	32.2496	44.8563	26.9098	26.9478	55.0137	19.9457	22.3906	18.7122	23.1877	26.9624	17.5895	23.606	0.974194	0.621327	0.66913
FAM25A	0.505487	0.642751	0.337304	6.26514	6.26514	6.26514	6.26514	9.60558	10.6866	18.6209	92.0278	8.64076	13.7089	50.3148	8.45379	7.5585	7.75644	13.7591	9.85336	13.3657	6.26514	0.544826	0.342785	0.452363
SST	0.724845	0.499833	0.33703	8.21503	8.21503	8.21503	8.21503	8.9702	14.6876	15.2979	28.9809	12.56	8.88337	16.5987	8.44278	10.5417	10.7883	12.9408	10.785	10.9211	8.21503	0.534945	0.424737	0.391865
DNAJC3	0.186644	0.217022	0.336546	10.0888	10.0888	10.0888	10.0888	10.7892	10.764	19.5397	27.0792	13.8561	19.2081	22.1824	9.16928	9.70371	9.35609	9.94	7.61396	8.86705	10.0888	0.608001	0.313466	0.340443
FASTK	0.133836	-0.160831	0.336163	23.0119	23.0119	23.0119	23.0119	19.6472	25.0258	24.1643	60.4837	32.2023	25.8981	32.9685	29.5332	32.5468	35.9177	20.1528	23.7735	16.7794	23.0119	0.592578	0.726335	0.200332
CNGA4	0.158836	0.0749555	0.335897	7.2086	7.2086	7.2086	7.2086	7.15124	8.26018	10.0608	23.6478	12.6525	10.5754	9.21472	8.88308	5.63117	3.53411	6.59825	9.74587	4.15146	7.2086	0.803617	0.746122	0.430662
ARID1B	-0.0661736	0.536391	0.334272	15.5958	15.5958	15.5958	15.5958	14.1281	14.6747	21.806	19.4584	16.8186	19.2081	16.5072	13.4072	16.3237	20.3118	12.1906	14.583	13.9877	15.5958	0.941414	0.606643	0.885388
CDH11	0.477564	-0.118039	0.33415	21.4572	21.4572	21.4572	21.4572	20.1082	30.0851	23.4139	92.9098	26.2155	20.5399	22.0757	25.5815	19.2398	21.4093	24.3982	23.3077	23.6214	21.4572	0.534945	0.896912	0.415031
AWAT1	0.0935963	0.907743	0.333449	9.9311	9.9311	9.9311	9.9311	9.481	11.1254	19.1722	28.0163	10.9244	15.495	16.4156	9.33439	9.97186	8.35166	12.0712	15.2279	10.8922	9.9311	0.836374	0.312973	0.956844
ASB9	0.338141	0.867542	0.333269	9.33367	9.33367	9.33367	9.33367	8.88299	11.9902	16.9977	19.9407	10.6004	11.7662	7.82641	12.6036	15.117	23.7343	8.45668	7.64979	6.03191	9.33367	0.601837	0.28461	0.946969
CRHR2	-0.262807	0.108224	0.332816	21.4056	21.4056	21.4056	21.4056	17.2303	22.4832	29.8608	38.214	22.0339	28.7809	35.0892	20.8153	15.6365	15.0293	21.5338	14.8159	19.0938	21.4056	0.602721	0.257879	0.30379
FGF5	0.313666	0.40784	0.332516	16.5603	16.5603	16.5603	16.5603	17.766	20.3149	27.2882	34.5208	23.1758	20.7122	25.2184	19.7255	15.0332	17.4659	24.7392	25.5113	26.2685	16.5603	0.574392	0.330611	0.305268
NPM3	-0.475172	0.083743	0.332316	8.43494	8.43494	8.43494	8.43494	9.50592	5.71759	9.14199	21.0845	6.63487	6.78395	7.75013	7.8924	4.91051	6.5102	9.27506	9.53089	4.36843	8.43494	0.999996	0.845782	0.639055
MC3R	0.25747	0.71565	0.331329	12.228	12.228	12.228	12.228	10.5649	15.1394	20.8566	21.9941	14.859	18.1741	17.9412	10.8865	12.6366	14.9921	12.5486	11.0358	12.3097	12.228	0.59501	0.313466	0.569065
BECN1	-0.234173	-0.497068	0.330159	9.57353	9.57353	9.57353	9.57353	11.0882	8.45378	10.1986	19.5549	11.9891	14.3983	27.7509	6.18624	7.30711	5.80338	6.83695	4.83711	2.90747	9.57353	0.999996	0.734919	0.594633
OR6Q1	0.0630614	0.611077	0.329532	16.1732	16.1732	16.1732	16.1732	14.4395	16.6752	25.2362	38.6688	17.3432	22.4199	34.3263	13.3191	18.8711	22.9717	12.6168	17.3061	16.3599	16.1732	0.805806	0.286488	0.327339
LGR4	0.193689	0.900525	0.328562	17.6608	17.6608	17.6608	17.6608	16.1837	21.0247	34.9448	84.1177	23.6695	23.8613	25.2032	17.4359	13.5919	17.7078	14.6287	20.2442	21.307	17.6608	0.592578	0.126932	0.342042
CD1C	0.386056	0.771496	0.327409	11.3072	11.3072	11.3072	11.3072	13.2435	16.0815	22.0051	23.758	16.7723	19.6938	20.4432	13.4072	14.5807	11.8486	12.0371	15.9266	14.9568	11.3072	0.67374	0.363847	0.487111
DCSTAMP	0.112672	0.484391	0.327167	16.5045	16.5045	16.5045	16.5045	14.6139	17.7465	26.2928	94.3154	19.8583	18.4404	25.0659	19.043	28.91	26.2268	18.9593	15.6937	21.9868	16.5045	0.614017	0.349247	0.318114
SYDE2	0.131995	0.280915	0.326642	13.4511	13.4511	13.4511	13.4511	15.6605	17.1915	25.1443	78.1919	13.6246	13.2232	14.2492	19.4063	25.6922	27.3243	17.3055	8.8322	10.5161	13.4511	0.593736	0.505608	0.332396
ACMSD	0.047221	0.139361	0.326177	11.5798	11.5798	11.5798	11.5798	10.4901	11.6675	32.4947	96.9889	9.92145	12.2518	26.0117	8.02449	14.9326	22.8973	10.3321	9.63838	9.77835	11.5798	0.99312	0.578063	0.862849
KRBA1	-0.0484075	0.370442	0.325608	27.0529	27.0529	27.0529	27.0529	22.7868	26.2648	36.9814	71.6461	27.3418	19.5998	28.1476	38.4163	36.3512	37.6848	27.5183	36.3858	37.4933	27.0529	0.712575	0.558134	0.13673
FDFT1	-0.604614	-0.239082	0.325	13.2013	13.2013	13.2013	13.2013	17.143	9.33142	11.8831	38.3656	10.3689	10.2778	22.5791	14.9372	10.3573	9.5793	11.2187	5.85827	7.30483	13.2013	0.999996	0.999998	0.28035
ADAMTS20	0.0681683	0.0249639	0.324635	6.65796	6.65796	6.65796	6.65796	7.3132	6.96953	9.69327	28.03	4.75242	6.15726	13.8373	7.78233	18.3516	30.3561	7.72354	9.15467	10.9355	6.65796	0.900769	0.773514	0.880162
ZNF787	0.460925	0.382235	0.323291	24.5172	24.5172	24.5172	24.5172	20.0459	31.905	28.3295	52.0774	31.3999	29.8149	33.1211	20.2098	32.7479	26.822	26.2737	28.3239	19.3253	24.5172	0.562533	0.894534	1
GRIN3A	0.121186	0.413779	0.322979	14.2786	14.2786	14.2786	14.2786	14.3399	15.1136	20.4738	35.9815	12.3748	23.7203	19.955	11.646	12.5025	17.5775	17.3225	11.627	8.91045	14.2786	0.958082	0.368295	0.569252
PPP1R3B	-0.0373734	0.150793	0.322233	14.9937	14.9937	14.9937	14.9937	12.0848	14.2617	20.7954	40.3776	17.6673	13.8813	13.5475	11.5029	7.92721	12.4066	12.0712	16.1595	11.8034	14.9937	0.917253	0.545696	0.391506
RAD52	-0.0375177	0.49518	0.321933	16.9346	16.9346	16.9346	16.9346	16.7942	17.1915	30.4427	83.5113	13.5475	18.1114	21.9231	18.5697	16.5248	20.3304	19.181	18.5781	19.5856	16.9346	0.932738	0.297135	0.19068
MS4A2	0.517484	0.524859	0.32179	18.1448	18.1448	18.1448	18.1448	19.7967	27.8136	27.4719	27.7131	30.7056	31.7733	27.0644	19.3182	19.3907	17.1683	21.6873	20.6562	16.8228	18.1448	0.591687	0.447814	0.705002
FGD5	-0.431954	-0.203673	0.32138	16.9931	16.9931	16.9931	16.9931	16.2709	12.3386	27.8088	71.0673	11.7885	15.6517	13.1508	15.6967	13.9438	17.5775	21.7725	17.7361	20.3957	16.9931	0.999996	0.597696	0.305268
CNTNAP2	0.0252808	0.629496	0.317262	10.8451	10.8451	10.8451	10.8451	11.0009	11.319	17.1355	54.8474	12.2359	13.8499	14.7985	11.8771	20.48	19.6608	10.5197	13.0602	11.8613	10.8451	0.83981	0.473	1
C6	0.311812	0.550359	0.316308	22.2244	22.2244	22.2244	22.2244	18.7253	26.51	46.6594	84.8067	28.3139	33.3714	58.965	21.7729	28.1223	26.1896	28.9334	28.9151	31.7652	22.2244	0.534945	0.255456	0.812733
MYCL	0.350656	0.0427907	0.316207	7.54375	7.54375	7.54375	7.54375	6.46602	9.75734	8.71322	26.0043	5.3079	6.09459	5.18709	8.93812	6.41886	4.25953	7.72354	7.09442	8.89598	7.54375	0.59315	0.582822	0.897637
PCDH18	0.163293	0.989353	0.316114	13.1922	13.1922	13.1922	13.1922	14.2526	15.6427	36.7977	99.9931	15.4454	13.0666	29.6122	14.4199	9.1674	9.33749	14.6798	19.7067	24.6194	13.1922	0.616452	0.237428	0.462555
PIH1D2	-0.463098	0.119009	0.316022	7.91265	7.91265	7.91265	7.91265	8.34727	5.57562	12.1893	14.8694	8.23958	9.02438	11.8235	6.63755	4.50828	4.53854	10.5708	7.36315	6.97213	7.91265	0.999996	0.685981	0.552117
NPTX1	0.452035	0.725537	0.315185	4.89327	4.89327	4.89327	4.89327	5.49424	6.7114	9.44826	27.8095	6.11025	7.84933	7.29244	4.72223	4.05578	3.90612	4.68868	4.26382	4.99043	4.89327	0.593736	0.408736	0.789261
OR13D1	0.0309741	0.236146	0.314482	27.108	27.108	27.108	27.108	24.2444	26.2261	35.1285	44.4291	32.1097	34.1234	24.1657	28.7847	25.4743	35.8619	25.1654	21.4982	22.1749	27.108	0.927638	0.717369	0.951365
FRMD4B	-0.18313	0.424498	0.314251	8.23831	8.23831	8.23831	8.23831	8.68365	7.12441	12.1281	16.4266	9.39683	12.8785	14.9053	5.4047	6.25126	6.13819	7.17794	8.81428	11.0368	8.23831	0.982793	0.379758	0.305268
CD101	-0.253864	0.337016	0.314091	8.08329	8.08329	8.08329	8.08329	10.4029	7.39544	10.949	14.8694	7.82297	9.07138	11.4269	7.80434	10.4914	15.1223	9.12162	7.02276	3.63072	8.08329	0.812912	0.455185	0.721136
PHKB	-0.0733972	-0.0420472	0.31363	17.5338	17.5338	17.5338	17.5338	16.5575	18.6758	28.4367	63.4603	16.078	24.0493	30.3445	19.8686	20.1783	33.0532	23.5798	26.7295	28.1055	17.5338	0.627783	0.356892	0.225372
TM9SF4	0.186936	0.897394	0.313165	12.5437	12.5437	12.5437	12.5437	10.8764	15.8621	28.5592	18.2181	13.424	23.4383	22.5181	10.4241	4.39097	5.97079	9.80361	8.61721	5.27973	12.5437	0.736893	0.305279	0.826368
PHLDB1	-0.0679637	-0.307956	0.312866	12.7483	12.7483	12.7483	12.7483	10.3033	12.8678	10.3364	34.6586	12.8068	15.7613	19.7109	15.1133	13.9774	7.03102	11.0312	10.355	8.50542	12.7483	0.813754	0.830056	0.364224
HRNR	0.425208	0.438139	0.312082	20.4974	20.4974	20.4974	20.4974	22.276	27.1553	28.0998	57.0936	20.0435	23.313	16.141	19.3182	15.117	20.6094	22.3352	23.6302	17.17	20.4974	0.546322	0.313994	0.332396
SYNJ2BP	-0.0498658	0.631666	0.311626	11.8312	11.8312	11.8312	11.8312	12.4212	11.2545	28.4673	55.371	7.23664	4.80987	1.26626	13.8915	7.82665	8.20286	14.4411	13.8305	17.3435	11.8312	0.777936	0.318043	0.344693
ZNF121	0.0523227	0.758632	0.311503	18.2784	18.2784	18.2784	18.2784	19.4603	20.4827	31.0246	24.764	18.269	24.1904	31.626	20.7272	16.1896	16.6103	18.9934	22.0715	24.9377	18.2784	0.716494	0.298769	0.735195
GABRP	0.308473	0.65512	0.311471	7.28234	7.28234	7.28234	7.28234	7.3132	9.31852	17.9012	35.6232	7.1132	9.74508	8.26883	5.90004	8.37971	4.25953	9.44556	8.49181	9.53244	7.28234	0.588418	0.257879	0.223717
RGL1	0.437884	0.566063	0.311234	13.6388	13.6388	13.6388	13.6388	13.7543	19.8244	22.7401	56.6389	10.2455	10.4971	21.9078	13.8585	12.9048	5.89638	15.5664	18.1839	16.6203	13.6388	0.534945	0.308671	0.370964
C6orf106	0.646377	1.11456	0.311031	6.25845	6.25845	6.25845	6.25845	8.84561	10.6608	21.561	24.1714	9.0728	12.2048	7.15514	6.93475	10.1227	6.91942	8.47372	12.5765	6.45139	6.25845	0.534945	0.224447	0.268961
NDRG3	0.550023	0.699745	0.310993	9.47575	9.47575	9.47575	9.47575	9.96688	14.5844	22.6483	36.2434	11.1096	14.696	55.9596	8.39875	9.335	9.33749	10.5538	10.1938	9.27207	9.47575	0.579978	0.490633	1
ARID3B	-0.312083	-0.101184	0.308349	22.719	22.719	22.719	22.719	22.5252	19.3598	28.207	49.4177	19.164	25.3341	49.5367	24.2606	20.3627	14.3596	18.4308	15.1025	16.1285	22.719	0.999996	0.493578	0.535371
PTRHD1	-0.15945	0.233999	0.308256	7.95997	7.95997	7.95997	7.95997	6.49093	6.94371	17.6102	59.1194	8.147	6.95629	9.03164	7.04482	6.01663	3.3481	6.35956	8.81428	7.31929	7.95997	0.999996	0.457571	0.309387
PKNOX2	0.446651	1.15062	0.308186	7.79159	7.79159	7.79159	7.79159	8.9702	11.6804	25.5425	37.7455	9.19624	10.1054	22.1062	9.16928	11.6143	9.35609	8.30323	8.45598	10.4003	7.79159	0.603281	0.169679	0.652314
BTF3L4	0.271218	0.766826	0.307907	4.26501	4.26501	4.26501	4.26501	6.8024	5.36912	10.0608	20.3404	3.64146	5.67157	4.60736	2.7739	1.59215	1.41364	2.06302	1.73778	3.67411	4.26501	0.59315	0.297135	0.707093
PGA5	0.0550311	0.498284	0.307397	12.2974	12.2974	12.2974	12.2974	11.4495	12.8291	19.4172	23.9372	11.2021	11.2648	13.2729	14.651	7.17303	8.94688	10.1105	9.45923	4.57094	12.2974	0.871758	0.341182	0.762328
OR5P3	0.0766297	0.713112	0.306707	10.0801	10.0801	10.0801	10.0801	8.59644	11.0996	16.3392	28.9533	11.125	13.7872	9.27574	8.4648	7.29035	6.93802	9.92295	9.71004	7.47841	10.0801	0.598993	0.28962	0.728639
ARHGEF12	0.0161903	0.244141	0.305584	11.3367	11.3367	11.3367	11.3367	9.10724	12.1321	14.9304	46.9786	10.7084	10.4501	16.9343	16.8305	16.0555	15.3827	13.009	7.56022	10.4003	11.3367	0.857004	0.537417	0.773396
CEP128	-0.209809	0.695243	0.30457	14.0155	14.0155	14.0155	14.0155	11.9976	12.016	27.5179	126.631	14.4116	15.4637	33.2737	13.8145	16.86	27.1754	12.5486	16.894	14.4795	14.0155	0.999996	0.244127	0.332356
TNRC6C	0.621197	0.638466	0.303093	17.8186	17.8186	17.8186	17.8186	20.619	26.7165	32.4487	68.8073	23.0215	28.1229	57.9276	24.5798	22.0554	17.5961	19.7436	26.7832	31.1287	17.8186	0.537037	0.305019	0.477654
C8orf44-SGK3	0.750864	0.816722	0.30258	7.33365	7.33365	7.33365	7.33365	7.41287	11.9773	13.1387	28.0852	5.75536	7.47331	3.99711	7.93643	8.34619	10.0071	7.65534	5.05209	5.98851	7.33365	0.574392	0.367799	0.66614
EIF2B2	-0.131729	0.385447	0.301391	5.01099	5.01099	5.01099	5.01099	12.0848	4.22044	7.61067	13.9048	2.77739	0.830368	0.640758	4.27092	1.0726	1.06023	2.72796	4.04884	4.75899	5.01099	0.619525	0.347837	0.343104
DRC7	0.137096	0.745461	0.300679	13.6336	13.6336	13.6336	13.6336	13.231	14.3392	24.9146	38.5447	16.8649	25.1774	48.7434	13.2311	10.0054	5.05936	19.2321	21.1579	17.8788	13.6336	0.87486	0.167422	0.306575
MYL6	0.645703	0.873125	0.300603	6.12176	6.12176	6.12176	6.12176	7.89876	10.3252	17.1202	41.9899	6.3417	16.3254	37.2403	7.51815	5.36302	11.737	5.86511	3.11725	5.64135	6.12176	0.534945	0.227349	0.499577
VTCN1	0.104603	0.331794	0.300423	19.999	19.999	19.999	19.999	15.7477	20.9731	29.2176	53.5658	15.4608	15.0406	9.84022	16.6874	16.4578	19.8282	19.6925	20.4233	11.7167	19.999	0.777936	0.482281	0.809556
ZNF266	0.218476	0.159515	0.300347	14.8805	14.8805	14.8805	14.8805	12.4586	16.2622	21.4232	73.3825	15.2602	21.1509	31.1988	14.4859	13.3573	17.2799	11.7643	17.1449	14.4216	14.8805	0.609944	0.879738	0.961017
OR6C76	-0.00277298	-0.0471688	0.29986	7.11783	7.11783	7.11783	7.11783	8.23514	7.45998	12.0668	42.8443	6.00224	8.11568	12.9525	7.49613	7.72609	10.5837	6.9222	7.20191	12.5122	7.11783	0.879586	0.391616	0.369586
PNPLA6	0.529453	0.36809	0.299072	6.64578	6.64578	6.64578	6.64578	7.6745	10.493	10.2139	13.1882	10.3535	14.5079	19.6652	8.11256	4.10606	3.0877	7.36549	7.43481	11.167	6.64578	0.578212	0.414304	0.471307
FAT4	0.0961731	0.505974	0.298493	14.107	14.107	14.107	14.107	13.2061	16.2622	28.2529	48.1913	14.2264	15.9807	11.198	15.5537	12.955	8.24006	15.771	13.5439	12.9173	14.107	0.665926	0.391363	0.448978
RAB8A	-0.125961	0.324345	0.297089	30.1857	30.1857	30.1857	30.1857	26.1382	30.1238	38.5281	68.3387	37.8959	40.7977	28.3612	31.1623	26.5134	23.9017	26.6999	18.596	13.1487	30.1857	0.629141	0.355274	0.66614
RIPK1	-0.151765	0.124955	0.29676	25.0539	25.0539	25.0539	25.0539	20.7934	23.335	27.4872	34.2452	27.4036	27.9348	44.075	26.1979	19.5415	18.8424	28.2514	27.2669	27.1219	25.0539	0.924816	0.473	0.350157
ITGB3BP	-0.0532515	0.627831	0.296466	17.3557	17.3557	17.3557	17.3557	15.8972	15.6814	33.6891	96.92	16.0008	15.7143	15.0121	15.4876	17.698	19.9026	14.2536	23.5227	19.1227	17.3557	0.908911	0.435767	0.354779
ANO3	0.185084	-0.090268	0.296331	18.5908	18.5908	18.5908	18.5908	18.8872	19.3727	19.8459	26.5279	24.5336	24.3784	17.5903	23.5341	17.5806	14.155	22.0965	16.7686	15.1015	18.5908	0.904738	0.561114	0.515894
ARFGEF1	0.115563	0.693161	0.295607	9.86825	9.86825	9.86825	9.86825	9.89213	10.9835	21.316	18.8934	11.9891	13.9753	14.1425	8.09054	10.24	14.2852	7.0245	8.86803	9.79281	9.86825	0.724557	0.386847	0.535027
ESPNL	-0.100851	0.181917	0.295517	24.5738	24.5738	24.5738	24.5738	18.8374	23.1672	31.8515	57.1763	20.9076	21.5582	25.493	23.1819	25.424	22.1533	21.2951	23.7376	24.3301	24.5738	0.937833	0.70841	0.725927
RNF151	-0.00752883	0.261507	0.2952	7.15459	7.15459	7.15459	7.15459	8.40956	8.63447	11.684	14.773	11.125	11.5468	11.0912	10.6663	14.8824	11.1975	8.26913	15.2279	21.4805	7.15459	0.610563	0.422261	0.402562
CCDC154	0.0134372	0.350454	0.294855	22.4344	22.4344	22.4344	22.4344	16.869	21.9153	28.7123	45.7934	18.5931	29.7523	62.7333	17.0507	22.3068	15.8849	19.3685	22.4478	27.1508	22.4344	0.815014	0.452234	0.351243
FLJ44635	0.0244874	0.107583	0.294819	10.2223	10.2223	10.2223	10.2223	10.4652	10.5575	11.7912	19.9407	8.62533	9.29072	6.72796	10.7213	17.7817	22.7299	8.20093	6.25241	7.63752	10.2223	0.868055	0.707128	0.63
KCNIP4	0.474932	0.49817	0.294731	13.8814	13.8814	13.8814	13.8814	13.5051	18.5983	23.2608	33.0738	19.8738	22.2006	23.3267	20.0447	15.9215	25.1294	14.7651	18.9901	24.8943	13.8814	0.534945	0.28962	0.368369
OSTF1	-0.0891647	0.161558	0.294581	20.2366	20.2366	20.2366	20.2366	22.7619	20.4827	24.4705	32.0816	20.8613	21.0099	18.4447	20.3639	20.6309	14.4899	23.0854	12.5944	13.5537	20.2366	0.777136	0.472197	0.617638
HPSE	0.0337217	0.067581	0.294544	6.93802	6.93802	6.93802	6.93802	6.70273	7.43416	9.81577	33.8179	6.86632	9.4474	16.3851	8.94913	11.8824	16.2941	5.30247	6.05534	7.57966	6.93802	0.754409	0.751271	0.461005
GPR1	0.0341721	0.390735	0.293406	27.1506	27.1506	27.1506	27.1506	24.1572	28.5493	44.6687	74.9948	29.0237	33.6534	33.0906	31.8888	31.2731	24.869	25.6258	22.8598	23.361	27.1506	0.635096	0.244127	0.466136
CNTNAP3	-0.118231	0.503771	0.292709	6.70712	6.70712	6.70712	6.70712	6.97682	6.35001	14.0575	42.486	9.0728	9.46307	32.4498	8.10155	3.63679	4.07353	6.15496	7.50647	6.59604	6.70712	0.874058	0.464719	0.586058
NPY4R	0.0965245	0.249131	0.291965	11.8102	11.8102	11.8102	11.8102	14.6887	13.4744	20.7647	56.2668	8.36302	15.26	45.5244	12.7247	14.8824	18.117	10.3492	7.64979	9.85067	11.8102	0.645291	0.512188	0.527288
RTKN	-0.246663	-0.309186	0.291306	9.07581	9.07581	9.07581	9.07581	11.6363	7.78264	12.2965	41.921	9.93688	14.1633	36.5232	8.98215	5.6982	5.50577	7.57009	8.58138	6.82748	9.07581	0.999996	0.498156	0.300712
AP2S1	0.509132	1.14743	0.2913	18.5054	18.5054	18.5054	18.5054	23.2602	27.9039	49.8445	36.2847	31.4925	31.2093	26.8051	13.2861	10.8266	8.66787	14.8674	5.98368	6.16209	18.5054	0.534945	0.126932	0.342042
mockgene000244	-0.0697258	0.553231	0.290791	29.8159	29.8159	29.8159	29.8159	22.8242	28.175	49.232	102.391	36.6615	35.6588	50.7877	28.1683	32.882	31.9186	32.5991	28.7002	32.0689	29.8159	0.967619	0.285661	0.402562
ABCC1	0.404084	0.461742	0.289543	18.2649	18.2649	18.2649	18.2649	16.5949	23.4125	28.0691	37.6628	15.2293	11.5468	11.7167	17.469	18.6365	15.6245	21.6702	27.8402	21.9868	18.2649	0.534945	0.349247	0.385186
ZNF559-ZNF177	0.0415685	0.463365	0.288386	6.29877	6.29877	6.29877	6.29877	7.92367	6.98243	11.929	38.0486	7.86926	10.7165	25.0964	7.22094	7.5585	10.4907	4.19424	8.76054	11.5286	6.29877	0.81431	0.374921	0.414314
USP33	0.135657	0.873782	0.287842	14.3311	14.3311	14.3311	14.3311	16.1339	15.9525	28.8348	43.0097	9.2271	15.166	11.854	13.4402	12.2009	4.01773	13.5886	8.1335	8.60668	14.3311	0.799462	0.200764	0.893078
FKBP9	0.396352	0.698977	0.287191	5.29278	5.29278	5.29278	5.29278	7.05157	7.16313	11.2246	16.909	8.84135	10.5284	16.7818	5.14052	8.53055	9.13288	8.25208	5.12375	3.55839	5.29278	0.581402	0.318038	0.368369
C12orf73	0.757401	0.708648	0.287015	8.92629	8.92629	8.92629	8.92629	9.04495	14.8167	16.3545	25.8527	6.38799	13.7246	8.92485	10.3471	12.402	8.46326	9.13867	9.69213	9.93746	8.92629	0.559407	0.417345	0.447328
GNL3L	-0.899574	-0.207654	0.286372	13.4701	13.4701	13.4701	13.4701	23.3973	7.09859	22.1429	55.7569	9.05737	6.70562	20.5653	6.64855	6.4859	4.37114	7.24614	4.21007	3.57286	13.4701	0.948699	0.432674	0.342042
RTCA	0.0622047	-0.0285876	0.286053	14.1168	14.1168	14.1168	14.1168	19.6721	15.0103	19.31	32.8946	10.909	12.8942	10.4047	18.3716	19.4577	16.7033	23.631	16.6253	24.7786	14.1168	0.74033	0.340148	0.346893
FAM180A	0.0283719	0.312364	0.28587	6.22536	6.22536	6.22536	6.22536	7.05157	6.29839	7.71786	10.5423	7.66868	7.88067	3.40212	7.8924	9.28472	10.3791	5.74577	7.73937	8.85259	6.22536	0.898256	0.49646	0.904402
NDST3	-0.179752	-0.0887212	0.285181	16.1213	16.1213	16.1213	16.1213	12.8074	15.4749	21.9132	60.5526	14.2881	20.9159	18.9634	14.0896	20.061	19.884	16.2996	18.0944	22.8402	16.1213	0.999996	0.589103	0.343104
FGF23	0.0748693	0.169896	0.284471	17.3738	17.3738	17.3738	17.3738	15.7975	18.5983	21.3619	25.894	20.9076	23.078	19.2075	22.5104	27.0162	23.0833	21.8237	18.1481	22.4931	17.3738	0.896726	0.486068	0.493072
CCDC121	-0.0341513	0.0594606	0.284469	28.3395	28.3395	28.3395	28.3395	25.7644	26.4455	28.3448	45.8761	22.5586	19.2395	12.7236	31.8668	28.7927	18.861	26.6658	23.3614	20.4391	28.3395	0.801684	0.912384	0.472029
LRRC32	0.0138844	0.360377	0.284418	32.3598	32.3598	32.3598	32.3598	23.0484	32.86	43.3977	70.6952	32.8812	29.0472	19.2228	33.4079	21.3012	28.5519	25.8133	25.1709	25.4439	32.3598	0.969482	0.778538	1
FBXL6	-0.230213	0.105167	0.283676	15.4558	15.4558	15.4558	15.4558	12.5956	13.3324	20.4891	43.933	10.0449	10.9045	29.9631	16.4893	14.8488	19.4748	12.9237	10.6595	8.59222	15.4558	0.999996	0.345042	0.313206
FAM102B	0.144337	0.483214	0.282559	5.99704	5.99704	5.99704	5.99704	7.79909	6.75012	13.4756	35.5405	9.70543	9.19672	13.3949	8.4758	5.49709	6.60321	10.639	9.47714	11.3984	5.99704	0.712152	0.347837	0.223717
SEC24D	-0.115399	0.750504	0.282473	14.9654	14.9654	14.9654	14.9654	14.1156	14.5069	30.2283	96.2447	16.6335	16.811	32.5109	14.2658	14.8153	21.0001	18.6013	16.6253	20.1498	14.9654	0.893085	0.244127	0.192436
RCE1	0.119992	0.814904	0.282371	25.2819	25.2819	25.2819	25.2819	22.7868	29.2849	50.3652	54.5028	33.5447	58.8151	59.8957	28.9718	15.4019	11.8114	22.0794	16.4282	11.9047	25.2819	0.641008	0.123161	0.197659
PPFIBP1	0.107092	0.473241	0.281941	8.88511	8.88511	8.88511	8.88511	8.84561	9.70571	14.3485	23.3032	6.97433	4.73153	4.53108	7.36404	5.17866	9.17009	6.35956	7.00485	3.08105	8.88511	0.743379	0.394203	1
GRIA4	0.630921	0.710391	0.281913	9.66009	9.66009	9.66009	9.66009	10.5649	16.1977	17.7786	15.8203	12.2514	9.02438	8.58921	13.0439	14.5472	8.42606	13.7762	10.9462	11.2393	9.66009	0.579978	0.364984	0.613254
AADAC	-0.0148251	0.044859	0.28161	17.9179	17.9179	17.9179	17.9179	17.8407	19.2824	18.2074	23.5513	23.9627	12.8315	12.8304	20.408	20.3292	25.52	19.7266	20.7637	23.7515	17.9179	0.925439	0.66728	0.747391
SPATA3	-0.0265987	0.454388	0.280837	16.1324	16.1324	16.1324	16.1324	15.7601	15.5911	23.4292	26.1007	11.449	17.4691	20.55	19.6815	17.0946	23.4925	19.181	19.5276	18.9492	16.1324	0.669389	0.285335	0.410428
ZNF582	-0.151724	0.740413	0.279804	12.2164	12.2164	12.2164	12.2164	11.0508	11.3577	29.7536	65.3345	14.6584	10.5598	12.3575	13.4952	19.5918	12.5182	14.1854	13.6693	10.6318	12.2164	0.886872	0.337886	0.284428
UPK2	-0.0544516	0.039975	0.27949	11.0037	11.0037	11.0037	11.0037	11.7111	11.8869	13.6747	20.864	12.5754	13.2859	14.1119	6.48344	6.78757	3.47831	10.1105	10.4804	11.3261	11.0037	0.637675	0.497142	0.679531
BEST4	0.0311947	0.527214	0.279418	6.69052	6.69052	6.69052	6.69052	8.49677	7.39544	12.1587	16.3991	8.96479	9.4944	4.24121	7.84837	7.82665	8.22146	11.5086	8.241	7.44948	6.69052	0.810422	0.414304	0.402562
HOGA1	0.302617	0.0421433	0.279128	12.896	12.896	12.896	12.896	12.0848	15.1781	13.2612	38.6136	13.8252	8.58569	7.56705	13.176	14.0779	13.6342	11.0653	10.14	10.733	12.896	0.644477	0.623415	0.342042
CREB5	-0.181525	0.0598264	0.27854	10.7531	10.7531	10.7531	10.7531	11.9353	9.65409	13.5828	13.7945	12.2514	23.2346	53.3355	14.4199	16.2566	20.9443	13.1454	19.5813	27.8162	10.7531	0.999996	0.546341	0.799168
PRODH	0.0134867	0.357296	0.277168	16.626	16.626	16.626	16.626	14.4894	16.8301	21.9898	54.806	13.9024	16.7327	34.9061	15.2014	22.3738	17.1683	14.8844	13.8843	16.1719	16.626	0.832131	0.367297	0.242416
LELP1	0.31784	0.685984	0.27596	15.279	15.279	15.279	15.279	15.7103	18.3918	27.7322	35.8024	18.9634	24.676	48.2094	20.1878	17.765	16.0337	15.3789	16.3745	10.3859	15.279	0.762371	0.417345	0.657062
FIG4	0.26327	0.414502	0.274892	21.9486	21.9486	21.9486	21.9486	20.1082	28.2782	32.9234	38.1451	28.5762	29.9559	22.2892	15.4876	9.72047	6.75201	12.5486	14.4755	9.18528	21.9486	0.578212	0.308671	0.495182
MEN1	1.01554	1.21343	0.273911	8.59815	8.59815	8.59815	8.59815	11.0259	19.6696	21.806	13.133	22.3734	18.8008	17.2547	8.33271	6.98868	5.97079	7.45074	3.76219	3.05212	8.59815	0.534945	0.122836	0.509719
OXT	0.199921	0.278492	0.273905	23.7707	23.7707	23.7707	23.7707	23.2976	28.0717	31.2696	38.2967	29.1626	31.9143	58.965	25.0972	28.2229	29.3889	23.4264	16.7865	16.953	23.7707	0.73061	0.580585	0.769126
GJD3	-0.185635	0.0439027	0.272498	15.8532	15.8532	15.8532	15.8532	15.7477	13.7067	19.8306	45.4351	18.4079	19.9288	19.4363	20.5841	21.9381	26.1524	24.688	20.6741	22.0881	15.8532	0.999996	0.52906	0.441767
TWF1	-0.116574	0.118494	0.271854	7.09326	7.09326	7.09326	7.09326	7.78663	7.25347	12.4496	28.7329	8.54818	12.6592	33.0601	14.585	8.59758	11.9044	5.88216	5.69704	4.41183	7.09326	0.841604	0.770371	0.536878
RAP1B	-0.0269992	0.438193	0.271136	14.3531	14.3531	14.3531	14.3531	11.9229	13.9132	20.826	30.5933	14.7047	20.1168	9.77919	12.8128	9.46907	11.1603	8.20093	9.38757	8.1438	14.3531	0.999996	0.268795	0.225372
SLC36A4	0.149236	0.512839	0.270099	12.7331	12.7331	12.7331	12.7331	11.6862	14.0036	17.2886	19.0036	15.2139	17.9704	22.8842	14.9262	12.6031	12.4438	11.8496	12.6661	15.709	12.7331	0.638051	0.572723	1
MBD1	0.0987722	0.448323	0.269532	15.5312	15.5312	15.5312	15.5312	18.3017	15.6169	23.3986	40.9839	13.0846	18.2681	20.0466	14.9042	17.7817	16.4057	17.7147	14.8159	18.9058	15.5312	0.742137	0.300446	0.446646
COPG2	0.24285	1.18841	0.269465	8.40055	8.40055	8.40055	8.40055	6.34143	10.4672	21.316	52.0637	14.7356	20.7592	35.8977	7.67225	7.24007	6.4916	3.90439	6.28824	3.74644	8.40055	0.640134	0.210593	1
ANKRD42	0.668081	0.676953	0.268806	16.6794	16.6794	16.6794	16.6794	16.1962	29.7496	34.6385	41.5765	23.1449	21.4172	30.7411	19.6264	20.1448	26.1524	21.5338	15.5325	15.0291	16.6794	0.534945	0.246875	0.5105
WEE1	-0.25421	0.725008	0.268333	5.72764	5.72764	5.72764	5.72764	13.094	4.77542	12.4496	16.9917	4.50554	7.30097	10.9997	2.61979	3.95522	4.91055	1.87547	3.85177	3.31249	5.72764	0.942535	0.28461	0.364224
RNPEP	-0.242357	-0.497661	0.267916	16.1995	16.1995	16.1995	16.1995	15.0625	13.7713	25.8028	64.1907	14.6893	16.3567	39.5439	18.8559	24.4017	20.4606	15.8563	18.0227	21.0032	16.1995	0.802569	0.657882	0.536878
DHRS7C	0.248719	0.688165	0.264324	5.9772	5.9772	5.9772	5.9772	8.77086	6.7243	11.5921	17.7772	7.65325	8.93038	19.2533	9.95081	7.87693	6.5846	7.60419	11.3045	18.5007	5.9772	0.707959	0.368295	0.836742
PPP1R14D	0.461235	0.995347	0.264291	14.1222	14.1222	14.1222	14.1222	14.8631	19.9535	36.2005	76.1662	14.1338	12.3145	14.2035	17.59	19.156	20.5536	19.9482	22.8777	23.1585	14.1222	0.566201	0.318209	0.53586
HMSD	-0.193912	0.413668	0.264246	10.9254	10.9254	10.9254	10.9254	8.04826	9.49921	15.8339	48.205	10.7855	11.3118	13.8831	7.78233	6.06691	9.7839	11.4915	16.2312	17.3002	10.9254	0.93815	0.308671	0.279146
FBXL19	-0.0041529	0.474695	0.263125	10.3139	10.3139	10.3139	10.3139	10.4652	10.6221	21.4079	45.4351	11.0941	9.47873	14.3866	7.14389	16.5751	25.892	8.20093	10.8924	18.8334	10.3139	0.892115	0.341182	0.305285
PRR25	-0.21066	0.0662391	0.262609	11.9829	11.9829	11.9829	11.9829	8.99511	10.1962	13.0316	26.9827	6.6503	10.7008	12.6016	8.98215	10.3406	10.1559	11.0823	10.2833	13.0474	11.9829	0.999996	0.682705	0.499577
SYCE3	0.056197	0.61596	0.262482	18.2978	18.2978	18.2978	18.2978	16.0841	20.0568	28.0844	26.8587	20.2441	13.8029	10.2064	16.5994	19.8767	30.784	17.6294	16.697	16.4467	18.2978	0.618135	0.332904	0.422392
SLC39A14	-0.0623415	-0.124979	0.262457	12.8655	12.8655	12.8655	12.8655	10.5774	14.3392	29.0951	75.2153	12.7914	7.66132	5.11081	14.3869	8.06128	5.71038	8.81472	13.096	13.5248	12.8655	0.737847	0.662136	0.345504
MEOX1	0.0866301	0.251241	0.262167	8.41758	8.41758	8.41758	8.41758	6.75256	9.24108	13.8585	57.4381	8.57904	6.73695	13.044	7.62822	8.7149	6.00799	10.7925	10.767	10.0387	8.41758	0.86987	0.503953	0.305268
GAREML	0.547054	0.248002	0.261362	5.81863	5.81863	5.81863	5.81863	6.21684	8.28599	8.10069	22.8209	7.56067	5.92225	6.74322	4.51309	5.71496	3.2737	7.77469	6.77195	5.88726	5.81863	0.571107	0.543826	0.430021
RAET1E	0.317256	0.562753	0.260159	15.2132	15.2132	15.2132	15.2132	15.2992	20.6117	20.7954	18.6178	20.5527	29.3606	23.4029	19.6264	17.9326	17.1125	24.7221	21.982	17.9655	15.2132	0.579978	0.313466	0.749303
PAX8	0.21283	0.517139	0.259694	14.6863	14.6863	14.6863	14.6863	14.5143	19.7599	22.1276	25.1223	15.1522	19.1925	23.3114	14.8161	21.4521	18.582	17.0838	16.4999	16.548	14.6863	0.542468	0.317586	0.542448
DRGX	-0.342421	0.0597029	0.25908	21.736	21.736	21.736	21.736	22.2884	17.7981	24.2868	60.8144	23.4072	26.1488	28.5443	24.756	22.2733	22.0603	26.8022	27.0699	28.4671	21.736	0.999996	0.799733	0.429607
PLBD1	-0.0490704	0.318044	0.258731	10.813	10.813	10.813	10.813	10.5898	10.9576	18.2993	33.2116	11.9891	21.1979	58.9803	11.2717	11.1618	9.5793	10.3321	11.5911	17.0253	10.813	0.611824	0.424737	0.23431
SETX	-0.0619432	0.599587	0.258054	9.01264	9.01264	9.01264	9.01264	10.1288	8.51831	15.1601	23.8958	9.04194	6.51761	8.49768	5.91105	9.75398	5.35697	10.1276	4.89085	5.8294	9.01264	0.899339	0.256575	0.223717
CCDC183	0.339645	0.308619	0.257707	6.37412	6.37412	6.37412	6.37412	6.06734	7.98914	13.5522	35.0582	6.57315	6.54894	11.5642	6.87971	5.83228	5.22676	5.77986	2.7052	3.77537	6.37412	0.60147	0.329995	0.222514
PHF7	-0.380545	0.332193	0.257554	15.9553	15.9553	15.9553	15.9553	14.4146	11.2029	18.9271	34.4656	14.2881	12.7375	13.8373	14.4089	18.6532	10.4163	12.1735	11.3045	11.1959	15.9553	0.999996	0.489685	0.202766
SYT8	-0.000266457	0.119412	0.257402	7.75655	7.75655	7.75655	7.75655	8.06072	7.3051	10.7499	26.7209	12.2514	7.67699	6.66694	7.58419	9.55287	11.9416	6.9904	9.08301	5.95958	7.75655	0.586483	0.707945	0.483875
ACTN4	0.209676	1.03096	0.255655	9.05716	9.05716	9.05716	9.05716	10.3656	10.4414	25.8793	33.5423	7.00519	12.1108	15.4697	12.4605	12.9383	12.6298	9.44556	9.76379	12.2663	9.05716	0.662602	0.256794	0.402562
BHMT2	0.0257684	0.517365	0.254705	15.5413	15.5413	15.5413	15.5413	15.3116	14.3004	24.4399	33.8317	14.8127	24.6134	28.8036	13.6604	13.4746	8.09125	13.5375	13.9559	12.7871	15.5413	0.997624	0.414304	0.95546
RIPK4	0.207981	0.411868	0.254519	21.6883	21.6883	21.6883	21.6883	19.859	24.2901	31.3002	30.3865	23.114	28.8592	38.0488	23.5341	28.9938	19.8096	23.8696	24.5259	26.6735	21.6883	0.875433	0.363847	1
MAGI1	-0.0947145	0.0741223	0.253812	15.6507	15.6507	15.6507	15.6507	16.2834	16.3139	21.2394	63.5844	15.0596	11.4685	15.7901	21.7509	16.3907	23.6227	12.003	25.0634	24.9955	15.6507	0.793393	0.345842	0.296824
ALPK2	-0.215647	0.790535	0.253604	11.4418	11.4418	11.4418	11.4418	8.88299	9.98966	21.1016	41.6316	13.3623	10.8888	9.44356	9.25734	8.29591	12.4252	9.12162	18.0048	17.9221	11.4418	0.814106	0.241485	0.351939
AIDA	-0.13989	0.246734	0.251932	22.6427	22.6427	22.6427	22.6427	21.5036	21.7604	31.6677	59.6017	21.1853	21.4642	30.9242	22.1472	17.2957	17.8194	20.4426	20.2621	19.8749	22.6427	0.914021	0.599404	0.6553
LYPD3	0.399979	0.317948	0.25187	15.8994	15.8994	15.8994	15.8994	17.0683	20.8053	20.0603	33.3494	18.4696	16.388	16.8733	20.3199	25.1894	26.7662	21.6873	16.5178	18.9347	15.8994	0.578212	0.556337	0.638861
HNRNPA1L2	-0.443819	-0.0228816	0.250239	8.9665	8.9665	8.9665	8.9665	9.38133	7.09859	8.71322	11.1762	8.7642	13.2076	15.5613	8.62991	5.39653	9.24449	7.94518	5.75078	9.40226	8.9665	0.999996	0.999998	0.641341
TM9SF2	1.17908	1.15755	0.249922	8.7633	8.7633	8.7633	8.7633	8.19776	19.8244	23.0617	14.897	20.5372	29.9873	21.8773	5.44873	5.48033	0.725423	1.68793	2.63354	0.54967	8.7633	0.534945	0.172462	0.589739
KIAA0040	0.368965	0.837337	0.249582	25.3284	25.3284	25.3284	25.3284	24.6307	32.4857	46.8585	54.0756	32.8966	39.7323	48.0111	25.1742	32.3122	31.156	33.8779	31.28	26.9049	25.3284	0.578212	0.194477	0.211274
ZNF362	-0.140257	0.334979	0.249273	21.2869	21.2869	21.2869	21.2869	22.3009	20.715	45.1434	76.869	23.0832	19.9915	22.6401	27.8271	23.1615	29.5935	23.0854	30.3842	23.578	21.2869	0.968765	0.533399	0.71073
SIRPG	0.416976	0.413971	0.249232	15.0794	15.0794	15.0794	15.0794	12.9071	18.2369	20.7035	51.3195	17.0346	15.6673	11.9456	14.3098	13.5751	27.7149	16.3337	14.4934	13.6116	15.0794	0.686454	0.715525	0.868358
ARL13B	-0.0717486	0.499114	0.249167	20.9743	20.9743	20.9743	20.9743	23.1481	20.573	35.1898	53.359	25.8451	23.642	27.4153	25.7356	24.5358	26.4128	24.6198	20.9608	24.5037	20.9743	0.924744	0.405171	0.505722
PLAC8L1	0.117781	-0.0272192	0.24883	25.2833	25.2833	25.2833	25.2833	21.6032	27.1553	28.5745	54.4615	24.5027	20.5085	20.1381	26.1539	22.29	27.6963	30.5361	36.0454	26.471	25.2833	0.603281	0.478834	0.574283
OLAH	0.249755	0.500103	0.248459	15.4313	15.4313	15.4313	15.4313	13.4055	19.7212	41.2385	134.9	13.316	19.3021	28.8036	19.1091	22.156	21.9859	17.2884	18.3273	18.6454	15.4313	0.616951	0.318647	0.302257
FRYL	0.512512	0.977251	0.248291	21.1307	21.1307	21.1307	21.1307	23.5343	33.3892	56.3833	83.8283	30.7519	39.5443	39.1625	17.0507	14.0276	21.9859	18.516	8.77845	9.80728	21.1307	0.534945	0.154	0.288554
CMKLR1	0.520658	0.889554	0.248182	8.7758	8.7758	8.7758	8.7758	9.96688	13.7196	17.7327	27.1205	7.62239	9.68241	7.445	8.43177	9.08361	7.88665	9.37736	5.66121	11.9626	8.7758	0.551661	0.257879	0.784156
UBE2U	0.67636	0.818307	0.246541	10.2144	10.2144	10.2144	10.2144	12.2593	16.6623	19.2181	27.8371	9.69	12.7375	15.3782	12.8788	13.4075	13.411	11.9689	11.0716	17.7196	10.2144	0.551661	0.317479	0.425266
FHIT	0.398279	0.373759	0.246155	22.3049	22.3049	22.3049	22.3049	17.5916	28.4202	28.3141	25.7976	19.7349	21.1822	15.7901	20.6942	22.3738	21.0373	22.284	22.7702	22.2906	22.3049	0.575417	0.325542	0.452677
FOXI2	0.174742	0.0543735	0.245964	10.4891	10.4891	10.4891	10.4891	7.1637	12.1838	22.7401	72.2662	11.2176	17.3437	28.7884	11.5029	8.07804	8.33306	11.1335	7.86478	15.5354	10.4891	0.755623	0.491217	0.808121
C10orf99	0.189064	0.632144	0.245014	10.1157	10.1157	10.1157	10.1157	7.64958	12.9323	20.826	33.0462	10.5232	12.1735	17.3157	10.5452	10.7931	7.12402	9.27506	9.81753	6.6973	10.1157	0.575417	0.28962	0.795019
PCED1B	-0.259222	0.192346	0.243744	17.8097	17.8097	17.8097	17.8097	19.8715	18.5725	22.5257	42.3758	14.9053	20.1012	16.019	12.3505	16.927	14.6759	18.4819	17.1269	23.1151	17.8097	0.837484	0.743909	0.559193
SYVN1	0.522244	0.448718	0.243129	12.5984	12.5984	12.5984	12.5984	13.4304	18.7403	15.8186	12.9815	12.5137	22.608	39.9406	15.1904	11.2288	12.0532	19.6072	28.5748	37.5946	12.5984	0.575417	0.657567	1
COPB2	0.666888	-0.00142042	0.241479	2.17444	2.17444	2.17444	2.17444	10.1413	4.13009	5.0993	10.5561	3.87291	2.41277	3.02072	2.80692	1.87706	3.3109	3.87029	3.49347	2.63263	2.17444	0.534945	0.528814	0.862849
KBTBD2	0.131687	0.829061	0.241222	8.11121	8.11121	8.11121	8.11121	11.6613	8.58284	15.007	11.0935	10.6929	12.8629	5.40068	9.37842	6.60321	6.3986	13.5375	13.0781	14.1323	8.11121	0.914544	0.315947	1
C1QB	0.234843	0.506542	0.240465	7.54871	7.54871	7.54871	7.54871	8.55906	11.8353	14.8385	17.0881	15.6614	15.4637	13.1966	8.66293	5.68144	2.56688	13.2306	12.4869	13.6839	7.54871	0.656481	0.454245	1
ACTL8	0.127974	0.503645	0.240253	22.5038	22.5038	22.5038	22.5038	19.3856	25.684	34.3169	47.6538	21.8488	35.0165	36.7063	18.7899	23.7313	22.8415	21.1246	23.2181	17.8788	22.5038	0.643774	0.306203	0.348583
CAPNS2	-0.00479713	0.636658	0.23962	7.97689	7.97689	7.97689	7.97689	7.83646	8.11821	13.2	11.5207	8.74877	9.11838	12.6474	7.67225	11.8322	8.50046	10.0594	9.15467	9.53244	7.97689	0.845912	0.414796	0.745738
ZFPL1	0.678534	0.538747	0.238883	10.0102	10.0102	10.0102	10.0102	8.69611	17.1141	18.1309	17.6807	21.139	20.7905	23.4182	10.5893	14.9159	22.2463	8.52487	7.59605	4.45522	10.0102	0.534945	0.383437	0.710085
2022-03-07	-0.0124663	-0.156705	0.237773	24.3265	24.3265	24.3265	24.3265	21.1049	24.7547	23.0311	47.9983	19.3954	23.9083	34.4179	24.2606	29.9323	28.5147	24.8244	26.3891	29.7111	24.3265	0.913211	0.900057	0.68501
EPOR	0.174791	1.09874	0.237675	6.71412	6.71412	6.71412	6.71412	6.5906	7.53742	16.0789	36.0366	9.56656	8.31935	24.9286	6.58251	5.73172	4.42694	10.0935	5.32082	5.98851	6.71412	0.753117	0.265637	0.983411
SSTR5	0.468796	0.872723	0.236	9.36008	9.36008	9.36008	9.36008	8.83315	11.0867	17.7021	31.4752	10.6621	9.68241	8.89434	10.4021	13.7092	13.3738	13.009	15.6937	14.6531	9.36008	0.579978	0.239821	0.577206
SLC35E3	-0.34433	0.171968	0.235864	20.8087	20.8087	20.8087	20.8087	19.5476	18.7661	31.1624	42.9959	22.4043	19.9288	16.5987	21.5638	26.4296	33.2764	18.4137	22.4836	19.9617	20.8087	0.999996	0.506179	0.40677
GTF2F2	0.106805	0.271353	0.233623	9.44556	9.44556	9.44556	9.44556	9.38133	10.3769	14.6548	41.4938	9.10366	7.30097	17.0869	8.12356	4.22337	1.61825	5.67757	2.36481	3.93448	9.44556	0.812146	0.756671	1
TXNL1	0.0516876	0.131989	0.23276	10.7958	10.7958	10.7958	10.7958	10.378	11.6804	12.8325	19.1139	11.7885	13.0509	12.1897	15.6087	11.7484	8.89108	9.78656	8.02601	9.56137	10.7958	0.899865	0.735818	0.499629
BAALC	0.46927	0.3728	0.232412	8.37953	8.37953	8.37953	8.37953	8.68365	9.69281	10.1067	20.1612	13.9641	9.24372	11.671	12.4165	11.1618	9.7095	9.9741	6.01951	8.62115	8.37953	0.547561	0.417345	0.889144
mockgene000117	0.221639	0.522331	0.23194	31.5522	31.5522	31.5522	31.5522	30.561	37.1192	48.696	67.0571	38.436	42.2548	50.7877	29.9955	34.1222	22.2277	40.2033	46.2571	56.9198	31.5522	0.752937	0.256575	0.327339
HK1	0.280814	0.49962	0.231748	18.1768	18.1768	18.1768	18.1768	19.3731	20.9086	22.7861	30.2763	20.2749	21.8246	35.1197	20.0447	22.8766	22.6555	19.8118	17.0911	24.5327	18.1768	0.631444	0.614141	0.896529
DAGLB	0.60139	0.988996	0.231091	19.3822	19.3822	19.3822	19.3822	19.6721	28.9623	41.116	24.9156	26.9869	39.8733	43.358	16.2912	12.888	10.4349	15.4471	8.93969	6.89981	19.3822	0.537402	0.200764	0.970227
ADH1A	0.156702	0.613953	0.229846	8.70961	8.70961	8.70961	8.70961	8.17284	9.91222	18.1462	47.268	9.96774	7.64566	25.0506	8.59689	6.60321	8.16565	9.24096	7.88269	6.59604	8.70961	0.793663	0.318209	0.23431
DENND2D	0.0306585	-0.451425	0.228192	15.4082	15.4082	15.4082	15.4082	17.4919	16.2364	18.9578	17.8598	11.5107	16.717	30.2377	19.3623	17.1616	26.636	16.1291	15.9804	22.4352	15.4082	0.752534	0.579569	1
EPS8L2	0.360592	0.00474897	0.227278	15.9208	15.9208	15.9208	15.9208	11.9229	20.1858	19.2181	72.9001	11.1404	14.8056	14.9053	13.165	9.45231	6.473	13.6398	10.4983	14.6964	15.9208	0.593736	0.829552	0.363027
UBE2Q1	0.81137	1.23496	0.227211	16.6129	16.6129	16.6129	16.6129	18.202	28.4976	52.31	77.1584	30.3198	31.8673	37.2555	23.4571	30.0999	35.3969	18.4649	19.6351	19.5712	16.6129	0.534945	0.154	0.842524
LOC101928841	0.0635169	0.841113	0.226661	20.1031	20.1031	20.1031	20.1031	20.4819	21.0635	48.4817	61.5035	27.0024	33.4341	55.6697	13.8255	12.2344	10.0443	22.1135	17.5211	26.8615	20.1031	0.905994	0.289657	1
LOXL2	0.130544	0.23602	0.225711	22.1369	22.1369	22.1369	22.1369	20.6314	24.5869	27.671	39.8126	24.0244	24.582	34.067	24.899	30.2843	33.8531	26.2396	17.0553	21.6107	22.1369	0.833448	0.447814	0.473043
FRAS1	0.104557	0.183549	0.225651	5.93462	5.93462	5.93462	5.93462	8.0358	6.3242	8.16195	13.8359	4.35124	5.06055	5.11081	5.95508	8.37971	9.80251	6.08676	10.0325	6.39353	5.93462	0.783853	0.383437	0.702225
ZRANB1	-0.390284	-0.211397	0.22534	21.6164	21.6164	21.6164	21.6164	19.5849	15.746	18.3759	38.5723	15.0905	13.6932	26.088	18.5147	30.5022	30.8212	22.4886	22.5015	26.3263	21.6164	0.999996	0.999998	0.976405
DLGAP3	0.547727	0.71049	0.224961	10.143	10.143	10.143	10.143	11.5242	14.7005	22.0204	37.8144	17.5284	19.5685	24.837	12.1523	12.4858	10.5837	13.4864	15.425	15.2606	10.143	0.534945	0.355274	0.494241
KCNIP2	0.0341571	-0.195916	0.224521	5.84676	5.84676	5.84676	5.84676	6.60306	6.19514	5.19118	13.1468	6.1874	12.3929	11.259	7.78233	12.1003	4.65014	7.10975	6.44947	4.87471	5.84676	0.904738	0.661227	0.402562
TMEM52B	-0.293047	0.149901	0.224015	17.6088	17.6088	17.6088	17.6088	15.4611	14.5328	20.6269	67.1398	15.9854	12.4555	11.5337	19.2852	11.6646	7.21702	17.6635	23.8272	20.3667	17.6088	0.999996	0.565667	1
KCNH5	0.0276705	0.323716	0.223136	13.2599	13.2599	13.2599	13.2599	13.231	14.4295	19.0496	36.8635	15.7385	9.94875	9.47407	10.6333	12.9048	11.9974	8.88292	10.6237	11.6009	13.2599	0.925636	0.645964	0.535373
AHCYL2	0.110566	0.72408	0.22277	14.7579	14.7579	14.7579	14.7579	14.7261	16.7527	26.4306	31.7784	19.4726	17.4377	18.3532	16.2801	17.8991	18.9168	22.3522	21.6416	20.1208	14.7579	0.88038	0.277167	0.323511
AP2A1	-0.0343199	0.328544	0.222752	12.7067	12.7067	12.7067	12.7067	13.7917	13.1518	16.8292	19.7478	15.0442	15.495	11.6862	10.5782	7.4747	6.17539	12.8044	7.57813	7.33376	12.7067	0.823068	0.663987	0.952342
CARD11	0.434335	0.849368	0.22237	18.939	18.939	18.939	18.939	18.1771	25.684	36.3689	51.5538	26.6938	36.1602	42.229	25.3944	28.1894	34.1693	20.1528	23.5227	24.2289	18.939	0.566873	0.341182	0.343104
CST9L	-0.0332412	-0.0340124	0.222179	17.5477	17.5477	17.5477	17.5477	15.05	17.2044	23.2761	60.401	23.4072	21.9186	19.8788	22.3233	20.8655	17.0753	18.0045	20.3875	25.7188	17.5477	0.913211	0.513782	0.332396
RGS12	-0.587053	0.0113248	0.222007	13.7319	13.7319	13.7319	13.7319	11.3	10.5575	18.0083	25.0672	12.6063	22.4043	69.1867	10.6883	11.564	12.016	10.2639	12.4511	14.3782	13.7319	0.999996	0.746122	0.839622
RAMP2	-0.158697	0.451141	0.221747	27.3335	27.3335	27.3335	27.3335	25.5775	24.7418	41.4223	57.6035	27.6967	29.3136	25.1116	31.1183	25.0386	26.0036	27.3137	25.4933	17.8788	27.3335	0.999996	0.475074	0.37575
PAXIP1	0.319296	0.458829	0.221391	16.4106	16.4106	16.4106	16.4106	17.467	22.3154	28.697	49.3075	20.3212	32.1024	49.1248	19.0871	18.5694	13.4296	20.204	17.1269	19.2674	16.4106	0.560299	0.318038	0.305268
CCDC61	-0.197286	0.400987	0.220506	12.3962	12.3962	12.3962	12.3962	12.5084	10.4285	22.2042	19.8305	13.7326	13.1919	14.4476	16.7645	16.9941	16.8521	18.4819	20.4771	18.602	12.3962	0.969482	0.473	0.817406
SCN8A	0.214901	0.534032	0.219558	11.2864	11.2864	11.2864	11.2864	13.3556	14.8167	19.6928	30.1385	16.6952	14.5236	19.3143	11.0626	13.7762	15.4199	10.2298	13.938	15.9694	11.2864	0.592308	0.64721	0.751174
OR1L6	-0.486941	0.631489	0.219439	13.0955	13.0955	13.0955	13.0955	11.7235	11.4739	19.1568	18.1079	12.2514	9.96442	8.3146	12.9449	8.86573	9.15148	8.14978	5.75078	10.545	13.0955	0.999996	0.332904	0.817406
HLTF	0.309312	0.522756	0.219023	13.4972	13.4972	13.4972	13.4972	12.8697	17.2044	20.0603	17.8461	15.2139	13.4739	17.1174	19.5824	16.4745	11.1975	12.8896	17.1269	18.6454	13.4972	0.700837	0.547088	1
CUEDC2	0.539514	0.474351	0.217487	6.73881	6.73881	6.73881	6.73881	6.90207	10.2607	9.64733	20.0923	8.88764	10.7635	13.9746	6.8687	6.46914	8.72367	5.18312	8.76054	7.47841	6.73881	0.636385	0.578787	0.684967
CRYGB	-0.283083	0.160133	0.21403	22.2883	22.2883	22.2883	22.2883	20.619	19.9148	23.1536	23.3997	24.0244	17.6101	10.9081	20.6061	21.1336	19.1214	21.8237	21.337	20.8151	22.2883	0.999996	0.637533	0.738601
CLEC4G	0.17198	-0.0269836	0.213456	11.4483	11.4483	11.4483	11.4483	10.1538	13.0356	12.465	40.2122	9.72086	10.8261	3.81404	10.27	13.8768	17.4845	10.2128	7.99018	8.20166	11.4483	0.602053	0.756467	0.946781
LARP7	-0.39206	0.569589	0.213316	8.1732	8.1732	8.1732	8.1732	5.91784	6.07898	17.0742	36.7257	5.80165	6.54894	13.044	4.20488	3.73735	2.51108	5.84806	7.04068	5.22187	8.1732	0.999996	0.406472	0.536878
LINS	0.0431152	-0.0435244	0.212766	11.4337	11.4337	11.4337	11.4337	10.3531	11.3448	11.7146	19.9683	10.3226	11.7348	8.63498	15.0033	13.1059	8.57487	11.7814	9.47714	9.95193	11.4337	0.68887	0.644837	0.800422
CCT8	-1.03692	0.0712675	0.212727	14.6339	14.6339	14.6339	14.6339	18.6505	9.98966	20.5503	41.9624	9.81344	7.17564	7.75013	9.74167	8.73166	7.25423	8.42258	6.68237	4.31057	14.6339	0.961191	0.499858	0.346893
PLAUR	0.368042	0.280792	0.211955	11.0936	11.0936	11.0936	11.0936	10.0541	14.9329	15.987	21.5669	11.7267	16.5917	17.5446	7.7383	5.46357	3.3481	10.5708	8.22308	8.83812	11.0936	0.670513	0.579035	0.719945
FGFBP1	0.127616	0.270901	0.211378	17.832	17.832	17.832	17.832	16.0716	19.2178	19.7234	23.7304	23.2838	19.4432	8.40614	20.2759	26.6307	32.8858	24.2447	19.7426	13.2789	17.832	0.803617	0.328767	0.450824
SLC6A15	0.0935736	0.290338	0.210978	8.84188	8.84188	8.84188	8.84188	10.5898	9.39596	10.8111	18.8658	9.82887	11.4685	17.0411	10.0059	4.7094	8.94688	5.84806	6.44947	1.67794	8.84188	0.721413	0.505869	0.452363
PFKFB1	-0.0596183	0.154889	0.210411	21.4652	21.4652	21.4652	21.4652	19.3358	20.3536	27.0585	50.1895	25.0736	27.0731	25.8744	19.3733	24.7201	28.2915	21.8919	22.5015	26.0949	21.4652	0.911324	0.571853	0.658118
ZFAND3	0.0276553	0.109198	0.21008	21.0301	21.0301	21.0301	21.0301	20.7062	21.4507	25.0831	38.7928	20.6761	18.8008	13.4864	22.2022	26.9492	27.5103	26.4271	24.6513	28.7709	21.0301	0.92433	0.69485	0.898692
SDHAF1	-0.353232	0.466447	0.20777	25.2886	25.2886	25.2886	25.2886	26.3126	21.6443	34.3629	31.4614	23.8547	31.037	30.4513	30.9312	24.5693	17.0567	27.416	32.7311	22.5799	25.2886	0.999996	0.397284	0.671664
OSBPL8	0.662642	1.15648	0.206228	5.59095	5.59095	5.59095	5.59095	5.868	9.83478	17.4264	8.24089	6.21826	14.9153	10.2826	1.04572	2.06141	0.94863	2.25057	1.8811	2.16975	5.59095	0.563426	0.315124	0.541567
mockgene000169	0.12937	0.542187	0.205771	26.6946	26.6946	26.6946	26.6946	22.3507	31.8275	41.4988	46.1379	37.4947	34.6875	41.0543	31.0302	35.0272	32.2348	27.8934	32.3549	41.2397	26.6946	0.665926	0.368295	0.67511
CBWD2	-0.214349	0.0828221	0.205741	5.4673	5.4673	5.4673	5.4673	8.19776	4.77542	5.17587	7.49673	7.39094	6.21993	2.91393	4.94238	2.73179	5.33837	10.1276	9.08301	8.70794	5.4673	0.898885	0.52906	1
CX3CR1	0.0492704	0.717461	0.204489	11.2298	11.2298	11.2298	11.2298	11.9478	13.8616	21.852	23.317	13.1772	17.4847	44.0445	10.4902	18.0834	18.582	10.9289	13.2035	13.626	11.2298	0.70698	0.268795	0.858633
mockgene000234	0.264052	0.48049	0.203959	25.2604	25.2604	25.2604	25.2604	20.1082	31.3887	36.6752	33.4045	30.6901	39.3563	35.0129	23.8203	26.4129	28.7007	21.926	31.6562	35.8588	25.2604	0.575417	0.257879	0.348583
CDCA7L	-0.162027	0.266545	0.203719	16.3605	16.3605	16.3605	16.3605	14.7759	14.7134	20.9025	36.3949	20.7687	19.3805	18.7956	21.2996	23.128	34.0391	19.4538	17.4315	16.9096	16.3605	0.896619	0.471654	0.342042
ABCB5	0.234271	-0.426278	0.203473	11.216	11.216	11.216	11.216	9.50592	17.4238	14.0882	79.4184	10.801	9.47873	9.07741	14.7171	12.1506	20.6094	14.6457	14.6546	13.004	11.216	0.574047	0.662043	0.562312
AMOTL1	0.445254	0.60596	0.203146	8.8725	8.8725	8.8725	8.8725	9.30658	11.1512	16.1554	15.7927	11.9119	13.0822	18.7346	8.92711	6.15071	10.5465	7.60419	11.9315	14.4795	8.8725	0.544826	0.203563	0.71073
HMCES	0.435218	0.868892	0.203033	8.18635	8.18635	8.18635	8.18635	9.86722	11.4223	15.2673	32.6052	6.17197	11.0141	10.7861	10.5122	10.9774	10.1559	9.8377	5.12375	6.43693	8.18635	0.587758	0.278554	0.958882
IL9	0.313107	1.21625	0.202945	5.31595	5.31595	5.31595	5.31595	6.97682	6.95662	20.6728	27.2721	7.34465	8.57003	17.7124	6.38437	5.11162	10.5837	8.28618	9.71004	7.62306	5.31595	0.578212	0.194477	0.675124
RHOV	-0.169952	0.456894	0.201473	16.5587	16.5587	16.5587	16.5587	18.4263	15.4104	27.4872	51.2644	16.2323	10.8888	18.0938	20.5841	18.1337	21.0373	14.3388	17.6644	17.1555	16.5587	0.742297	0.382835	0.379581
NMS	0.0294422	0.0822808	0.201237	26.1587	26.1587	26.1587	26.1587	24.1946	26.8456	32.0046	53.4142	23.9627	24.065	26.683	20.5951	24.1168	21.6883	22.8296	27.8761	16.2008	26.1587	0.973999	0.341733	0.236815
CNTN5	-0.133549	0.357904	0.2004	18.6398	18.6398	18.6398	18.6398	15.8847	15.7847	22.1582	36.1193	21.8642	25.5221	57.4242	16.3572	20.0945	13.6528	16.4701	19.026	19.007	18.6398	0.999996	0.38939	0.487111
LIPI	-0.10065	0.289628	0.200375	7.46819	7.46819	7.46819	7.46819	6.55323	7.04697	11.9749	26.3901	6.94347	7.56732	4.33275	12.7027	9.88806	4.59434	10.5367	10.8387	7.91236	7.46819	0.877174	0.472197	0.762454
MYO15A	-0.285627	0.233985	0.20026	8.35743	8.35743	8.35743	8.35743	10.7892	7.95042	13.0009	39.661	7.80755	7.77099	11.5184	6.61553	5.49709	4.37114	9.29211	6.62863	8.50542	8.35743	0.866961	0.635269	0.952346
mockgene000113	0.161974	0.658707	0.19993	21.7255	21.7255	21.7255	21.7255	18.6505	24.5353	36.8895	133.48	27.5887	28.5459	48.362	24.4037	34.5412	44.66	25.0461	28.1448	30.174	21.7255	0.579978	0.278554	0.745358
TRIML1	0.139231	0.251278	0.199563	12.4411	12.4411	12.4411	12.4411	8.93282	14.3392	15.7267	18.5764	10.3381	8.96171	6.11772	12.9449	8.46351	15.1409	9.53081	8.56347	8.28845	12.4411	0.627761	0.619533	0.912288
SLC25A15	0.171966	0.249228	0.199511	6.47319	6.47319	6.47319	6.47319	7.37549	7.8988	14.4863	23.4824	4.81414	6.03192	5.14132	5.47075	5.49709	6.4544	4.02374	3.72636	5.04829	6.47319	0.897909	0.372336	1
HPGDS	0.101848	0.802291	0.199095	9.01576	9.01576	9.01576	9.01576	9.68034	8.0924	15.2213	76.1524	11.8193	11.8758	18.6125	10.1379	17.7147	20.3676	9.22391	9.88919	6.52372	9.01576	0.639826	0.272885	0.33971
PLCB3	-0.228523	0.21911	0.198641	6.49712	6.49712	6.49712	6.49712	5.99259	5.20133	12.2812	23.8682	4.90672	9.82341	10.8471	5.22858	8.76518	5.95219	8.09863	2.4723	4.48415	6.49712	0.844789	0.441448	0.836966
CALN1	0.443301	0.379154	0.198298	15.5948	15.5948	15.5948	15.5948	16.109	22.1734	28.8348	24.0887	17.0501	22.9056	18.3837	22.3233	15.536	17.5775	20.8518	21.1041	20.9309	15.5948	0.534945	0.253802	0.427579
FBXO24	0.257002	0.651331	0.197499	13.0141	13.0141	13.0141	13.0141	14.3897	17.5916	25.7875	40.0744	19.38	19.5842	31.7175	19.043	20.8487	22.0417	20.92	17.5748	15.6945	13.0141	0.643492	0.263921	0.392395
PTGR1	-0.202065	0.472376	0.196239	8.43332	8.43332	8.43332	8.43332	8.82069	9.66699	33.1072	96.3274	12.1742	13.6462	25.7982	8.13457	6.92164	6.5288	8.91702	9.06509	11.4997	8.43332	0.769072	0.434952	0.24501
NFAT5	0.107041	0.260713	0.195052	12.945	12.945	12.945	12.945	11.9727	12.9194	18.3606	20.8503	10.1683	9.16539	3.76827	12.6036	7.54174	9.6723	17.4078	12.2182	10.0821	12.945	0.817109	0.376658	0.571574
TBX6	-0.258863	-0.177008	0.194985	8.29189	8.29189	8.29189	8.29189	6.6529	6.82756	7.61067	13.767	9.14995	5.74991	13.4712	4.6672	8.02776	10.9557	6.37661	8.65305	4.75899	8.29189	0.913336	0.719197	0.456969
SPINK1	-0.0183364	0.493435	0.194972	23.6726	23.6726	23.6726	23.6726	21.9147	22.9994	32.7397	27.7269	26.8635	26.9008	26.9119	21.4647	21.6699	29.5935	31.1328	22.4298	30.7092	23.6726	0.741279	0.123161	0.451423
PLEKHB1	-0.0862401	0.376489	0.192684	6.67618	6.67618	6.67618	6.67618	5.99259	6.41455	13.2	16.7574	6.52686	5.4679	1.251	5.39369	4.6256	3.53411	6.93925	9.56672	4.80238	6.67618	0.999996	0.536749	0.966771
UNC80	-0.342676	-0.487725	0.192628	7.48845	7.48845	7.48845	7.48845	7.56237	6.14351	9.8464	80.6036	8.96479	7.47331	7.00257	7.79334	10.9774	6.566	6.8881	5.91202	9.06956	7.48845	0.93815	0.756447	0.677759
MYOCD	-0.0633506	0.0988206	0.192452	27.9775	27.9775	27.9775	27.9775	21.8898	24.7031	28.5898	57.8929	30.9679	27.6528	28.6968	24.822	24.5526	23.4925	29.803	26.3891	19.1083	27.9775	0.872611	0.906944	1
PVALB	-0.406454	-0.0214559	0.192238	14.4422	14.4422	14.4422	14.4422	11.4744	11.1512	23.2761	55.4262	10.23	11.5625	11.7625	11.9102	12.5863	10.5093	8.83177	7.38107	8.99724	14.4422	0.999996	0.875663	1
SLC22A6	0.0844848	0.672113	0.192184	23.4237	23.4237	23.4237	23.4237	20.7311	26.8456	42.9995	41.2182	36.9393	30.0656	25.4015	20.9584	23.3291	28.2915	19.6925	21.0504	14.277	23.4237	0.753041	0.299929	0.844537
KATNBL1	0.376933	0.258803	0.191708	12.5609	12.5609	12.5609	12.5609	13.692	17.0366	28.6663	40.5567	13.1772	15.9337	14.1272	12.3835	12.2009	14.6201	13.7932	14.78	13.8575	12.5609	0.534945	0.355274	0.342042
TPPP2	0.0529321	0.028334	0.191269	15.5808	15.5808	15.5808	15.5808	14.3772	15.5782	18.1768	50.6029	17.3124	15.2443	31.4277	15.4546	14.3796	13.783	13.1283	12.5048	13.4525	15.5808	0.803914	0.482262	0.402562
PCTP	0.117413	0.334566	0.190744	23.3817	23.3817	23.3817	23.3817	22.3134	25.9809	30.7796	60.0151	20.5681	24.8014	18.1243	26.9134	23.4297	30.9328	25.1484	34.5405	34.5714	23.3817	0.640444	0.533183	0.452363
AKIP1	0.11663	-0.320598	0.190028	7.52187	7.52187	7.52187	7.52187	8.16039	9.16364	10.0608	15.021	10.1529	8.58569	5.84311	8.02449	4.57532	5.37557	10.1617	7.82895	5.36652	7.52187	0.874526	0.746122	0.305268
NFASC	0.156642	0.223442	0.188827	16.9963	16.9963	16.9963	16.9963	21.8399	22.238	24.5165	47.199	22.466	23.2346	31.9311	16.9516	16.9103	7.21702	15.8392	21.1937	18.5731	16.9963	0.592578	0.436483	0.291807
RBL1	0.21311	0.461531	0.188769	9.99858	9.99858	9.99858	9.99858	13.7294	11.9256	18.8659	56.7353	10.2918	15.6987	35.2265	9.86275	10.9271	11.0487	10.0764	9.15467	13.9298	9.99858	0.711263	0.395914	0.362885
FAM57A	0.514144	0.460225	0.188259	7.22736	7.22736	7.22736	7.22736	8.2476	10.2478	11.8065	30.4279	9.47398	6.73695	6.5754	8.94913	9.28472	10.4163	6.15496	7.84686	5.01936	7.22736	0.579978	0.328034	0.305268
HIST1H3C	-0.0726901	0.218595	0.188159	13.7875	13.7875	13.7875	13.7875	10.8141	15.2555	17.1202	17.2397	9.96774	16.4507	11.259	15.2564	10.24	13.225	15.3959	13.1139	12.4833	13.7875	0.838847	0.816935	1
LARP6	-0.246374	0.416405	0.18797	16.659	16.659	16.659	16.659	14.9628	14.5715	26.3694	54.9714	16.6489	17.2341	43.4343	24.778	25.0386	22.2835	16.7088	18.5064	27.0351	16.659	0.963925	0.396831	0.590213
PON1	0.167173	0.36179	0.187394	11.7385	11.7385	11.7385	11.7385	12.0973	14.0423	16.722	20.6573	14.3344	16.0747	18.7803	13.8145	10.3238	8.57487	9.88885	14.8517	12.3387	11.7385	0.633685	0.312432	0.922171
TMPRSS11D	0.100783	-0.200817	0.186133	22.577	22.577	22.577	22.577	25.0667	24.4708	20.9179	40.35	22.358	17.3751	20.5653	26.6052	22.5582	24.1994	27.8593	28.0015	27.903	22.577	0.628371	0.803299	0.518328
CCRL2	-0.0396986	0.605403	0.18557	16.1615	16.1615	16.1615	16.1615	16.3581	17.9401	29.0492	27.906	14.5659	15.213	9.07741	12.4275	20.0945	11.3092	15.4982	12.7198	15.4342	16.1615	0.713687	0.361044	0.543792
POPDC2	0.165792	0.655992	0.185536	19.1946	19.1946	19.1946	19.1946	16.4329	21.8637	41.6979	132.392	16.0163	23.548	31.1836	15.8619	14.4299	19.4934	16.112	21.4982	18.0668	19.1946	0.760237	0.589103	0.839622
SIRT6	0.050214	0.437453	0.185265	19.7894	19.7894	19.7894	19.7894	20.021	20.6117	24.0111	40.6532	21.3087	21.3859	25.3557	26.7043	21.737	22.7485	17.3737	21.0325	15.5499	19.7894	0.653134	0.508328	0.999618
ZSCAN5B	0.478377	0.357182	0.185232	15.2087	15.2087	15.2087	15.2087	13.2933	21.6443	23.567	59.5328	20.1823	17.6571	11.8845	15.9499	20.2789	22.0045	17.1009	23.1106	13.9443	15.2087	0.568321	0.457547	0.368369
LYPD1	0.155596	0.0270202	0.184784	19.088	19.088	19.088	19.088	19.7967	22.7284	20.3666	60.4561	22.1728	21.6836	39.666	22.3783	19.9437	17.5961	18.499	23.039	27.1942	19.088	0.710116	0.836888	0.448026
ENHO	0.116758	0.456445	0.183823	12.7977	12.7977	12.7977	12.7977	10.4901	13.7971	23.7508	36.1607	13.6401	15.589	16.5377	10.6553	9.23444	7.60764	12.6168	10.3192	9.40226	12.7977	0.67694	0.368295	0.758986
C11orf97	0.0753154	0.765529	0.182532	9.54151	9.54151	9.54151	9.54151	8.87053	10.6221	18.9578	19.8167	14.6276	28.1385	58.4616	8.73998	9.38528	11.3092	8.49077	9.72796	4.16592	9.54151	0.799462	0.340148	0.332396
FGD1	0.193868	0.910491	0.182115	17.4866	17.4866	17.4866	17.4866	15.5608	24.3675	39.5234	26.9827	19.6732	24.7074	18.2769	12.6477	11.6646	8.35166	11.0482	7.34524	2.0251	17.4866	0.578212	0.193434	0.76614
NKPD1	-0.991808	0.344972	0.181851	13.6684	13.6684	13.6684	13.6684	10.8016	9.64118	19.2181	29.3805	12.6217	15.2286	10.481	11.0296	11.078	13.0018	10.298	10.0683	8.7658	13.6684	0.999996	0.608863	0.843562
FAM135B	0.057207	0.0357542	0.181687	11.641	11.641	11.641	11.641	10.0043	12.0547	15.206	29.2841	9.73629	20.2422	37.2555	14.563	11.3461	10.3233	16.2484	21.1399	14.3927	11.641	0.893232	0.511861	0.41651
HRASLS2	-0.0856621	0.685455	0.181199	16.187	16.187	16.187	16.187	14.1156	17.3206	31.2237	69.9511	26.4778	30.1126	52.3744	18.5367	22.4073	19.419	20.4426	24.1676	19.3253	16.187	0.817109	0.382412	0.441767
STK26	0.474712	0.412589	0.180843	8.95852	8.95852	8.95852	8.95852	10.241	12.0418	16.523	28.6364	11.1096	10.6224	9.07741	7.07785	7.13951	5.74758	7.50189	9.54881	11.5575	8.95852	0.534945	0.408363	0.367959
CST8	-0.0399396	0.107743	0.180394	12.5751	12.5751	12.5751	12.5751	10.7019	12.5581	15.1448	32.3296	10.8627	9.79208	8.58921	16.2361	12.2009	11.8858	8.74652	17.2523	13.4525	12.5751	0.824763	0.417345	0.288554
ZP2	-0.423867	0.435271	0.179824	15.5617	15.5617	15.5617	15.5617	12.6455	13.113	26.1856	42.4585	12.8068	15.5263	11.7015	21.1345	26.0274	34.9691	13.5205	17.0732	12.9028	15.5617	0.999996	0.486668	0.45678
STX6	0.569439	0.72019	0.178208	16.8984	16.8984	16.8984	16.8984	16.8814	24.9483	36.6445	69.6479	20.6452	29.5799	43.5868	13.9245	14.0947	9.7095	14.9867	14.6905	10.9211	16.8984	0.537402	0.298294	0.942617
BTNL10	0.135678	0.268907	0.177792	6.25209	6.25209	6.25209	6.25209	6.24176	7.62776	9.76983	25.5219	6.11025	3.02379	3.63096	6.92374	3.35188	4.70595	5.01263	5.49997	6.9866	6.25209	0.832081	0.726527	1
NUP133	-0.306247	-0.298202	0.177215	5.66081	5.66081	5.66081	5.66081	11.5865	5.45946	4.9768	23.7856	7.48352	5.21722	7.67384	6.18624	6.25126	6.4358	2.91551	1.66611	2.0685	5.66081	0.913211	0.999998	0.466631
UNC93A	0.14498	0.131	0.177109	26.7656	26.7656	26.7656	26.7656	22.3258	29.9303	30.7643	89.6851	36.9393	38.7923	79.271	31.8558	28.1391	26.4872	30.6895	27.3744	38.043	26.7656	0.600551	0.479257	0.197659
KLHDC2	-0.0834262	0.355429	0.176472	21.3474	21.3474	21.3474	21.3474	19.5351	20.0955	27.9926	39.5094	19.6269	24.0963	22.9758	20.6281	20.48	26.9336	22.9831	20.2979	22.2616	21.3474	0.999996	0.317479	0.487111
JUND	0.310006	0.461672	0.176219	13.6397	13.6397	13.6397	13.6397	14.3025	17.5529	23.6283	77.9163	15.4299	17.5631	25.7066	16.5663	26.2788	19.9584	17.9193	11.8778	11.0802	13.6397	0.636535	0.578787	0.964064
NFKB2	0.265796	0.451494	0.176074	9.17833	9.17833	9.17833	9.17833	10.1413	11.7579	20.5197	37.3734	11.9273	9.43173	19.2075	10.7874	7.79313	9.15148	9.39441	7.34524	7.84003	9.17833	0.609944	0.308331	0.310938
OR5R1	0.00599019	0.64622	0.175656	16.7607	16.7607	16.7607	16.7607	13.9412	18.2627	28.896	59.8636	14.2727	15.495	7.41449	15.6967	9.20092	5.56157	10.3151	9.83545	10.762	16.7607	0.651534	0.203563	0.736732
PDCD10	0.75755	0.786899	0.174179	13.3022	13.3022	13.3022	13.3022	11.7858	22.0573	26.4459	18.9899	20.599	32.306	41.4357	14.1227	9.73722	6.3986	11.1335	8.11559	8.70794	13.3022	0.534945	0.227349	0.45678
NGB	-0.259415	-0.0216099	0.173534	33.0118	33.0118	33.0118	33.0118	24.9421	28.3686	36.7824	65.1829	30.0266	33.8101	23.8301	38.3723	37.3232	32.7928	29.7007	36.35	42.3246	33.0118	0.884466	0.486833	0.86407
PTGES3	-0.237133	0.203816	0.173486	23.8139	23.8139	23.8139	23.8139	23.3973	20.0051	27.5791	55.1643	22.3425	20.2892	28.8341	29.8524	38.9321	33.9461	19.5731	28.6643	40.285	23.8139	0.97685	0.700209	0.652314
NISCH	0.50602	0.454534	0.173445	8.43408	8.43408	8.43408	8.43408	8.92036	10.3123	12.2965	12.7885	8.42474	7.53598	8.51293	8.762	4.29041	5.95219	8.32028	4.55046	2.34333	8.43408	0.588418	0.407088	0.966771
OR5A2	0.0316186	0.4206	0.172559	10.432	10.432	10.432	10.432	8.35972	10.1058	15.8339	24.5848	9.44312	8.86771	4.28698	7.4411	5.56413	5.50577	4.68868	7.57813	7.91236	10.432	0.656969	0.308387	0.653577
GAL	0.172843	0.525341	0.172457	6.10559	6.10559	6.10559	6.10559	6.31651	7.86008	10.5508	8.8748	8.70248	8.66403	5.55324	5.55881	6.68701	8.59347	5.86511	3.09933	1.21506	6.10559	0.846762	0.414796	0.952342
TMEM54	-0.0712469	0.228901	0.171484	7.83083	7.83083	7.83083	7.83083	8.99511	7.92461	13.7819	23.8682	5.18446	9.4004	12.7236	9.62059	4.37421	4.63154	14.2877	11.9674	12.1217	7.83083	0.999996	0.381223	0.337285
TFF1	0.358531	0.287474	0.169099	23.9339	23.9339	23.9339	23.9339	20.2203	29.7625	30.8715	48.9079	26.1229	36.3482	39.3304	24.5028	26.0274	29.2029	29.2233	25.565	37.3776	23.9339	0.602833	0.517334	0.515121
ADGRE5	0.34522	0.934933	0.168822	6.99408	6.99408	6.99408	6.99408	6.70273	11.0738	17.4111	21.8838	9.27339	12.9099	13.3186	7.32001	5.58089	8.66787	6.13791	4.69378	4.73006	6.99408	0.5476	0.257879	0.982645
SPDL1	-0.220363	0.0400103	0.168395	3.83866	3.83866	3.83866	3.83866	9.28166	3.3557	9.37169	26.3901	1.15724	0.64236	0.533965	3.29125	2.02789	6.5288	1.92662	3.51138	1.30185	3.83866	0.836564	0.442324	0.511215
mockgene000054	-0.00666354	0.501868	0.168197	35.9622	35.9622	35.9622	35.9622	31.8691	36.5771	57.6696	71.4532	39.2075	44.5892	53.2135	36.3909	48.7699	47.0967	35.7533	45.9704	56.5437	35.9622	0.924816	0.277167	0.276826
WDR93	0.0637696	0.603271	0.167838	7.26908	7.26908	7.26908	7.26908	6.72765	8.06658	13.1081	15.5585	5.35419	5.79691	8.77229	8.762	10.4076	7.34723	7.34844	7.82895	7.59413	7.26908	0.791472	0.349247	0.473303
SERPINA11	0.293198	0.217902	0.167683	8.55395	8.55395	8.55395	8.55395	9.79246	11.8869	13.8125	32.0678	9.89059	11.8288	11.4879	12.7027	15.3349	13.225	10.963	9.24425	8.92491	8.55395	0.729587	0.649561	0.756074
APPL1	-0.254925	0.0365708	0.16762	19.5229	19.5229	19.5229	19.5229	20.1705	16.6107	22.1735	62.9504	25.8914	29.6739	49.0028	17.0397	12.955	9.83971	20.562	17.2703	14.3348	19.5229	0.729172	0.499802	0.284279
RNF212	0.333616	0.717857	0.167284	6.74032	6.74032	6.74032	6.74032	6.82732	8.23437	13.0775	24.323	8.25501	8.80504	15.5308	7.03382	6.88812	7.90525	6.53005	5.57163	12.0204	6.74032	0.575417	0.227349	0.888317
MBOAT2	0.510231	0.563098	0.166588	8.09623	8.09623	8.09623	8.09623	7.47516	10.6866	11.3318	16.344	9.61285	8.36635	14.5391	10.4462	12.1841	8.94688	8.38848	7.88269	6.26335	8.09623	0.669389	0.614706	1
TSN	-0.0523968	-0.157226	0.166194	24.1366	24.1366	24.1366	24.1366	22.4504	24.1997	23.7508	30.4141	22.7591	32.1494	38.9947	18.3826	27.1167	24.4598	27.8422	30.5454	27.7439	24.1366	0.800942	0.733103	0.936907
RAB10	0.597666	0.941584	0.165806	15.249	15.249	15.249	15.249	15.0375	23.5028	29.8608	24.2817	20.5835	22.9056	23.3419	15.9719	10.5249	7.55183	14.7139	10.3908	10.9211	15.249	0.534945	0.180053	0.42501
ZYG11B	0.0558986	0.258991	0.165584	9.5815	9.5815	9.5815	9.5815	10.2036	9.84768	17.7021	40.5705	10.7855	6.3296	2.34945	13.3081	11.9327	12.4438	7.16089	8.81428	11.7022	9.5815	0.793663	0.382835	0.30735
mockgene000246	0.331892	0.449981	0.16553	22.9975	22.9975	22.9975	22.9975	21.4039	28.5105	31.1471	50.8923	27.4036	30.3006	40.9628	24.767	23.061	25.334	23.29	30.4738	33.8047	22.9975	0.662602	0.457522	0.577206
ZNF358	-0.0448499	-0.23668	0.164911	26.0441	26.0441	26.0441	26.0441	23.3101	24.8193	22.1735	42.1415	24.2713	23.3913	20.367	22.9507	16.0555	18.3216	26.2396	23.6302	23.2163	26.0441	0.999996	0.999998	0.495624
JAG1	0.173341	0.113605	0.164546	19.6912	19.6912	19.6912	19.6912	15.0126	22.1863	26.1397	29.2703	18.8091	17.0304	18.1396	27.0015	18.5024	17.1311	19.5049	19.9038	16.9385	19.6912	0.614017	0.278554	0.276826
mockgene000099	-0.0517178	0.162076	0.164231	21.2174	21.2174	21.2174	21.2174	18.8	20.3149	25.6037	45.8072	23.8855	22.5923	14.1272	28.2563	30.2005	29.5005	24.1254	23.5764	22.6377	21.2174	0.999996	0.618192	0.493049
NRARP	-0.2218	0.160273	0.162664	16.8932	16.8932	16.8932	16.8932	14.0408	14.8425	21.4232	38.1727	12.6834	8.78937	5.52273	15.3445	13.2567	9.6537	13.6227	15.2279	14.1468	16.8932	0.880006	0.376611	0.328881
ATE1	0.32043	0.374041	0.162438	17.0742	17.0742	17.0742	17.0742	14.6264	19.7728	24.593	32.936	19.5806	27.2141	33.2737	13.9466	25.6587	17.3915	16.2825	14.3501	13.7418	17.0742	0.627761	0.355274	0.405938
RPP38	0.201383	-0.249892	0.161939	9.56458	9.56458	9.56458	9.56458	14.8133	12.1321	10.3671	20.2853	7.7304	8.89904	17.5751	8.45379	7.79313	7.96105	8.03043	5.78661	7.62306	9.56458	0.627783	0.625215	0.450824
USP54	0.22901	0.421915	0.161124	8.53088	8.53088	8.53088	8.53088	10.3033	9.60246	13.2306	18.1492	8.16243	7.61432	4.77518	6.80266	8.37971	9.18869	7.14384	9.79962	7.66645	8.53088	0.749571	0.528208	0.593311
PROKR1	0.170123	0.3662	0.160751	15.5244	15.5244	15.5244	15.5244	16.1214	17.3206	27.6557	43.9468	14.8899	18.0801	28.59	18.6908	19.8096	18.7308	15.4982	16.4462	15.1159	15.5244	0.712956	0.594274	0.597071
ZNF469	-0.230165	-0.272184	0.158961	13.3994	13.3994	13.3994	13.3994	10.0292	12.1709	11.4696	28.7604	12.5754	12.9725	11.6252	11.2607	3.33513	5.44997	12.6168	9.36965	20.3812	13.3994	0.815331	0.905028	0.380161
LRIG1	0.244846	0.278939	0.158621	12.4811	12.4811	12.4811	12.4811	12.9445	15.3459	15.497	45.3111	14.103	8.25668	4.31749	10.0059	3.51948	4.25953	11.9178	9.47714	14.0311	12.4811	0.593736	0.654341	0.449773
TAX1BP1	0.0287613	0.548398	0.157701	7.71968	7.71968	7.71968	7.71968	9.40625	8.77644	14.6701	32.7706	8.28587	13.1762	19.3601	7.0118	5.09486	3.1807	5.98446	6.23449	4.00681	7.71968	0.636535	0.329623	0.988469
PLN	0.187942	0.507416	0.157242	28.0545	28.0545	28.0545	28.0545	25.129	32.6148	40.0441	35.2098	34.7019	31.178	26.0728	22.5655	24.4185	24.7574	28.4219	21.3012	26.442	28.0545	0.834296	0.295694	0.74511
NOS1AP	0.58156	0.705549	0.155012	16.6661	16.6661	16.6661	16.6661	18.7502	28.5493	28.4673	44.7185	16.4174	23.5637	23.464	18.8999	20.2454	18.768	17.1691	12.5586	14.6531	16.6661	0.580012	0.278554	1
PKHD1L1	0.508886	0.26663	0.154947	8.6334	8.6334	8.6334	8.6334	9.38133	14.0423	14.6854	37.6214	7.71497	13.1762	35.3485	4.89835	7.65906	7.88665	10.281	7.81103	7.75324	8.6334	0.578297	0.447674	0.337345
PKIA	0.469786	0.799619	0.154191	7.92785	7.92785	7.92785	7.92785	10.9013	12.0031	16.1095	35.2649	8.3013	14.0536	18.6278	9.22432	8.29591	12.0718	11.304	7.36315	10.8343	7.92785	0.588418	0.320587	0.332396
PDCD2L	0.351964	0.72602	0.154098	14.4134	14.4134	14.4134	14.4134	13.094	18.7661	26.936	32.9911	13.7018	20.9942	18.6583	20.0667	15.1338	17.0381	14.3559	17.6644	18.6888	14.4134	0.534945	0.210327	0.369586
NR1H3	0.332861	0.648436	0.153909	16.6281	16.6281	16.6281	16.6281	15.1621	21.6443	27.4872	29.1738	22.3425	9.68241	13.0745	16.3022	19.508	25.055	16.2484	22.1611	14.7398	16.6281	0.607131	0.345813	0.590313
EPB41L4A	0.512816	0.781828	0.153526	14.1994	14.1994	14.1994	14.1994	16.3083	20.4698	27.0738	35.3338	18.6239	22.6236	18.2311	18.4046	13.5249	18.1356	16.7088	14.6188	13.5682	14.1994	0.534945	0.232891	0.368369
MFSD12	-0.0056445	-0.0170963	0.152929	8.3308	8.3308	8.3308	8.3308	7.61221	8.41506	10.1833	26.652	3.90377	4.18318	4.98876	10.3031	14.4131	12.2392	6.00151	7.39898	9.60477	8.3308	0.849591	0.513782	0.31723
LYRM1	0.0931325	0.0225224	0.152923	32.5999	32.5999	32.5999	32.5999	28.9663	36.6933	39.2937	41.0804	37.2324	47.9577	51.5811	30.8982	36.7534	44.939	37.9016	39.9688	30.6369	32.5999	0.575417	0.39981	0.495182
GABRR1	-0.233763	-0.133749	0.152172	29.2144	29.2144	29.2144	29.2144	26.3001	26.2003	28.6204	36.202	30.4124	23.6107	24.0437	30.9202	38.4796	39.396	27.1432	34.9884	36.9436	29.2144	0.999996	0.992931	1
TP53I13	-0.00772679	-0.304049	0.151982	17.2286	17.2286	17.2286	17.2286	24.1822	17.5529	17.4724	33.625	19.272	21.1509	28.4985	18.0744	11.3796	8.12845	22.4375	16.5178	26.6012	17.2286	0.875978	0.901335	0.778479
C1orf27	-0.0736817	0.362799	0.151908	5.9357	5.9357	5.9357	5.9357	6.77748	5.74341	12.3271	18.9072	3.78033	5.07621	6.45335	6.80266	5.782	6.80781	4.19424	3.13516	2.54584	5.9357	0.913211	0.63242	1
PNP	-0.432541	0.283981	0.151172	11.1422	11.1422	11.1422	11.1422	10.3531	8.04077	18.9118	30.5106	8.96479	11.1081	8.3146	12.8458	10.7595	13.0204	7.96223	8.56347	7.13125	11.1422	0.925294	0.662037	0.682206
C22orf31	-0.0641603	0.256886	0.150764	6.75606	6.75606	6.75606	6.75606	6.98928	6.60815	10.1833	39.0271	7.5761	10.4971	19.6957	4.24891	1.18992	0.613819	6.10381	7.81103	4.20932	6.75606	0.926212	0.39491	0.440312
mockgene000102	0.229077	0.446295	0.149841	25.9975	25.9975	25.9975	25.9975	23.1855	31.4016	36.2005	29.9456	32.2023	30.0969	19.2685	24.767	31.2731	26.1338	28.8823	27.9656	25.7188	25.9975	0.607131	0.347837	1
CST3	0.211255	0.395558	0.149751	22.8862	22.8862	22.8862	22.8862	18.7377	26.4842	29.3095	57.6724	20.0743	22.4199	29.0325	26.8034	25.6754	26.4872	26.2907	30.1692	27.1798	22.8862	0.664146	0.472197	0.337718
C16orf96	0.0888887	0.602768	0.149306	19.7664	19.7664	19.7664	19.7664	17.9279	21.4507	30.458	38.4345	23.4381	19.2708	35.1959	19.8796	27.4352	26.9522	22.9149	17.2165	13.7852	19.7664	0.705486	0.300446	0.645856
FLOT1	0.243896	0.659588	0.14765	11.4515	11.4515	11.4515	11.4515	14.9628	15.2297	23.0311	52.3668	14.8282	16.0277	18.0938	12.8128	14.9997	13.8202	14.9526	15.4787	14.5663	11.4515	0.575417	0.28962	0.799437
NPW	0.0497029	0.310816	0.147266	7.58935	7.58935	7.58935	7.58935	7.58729	8.07949	10.5814	15.903	12.1742	8.50736	5.98041	9.6316	16.2566	13.7272	8.20093	7.97227	7.57966	7.58935	0.810918	0.419757	0.71073
ARL9	0.293909	0.353971	0.147043	10.6624	10.6624	10.6624	10.6624	11.9478	13.0743	19.9991	39.2889	10.2146	11.3901	6.54489	12.4825	9.23444	8.38886	11.1676	14.7084	8.60668	10.6624	0.619947	0.450249	0.399874
OAS2	-0.113264	0.261282	0.146135	21.5083	21.5083	21.5083	21.5083	22.6996	19.8115	30.0292	66.2716	21.5093	27.5432	32.7244	22.9507	17.1952	19.0098	16.8111	21.6595	20.2221	21.5083	0.875978	0.383437	0.279146
GABRR3	0.172976	-0.0511013	0.145836	21.0272	21.0272	21.0272	21.0272	25.0418	22.9091	19.7387	26.459	20.4601	28.9846	28.1934	23.0608	27.7368	34.7831	22.0624	22.4836	18.8479	21.0272	0.686927	0.745536	0.454328
RABIF	0.629249	1.34005	0.145395	21.3175	21.3175	21.3175	21.3175	20.6065	33.7506	58.3893	32.9084	30.8753	42.7248	34.3263	16.2031	7.44118	2.64128	18.9252	10.9104	7.49287	21.3175	0.534945	0.113995	0.795646
PRKCQ	0.110191	0.376337	0.143675	16.484	16.484	16.484	16.484	15.05	17.6949	21.3313	25.77	18.7011	19.4432	13.3796	12.7577	11.7986	19.7352	17.8852	18.6139	13.5971	16.484	0.875978	0.537417	0.808121
SPHKAP	-0.330108	0.155887	0.143453	15.1562	15.1562	15.1562	15.1562	12.2593	12.6097	21.9592	36.2847	13.6401	12.0795	22.5028	14.4419	13.8936	11.3836	11.5768	10.9641	11.0223	15.1562	0.940676	0.618192	0.412293
SASH1	0.532319	0.776159	0.142915	13.5645	13.5645	13.5645	13.5645	14.9379	20.857	40.3197	131.193	16.3866	29.6269	95.2289	15.7408	9.48583	5.80338	13.5545	18.1481	14.2625	13.5645	0.546322	0.417345	0.59002
SCRT2	-0.0208295	-0.247063	0.142758	18.839	18.839	18.839	18.839	17.7411	19.8373	20.336	51.9121	24.6725	23.6263	31.2904	23.9744	21.4856	21.3721	21.261	20.1188	24.9377	18.839	0.777936	0.616986	0.364224
LY6E	0.0807441	0.415559	0.142008	12.5412	12.5412	12.5412	12.5412	10.839	13.3583	20.3666	31.6682	12.4211	14.0223	23.525	10.8865	6.63673	3.03189	10.7413	11.824	11.9047	12.5412	0.841109	0.355274	0.332396
CCDC33	-0.390439	0.192662	0.141966	9.02159	9.02159	9.02159	9.02159	8.48431	6.15642	10.6121	18.4524	8.20872	10.5911	80.1863	6.2853	6.26802	6.64041	10.7925	11.2866	9.69156	9.02159	0.961468	0.638177	0.580578
NCLN	-0.261983	0.316472	0.141605	11.5756	11.5756	11.5756	11.5756	10.0043	11.2416	14.8998	14.0839	9.65914	8.49169	7.91794	9.60958	8.56407	3.62711	9.13867	10.2296	10.7041	11.5756	0.807243	0.505869	1
DISP1	0.165882	0.292999	0.141209	11.1068	11.1068	11.1068	11.1068	13.4179	12.3903	12.2965	11.8652	10.7701	11.0611	15.9122	11.4588	9.53611	6.4916	12.9408	11.8061	16.6926	11.1068	0.664146	0.704134	0.924276
PROS1	-0.109911	-0.00625624	0.140583	9.26899	9.26899	9.26899	9.26899	10.3282	8.51831	13.2	26.3763	10.1992	7.42631	8.54345	9.41144	10.5417	7.12402	8.14978	11.7165	9.54691	9.26899	0.999996	0.803907	0.59002
STK16	-0.167775	-0.0569764	0.14027	13.8893	13.8893	13.8893	13.8893	11.138	11.4223	14.3791	35.32	12.8531	14.3513	16.2173	11.3268	21.6867	23.3995	11.9689	7.00485	10.5016	13.8893	0.861136	0.768355	0.368369
OR5H2	0.652318	0.292133	0.138868	13.6289	13.6289	13.6289	13.6289	14.2153	21.2054	18.0543	26.2248	13.1154	19.2865	13.3186	14.3648	5.3295	5.76618	18.2603	11.3045	9.74942	13.6289	0.561169	0.668912	1
CASC1	-0.00119177	0.143742	0.138594	6.04264	6.04264	6.04264	6.04264	5.81817	6.38873	8.63666	17.4602	7.63782	9.93308	22.5791	6.38437	6.87136	6.00799	5.42182	3.49347	3.44267	6.04264	0.810918	0.525031	0.452363
TRIM44	0.11893	0.361145	0.138172	8.10626	8.10626	8.10626	8.10626	6.42864	9.83478	20.3053	56.253	7.20578	8.38202	15.8054	8.04651	13.0388	17.6333	5.47297	3.56513	4.81685	8.10626	0.867383	0.298294	0.426838
ARL4A	-0.363116	0.0806091	0.137592	7.41601	7.41601	7.41601	7.41601	7.63712	6.65977	11.8218	25.081	7.59153	11.3275	17.6361	6.80266	4.03902	3.53411	7.0245	6.62863	9.18528	7.41601	0.888711	0.449309	0.343104
KRTAP1-5	0.0283149	0.275525	0.137539	17.2157	17.2157	17.2157	17.2157	13.094	17.4754	22.7095	52.1326	22.898	24.2217	28.2697	15.5096	22.2733	23.9575	16.5724	22.8777	30.6514	17.2157	0.823063	0.479257	0.342042
KRTAP29-1	0.00851205	0.415672	0.13742	20.9846	20.9846	20.9846	20.9846	19.5725	20.16	30.9021	39.0271	17.945	19.7722	16.1258	23.9304	19.156	11.272	24.0742	30.4917	31.23	20.9846	0.691102	0.217265	0.257767
KANSL1L	0.0111418	0.18742	0.136332	21.0662	21.0662	21.0662	21.0662	20.6937	22.367	24.7002	42.5825	22.1882	45.9523	70.8191	30.3368	30.2508	42.5209	21.244	19.3484	27.093	21.0662	0.757342	0.558173	0.361941
TM7SF2	0.144017	0.590631	0.13506	5.94249	5.94249	5.94249	5.94249	6.19193	7.02115	10.5508	31.8197	9.9986	8.50736	12.3422	3.5114	1.32399	0.762624	5.18312	3.36806	1.54776	5.94249	0.741279	0.616104	0.839622
ANKRD60	-0.268996	0.0634073	0.134448	12.562	12.562	12.562	12.562	10.2783	10.9835	13.6288	20.2577	13.4086	11.5625	17.5751	14.7391	13.8433	11.3278	11.0312	12.7915	9.14189	12.562	0.910084	0.52906	0.89816
ITGA3	-0.315436	0.207807	0.134066	26.249	26.249	26.249	26.249	22.7868	23.2576	31.729	42.2931	23.4535	20.8689	21.0993	26.2089	20.3627	17.7078	24.006	22.5911	29.5375	26.249	0.992733	0.766342	0.751174
ARHGEF6	0.492503	0.502084	0.133836	10.4098	10.4098	10.4098	10.4098	10.1662	14.7909	22.0817	71.2878	12.8994	12.0952	15.9122	14.1777	18.6197	11.2906	19.88	12.9885	19.7881	10.4098	0.642226	0.472197	0.713125
HTR1D	0.03233	0.30711	0.133351	7.32761	7.32761	7.32761	7.32761	7.54991	8.04077	13.9963	56.1565	8.27044	9.08705	42.824	8.04651	8.24564	7.19842	8.47372	5.15958	6.08977	7.32761	0.741279	0.611715	1
mockgene000035	0.665104	0.34952	0.133056	27.0122	27.0122	27.0122	27.0122	26.188	41.9979	34.807	39.0546	37.6953	42.2391	32.4498	31.7457	42.5857	45.8876	38.4642	32.122	38.5637	27.0122	0.534945	0.486956	0.532025
ACHE	0.364362	0.691292	0.132856	6.79562	6.79562	6.79562	6.79562	6.76502	9.16364	13.3378	7.88259	4.56726	9.66674	5.67529	6.80266	8.61434	7.81224	6.90515	11.5195	9.12742	6.79562	0.588418	0.250945	0.658118
SCAF4	-0.650472	0.415293	0.132717	14.3995	14.3995	14.3995	14.3995	11.9353	9.89931	21.561	48.7976	15.4608	13.8656	19.3295	15.8288	12.4355	23.8645	18.516	21.9282	20.3667	14.3995	0.999996	0.341182	0.276561
TEAD3	0.329359	0.37031	0.132599	11.3181	11.3181	11.3181	11.3181	11.3996	13.668	16.3851	50.9612	16.6026	16.2627	32.6482	11.3378	8.24564	11.923	13.1283	17.1628	11.9481	11.3181	0.537402	0.385417	0.749303
RNF6	0.360961	0.836826	0.132556	12.8938	12.8938	12.8938	12.8938	14.0782	17.8626	26.7216	31.7508	18.4233	21.8873	19.3753	15.5647	11.6813	12.4996	14.6798	11.1253	11.4852	12.8938	0.59895	0.278554	1
PMM1	-0.181193	0.493582	0.131962	17.8041	17.8041	17.8041	17.8041	15.2618	15.9396	23.5517	41.4249	14.211	13.9283	13.9441	17.2268	16.4075	17.0195	13.8955	14.5471	10.2268	17.8041	0.999996	0.351674	0.440312
GCG	0.516331	0.300262	0.13144	11.0298	11.0298	11.0298	11.0298	10.5898	14.2617	14.3179	16.8401	7.51438	9.61974	5.79734	12.7467	10.8098	11.737	8.11568	9.94294	11.4563	11.0298	0.619525	0.528028	0.644603
ADCK2	-0.0791792	0.0102379	0.131298	22.9111	22.9111	22.9111	22.9111	21.5534	21.27	26.6297	51.6227	21.9414	27.4962	38.2014	21.5307	15.9382	14.4899	25.8474	20.9966	23.3755	22.9111	0.92343	0.799347	0.279146
FAM198B	0.219224	-0.126574	0.130865	24.4264	24.4264	24.4264	24.4264	21.9521	27.2457	21.1935	32.7293	31.2765	28.8749	58.8888	19.032	23.3962	22.6183	25.5235	24.4363	23.6069	24.4264	0.614495	0.830533	0.304209
STAG3	0.0339155	0.753924	0.130677	8.05484	8.05484	8.05484	8.05484	8.11055	8.45378	14.716	24.2817	5.90966	6.29827	9.15369	8.26666	6.45238	17.6147	7.74059	10.6595	4.74452	8.05484	0.674574	0.256575	0.388059
TECRL	0.225739	0.177037	0.130554	14.5626	14.5626	14.5626	14.5626	12.7078	17.256	26.4612	64.2183	16.9112	23.2033	26.1185	16.5003	24.3682	27.6405	14.1683	14.6367	10.4437	14.5626	0.591687	0.368295	0.302257
RSRP1	0.281499	0.478279	0.130327	23.2602	23.2602	23.2602	23.2602	24.693	29.272	36.032	48.9905	29.3786	36.3795	29.9021	31.8228	26.4129	17.4287	30.502	27.3924	33.1104	23.2602	0.575417	0.241485	0.459775
KCNK4	0.368186	0.369895	0.130161	9.22856	9.22856	9.22856	9.22856	11.8606	11.1771	11.7146	13.574	16.0626	15.5577	17.5598	9.43346	7.89369	9.5607	8.69537	11.824	4.0502	9.22856	0.601955	0.5569	0.748208
SSX3	0.00700926	0.714134	0.129316	16.1448	16.1448	16.1448	16.1448	15.3116	16.9076	32.7856	51.3746	17.8987	17.6257	10.5878	15.8619	23.0107	25.241	19.6754	24.3468	32.9658	16.1448	0.78102	0.259965	0.318114
KLF14	0.210841	0.794305	0.128846	22.1558	22.1558	22.1558	22.1558	18.1024	25.5549	35.6032	30.1385	32.6034	34.2958	38.476	28.1133	30.6195	30.3561	24.4152	20.5487	21.7554	22.1558	0.593736	0.246875	0.403314
LACTBL1	0.266455	0.189747	0.128047	25.191	25.191	25.191	25.191	22.5501	30.3174	32.3568	36.9462	32.2023	34.1391	26.683	29.8414	27.9547	29.3889	27.9786	30.7425	34.9764	25.191	0.592578	0.710995	1
SDC1	0.169452	0.373528	0.127985	18.1379	18.1379	18.1379	18.1379	16.7568	20.4052	24.9912	46.1793	22.0648	22.9526	38.0946	23.8203	24.0665	19.3074	22.3522	16.1416	21.7554	18.1379	0.578212	0.278554	0.354779
PRRT4	0.168412	0.0675663	0.127717	15.4984	15.4984	15.4984	15.4984	14.2028	17.7078	26.645	44.0433	18.7628	21.2762	23.7538	24.3377	23.4297	24.1064	21.4145	19.8859	14.5952	15.4984	0.640877	0.254336	0.577206
USP29	0.203463	0.356741	0.127664	12.8155	12.8155	12.8155	12.8155	12.2094	15.5782	19.3712	35.1547	12.6217	19.6312	37.8658	16.2581	10.7428	10.9929	12.685	17.1449	13.6116	12.8155	0.600551	0.338722	0.736043
ACBD6	0.338726	0.544965	0.126994	24.6503	24.6503	24.6503	24.6503	21.3042	31.4661	37.1039	33.1013	27.3573	31.2877	26.5152	24.6569	21.6867	24.3482	25.7792	24.9021	28.7998	24.6503	0.537402	0.217265	0.542448
ZBTB12	-0.0694973	0.333129	0.126678	17.4192	17.4192	17.4192	17.4192	15.0002	16.3913	23.4599	58.2374	10.0295	13.3172	9.0469	15.5647	17.279	14.3596	19.2321	19.3126	10.6752	17.4192	0.978916	0.668996	0.543029
DAO	-0.405637	-0.0368176	0.126652	13.9237	13.9237	13.9237	13.9237	12.3839	13.2163	21.806	58.265	16.7878	16.1687	27.1254	13.7814	14.2455	10.7697	13.0772	12.4869	13.438	13.9237	0.831492	0.369608	0.45678
TNNT3	0.0773612	0.0883546	0.126502	13.1891	13.1891	13.1891	13.1891	11.4245	15.0103	14.3944	16.8676	13.0846	16.341	12.7236	12.5596	12.6366	11.2534	12.8726	14.2963	13.5392	13.1891	0.68398	0.624325	1
TGIF2LY	0.180425	0.0914538	0.126335	13.6772	13.6772	13.6772	13.6772	15.212	15.2555	15.0682	36.1607	15.3991	17.6257	37.82	19.043	24.9548	29.1471	19.1128	20.7637	18.5152	13.6772	0.603281	0.539813	0.430377
TOMM20	-0.357369	0.229285	0.12614	11.8285	11.8285	11.8285	11.8285	17.7784	9.83478	26.9053	78.9223	8.68705	6.59594	18.1701	7.40807	2.24576	1.45085	6.83695	2.99184	4.16592	11.8285	0.999996	0.448384	0.346893
DISP2	0.276425	0.272795	0.125161	14.8951	14.8951	14.8951	14.8951	15.0126	18.5596	20.2594	17.9701	16.5409	19.4118	12.0218	16.7755	20.0443	26.5988	17.9534	13.6872	19.1517	14.8951	0.59315	0.408054	0.946969
IGFALS	-0.0151648	0.0105883	0.124023	21.9354	21.9354	21.9354	21.9354	20.8059	21.399	23.7355	39.3716	24.3793	22.2789	27.4001	24.7119	24.5526	29.7981	22.5568	26.4428	26.7024	21.9354	0.777248	0.701095	0.305268
SLC26A6	-0.0269199	-0.229159	0.123808	7.63851	7.63851	7.63851	7.63851	9.64296	8.45378	8.43758	45.8899	5.52392	14.9466	25.1269	9.42245	10.7595	11.0115	7.68944	7.52439	7.73878	7.63851	0.682084	0.926203	0.889144
XIRP2	0.874722	0.0981171	0.123413	7.34109	7.34109	7.34109	7.34109	9.87967	13.2937	13.8432	63.6257	11.9582	13.6306	9.50458	11.2497	10.7931	10.3047	11.8496	8.9576	10.9211	7.34109	0.534945	0.416448	0.763241
KDELC2	0.58454	0.592999	0.122106	20.3656	20.3656	20.3656	20.3656	19.4853	26.8585	33.1072	29.918	31.9091	22.8273	29.5817	20.0337	13.6254	15.6617	21.1587	24.3826	19.1227	20.3656	0.534945	0.277167	0.751721
SH3BP5L	-0.100524	0.529597	0.121211	15.5146	15.5146	15.5146	15.5146	11.8855	15.7718	26.4612	32.2332	15.862	21.7149	17.8192	15.5537	18.318	25.613	13.2306	12.5227	19.1372	15.5146	0.799614	0.295928	0.305285
OR4C16	-0.16752	0.349807	0.120499	10.4702	10.4702	10.4702	10.4702	9.6305	10.9318	13.7206	19.7891	11.8965	12.9569	8.14679	9.77469	8.74842	11.7742	11.4745	13.1856	11.8179	10.4702	0.706398	0.341182	0.436128
L1TD1	-0.0631998	0.575782	0.120123	14.7588	14.7588	14.7588	14.7588	14.4271	14.9329	25.864	41.7419	20.7995	12.9569	15.485	18.5587	20.4633	29.8725	18.2603	15.7296	19.036	14.7588	0.980608	0.423732	0.708468
GKN1	0.104175	0.514621	0.119731	20.0378	20.0378	20.0378	20.0378	18.3266	21.4248	30.8868	50.41	15.0442	22.6236	48.301	18.2065	14.698	17.0939	19.1639	14.8517	18.0379	20.0378	0.671799	0.191253	0.238882
DEFB106B	0.485713	0.361508	0.119166	23.956	23.956	23.956	23.956	19.56	34.1249	31.0858	29.1601	26.6321	44.2759	71.4903	22.4994	18.4354	11.6068	33.4516	38.9477	38.3901	23.956	0.534945	0.345242	0.966177
TUBA3E	-0.259605	0.150032	0.119083	15.0223	15.0223	15.0223	15.0223	13.7543	12.4935	19.7694	33.8593	14.0104	24.3314	57.7903	19.5714	14.0276	13.8574	11.2869	7.70354	11.2248	15.0223	0.994564	0.487068	1
KLHL11	-0.258265	0.776762	0.118265	14.303	14.303	14.303	14.303	14.3274	12.2225	27.9926	63.5292	14.2881	11.7975	12.8152	14.7831	19.5582	23.2507	15.0379	9.45923	15.0291	14.303	0.999996	0.194987	0.679763
IQCH	0.208915	0.61788	0.116436	6.99688	6.99688	6.99688	6.99688	7.1014	7.26638	13.1234	15.8203	10.801	9.08705	8.3146	4.72223	8.74842	6.2684	9.56491	9.20842	7.49287	6.99688	0.664146	0.414796	0.387559
COX7A1	0.210862	0.632741	0.115719	19.822	19.822	19.822	19.822	20.2826	22.1605	31.4534	30.3039	25.1971	24.347	25.7676	27.0565	20.0108	18.8052	20.3574	25.6904	28.8577	19.822	0.574392	0.254336	0.865388
AZGP1	0.676993	0.779889	0.115343	14.493	14.493	14.493	14.493	12.4212	22.367	23.7355	25.9905	14.5813	20.0072	15.9579	13.6493	14.8153	8.81667	15.4641	16.5357	16.8807	14.493	0.564175	0.384491	0.514699
BATF2	0.143648	0.241636	0.11524	15.7058	15.7058	15.7058	15.7058	13.5674	17.6045	21.071	31.806	19.9663	18.7538	23.9369	15.0803	10.4244	10.5837	15.43	13.2393	14.4795	15.7058	0.609944	0.411425	0.390963
SMIM12	0.0209519	0.219149	0.115109	11.0348	11.0348	11.0348	11.0348	10.8639	11.4868	14.18	71.9217	10.3998	7.25397	6.5754	7.06684	7.35739	8.59347	10.5879	9.24425	5.13508	11.0348	0.644785	0.48759	0.647657
PCDHGB7	-0.0765814	-0.074402	0.11505	15.2916	15.2916	15.2916	15.2916	14.3897	14.4553	15.0988	23.2206	20.599	11.7975	13.4254	16.115	13.3405	13.1134	15.3107	18.8647	18.3706	15.2916	0.999996	0.98555	0.559193
FBXO46	-0.442102	-0.0813033	0.11459	9.38832	9.38832	9.38832	9.38832	8.42202	7.67939	15.1601	20.9743	10.014	7.80233	8.19255	8.45379	3.0167	3.49691	8.20093	5.94785	5.33759	9.38832	0.841604	0.498156	0.87343
LMBR1	-0.40616	-0.452522	0.114458	9.2305	9.2305	9.2305	9.2305	7.63712	6.7114	9.11137	24.4608	11.8502	6.29827	15.9274	13.4072	17.5639	10.3233	10.1276	12.0928	8.4331	9.2305	0.999996	0.655764	0.308052
USP47	-0.329823	0.155134	0.114064	8.96693	8.96693	8.96693	8.96693	10.5774	8.75063	15.0529	37.5525	8.08528	14.4923	40.9017	9.71966	11.7986	10.7511	7.21204	6.10909	7.07339	8.96693	0.999996	0.441901	0.745358
mockgene000201	0.274487	0.518726	0.114019	25.2125	25.2125	25.2125	25.2125	24.7303	29.8915	35.0673	31.4752	30.5204	35.4865	33.6703	24.5688	22.1895	20.2002	23.1536	27.464	29.147	25.2125	0.613875	0.381223	0.74511
DYRK4	0.138936	-0.0154442	0.113784	19.8855	19.8855	19.8855	19.8855	19.8092	22.8188	22.1735	37.5939	16.0163	19.3335	30.8174	20.397	16.4578	24.9992	21.261	29.7572	20.4101	19.8855	0.794038	0.830451	0.843889
EVX1	0.411216	0.589119	0.113015	7.44738	7.44738	7.44738	7.44738	6.82732	10.3639	18.3912	39.2613	10.6312	13.0509	24.6234	8.65192	5.71496	4.29673	10.4344	11.3941	14.2914	7.44738	0.592578	0.349247	0.584376
MEF2D	0.455107	0.66516	0.112099	18.288	18.288	18.288	18.288	18.4637	25.8389	29.3708	34.4656	21.7099	20.1952	14.951	18.8449	26.8989	29.7051	13.6909	14.5292	14.7977	18.288	0.579978	0.443903	1
TNS3	0.258184	0.616674	0.111839	15.0942	15.0942	15.0942	15.0942	14.3772	18.637	23.5517	28.8569	15.5842	16.7327	15.1799	12.8348	14.8656	12.3694	10.4344	9.54881	6.79855	15.0942	0.689076	0.395914	1
TOX	0.32547	0.172805	0.111832	20.8987	20.8987	20.8987	20.8987	20.1705	26.6004	26.7369	37.5663	20.8767	28.9062	53.839	20.8263	16.0388	13.1692	21.4486	23.2181	24.4169	20.8987	0.575417	0.774317	0.577206
NDUFAF2	0.281402	0.476296	0.111758	13.8341	13.8341	13.8341	13.8341	15.7975	17.1528	25.3434	46.6478	16.6335	18.8948	41.8324	16.2581	10.6758	12.5926	14.9867	18.9901	13.4525	13.8341	0.581597	0.655382	1
PRAMEF15	-0.552857	-0.360361	0.11145	21.3782	21.3782	21.3782	21.3782	22.2262	15.0232	18.2227	53.9516	13.5166	14.2573	9.21472	14.4749	21.6867	15.8849	10.9289	13.1139	8.49096	21.3782	0.999996	0.999998	0.817406
CCM2	-0.0112281	0.516206	0.110902	9.78018	9.78018	9.78018	9.78018	9.29412	9.17655	14.3025	19.3482	13.1772	15.9963	13.4254	10.7654	4.92727	3.57131	9.54786	6.44947	4.6722	9.78018	0.807243	0.414304	0.894719
PEA15	0.186416	0.972028	0.11018	16.7425	16.7425	16.7425	16.7425	15.1995	21.3474	33.5206	30.8275	20.5372	18.4248	23.647	14.552	18.8376	13.0762	23.3752	22.0715	15.7813	16.7425	0.592578	0.169679	0.521515
UGCG	0.0401133	0.0850236	0.109732	16.701	16.701	16.701	16.701	14.0408	17.5271	18.4524	32.5363	24.2867	26.0078	32.2363	11.723	9.18416	6.21259	13.6909	8.45598	4.41183	16.701	0.879364	0.670387	1
ZNF416	-0.40652	0.0172671	0.109647	8.63146	8.63146	8.63146	8.63146	9.31904	6.31129	15.007	32.6879	10.2609	13.4426	24.12	14.9372	14.8321	12.9832	10.3833	9.60255	7.5652	8.63146	0.999996	0.218338	0.212533
USP46	0.341523	0.623176	0.108844	7.28191	7.28191	7.28191	7.28191	7.64958	9.60246	18.6209	33.377	9.18081	7.88067	11.9608	11.5029	8.22888	11.0301	8.03043	8.99343	13.1632	7.28191	0.631051	0.417345	0.582437
TRO	0.112947	0.166062	0.107825	14.0596	14.0596	14.0596	14.0596	13.854	15.7589	16.5842	29.036	11.9273	10.3091	15.607	16.6324	16.4578	13.8574	16.1973	14.995	20.656	14.0596	0.664146	0.764945	0.679763
FREM2	0.620129	0.711268	0.107732	9.15623	9.15623	9.15623	9.15623	12.3216	14.081	21.7601	25.0258	15.5379	17.5944	19.6347	9.47749	11.8824	11.8858	9.54786	12.684	11.2104	9.15623	0.593736	0.304495	0.745358
RAB3GAP1	-0.0695607	0.019328	0.107462	5.13356	5.13356	5.13356	5.13356	6.4411	4.95611	7.21253	15.5447	1.45041	3.35281	6.42284	8.15659	9.23444	18.675	7.48484	11.3941	13.7996	5.13356	0.640134	0.412961	0.351243
RAB23	0.111739	-0.0388059	0.107011	6.71401	6.71401	6.71401	6.71401	8.38464	6.99534	9.89234	24.8191	7.32922	11.5312	27.4306	7.72729	5.64793	6.02659	5.96741	6.84361	10.0821	6.71401	0.810918	0.545679	1
PRR18	0.196917	0.176168	0.105814	23.7632	23.7632	23.7632	23.7632	21.2419	27.6458	27.8854	49.6934	30.3815	31.8517	34.4331	30.2927	24.9213	22.8043	26.393	27.2849	28.2068	23.7632	0.571107	0.368295	0.396556
POLD4	-0.0320057	0.68129	0.105522	9.86264	9.86264	9.86264	9.86264	12.2344	9.57665	16.7833	22.7796	13.2852	10.0428	13.3644	11.1837	16.1728	15.0107	8.96817	6.57488	6.19102	9.86264	0.999996	0.317479	0.993433
WIPI2	0.124959	0.465162	0.103575	11.949	11.949	11.949	11.949	9.59313	13.2034	20.1828	46.8545	13.3315	22.0753	29.9783	11.8771	11.8824	11.0673	13.1795	8.38432	6.27781	11.949	0.672014	0.345042	0.342042
MPC2	0.486705	1.15931	0.10267	7.51141	7.51141	7.51141	7.51141	7.33812	10.222	17.9318	8.2271	13.7944	15.9023	13.1661	7.33102	9.06685	7.25423	9.71836	8.90386	8.40417	7.51141	0.65303	0.256906	1
mockgene000015	0.0634782	0.320413	0.10253	24.3582	24.3582	24.3582	24.3582	22.7619	25.8131	32.0812	35.954	25.768	28.4362	46.8211	35.103	40.9935	30.4677	24.3641	28.9151	38.1876	24.3582	0.728907	0.458849	0.527825
ASB3	0.148736	-0.0594343	0.102142	9.98985	9.98985	9.98985	9.98985	10.0541	12.0676	19.5397	35.2511	10.2609	14.0536	21.084	10.9195	18.4689	17.9868	11.6961	13.9739	16.9964	9.98985	0.886224	0.786638	0.515894
ADGRE3	0.284784	0.00120587	0.102093	7.83104	7.83104	7.83104	7.83104	8.9079	9.55083	10.1833	17.2121	7.94641	5.64024	6.45335	9.53253	9.93834	4.57574	8.69537	10.0504	7.89789	7.83104	0.602721	0.927309	0.856668
CAST	0.0357614	0.100598	0.101842	17.2443	17.2443	17.2443	17.2443	18.4014	17.5271	22.8933	75.3393	18.053	23.4383	40.0169	23.0498	17.6142	11.0301	16.7429	18.6497	21.1768	17.2443	0.760237	0.83289	0.414314
EFHC1	-0.491947	0.575774	0.100952	5.91004	5.91004	5.91004	5.91004	6.5906	6.14351	14.0575	34.7137	4.15065	8.20968	18.704	6.64855	4.24013	5.76618	9.36031	10.355	10.8922	5.91004	0.721256	0.318038	0.305268
CUL9	0.214405	0.797372	0.100389	13.5792	13.5792	13.5792	13.5792	16.6073	16.572	34.7151	59.147	17.3741	16.1373	30.0394	17.0617	17.3795	17.7264	11.7473	15.6221	16.7215	13.5792	0.782556	0.462866	0.902189
ZNF559	0.00356785	0.567079	0.0980073	16.8358	16.8358	16.8358	16.8358	14.153	17.6561	24.5624	42.6927	16.186	18.2368	24.4404	19.7916	14.3293	15.1409	18.158	16.5537	11.3116	16.8358	0.959514	0.554574	0.813815
WNT6	0.248528	0.10912	0.0973216	27.2898	27.2898	27.2898	27.2898	22.5999	33.6215	29.478	32.3158	23.8701	26.9791	24.3641	24.1726	26.4966	17.5961	22.2158	23.5227	23.9396	27.2898	0.5476	0.543239	0.337285
SKA1	0.111924	0.242714	0.0967803	16.265	16.265	16.265	16.265	20.3449	19.4372	21.2701	32.4261	14.427	22.3729	13.8984	15.0473	13.6254	22.8973	8.66127	14.5471	11.3116	16.265	0.681039	0.385236	0.457862
CACUL1	0.3738	0.736879	0.0966584	20.7559	20.7559	20.7559	20.7559	22.3757	26.8327	34.3016	31.9713	30.829	42.4428	46.2414	21.3987	21.7035	15.5873	20.9712	18.6676	13.6984	20.7559	0.534945	0.122836	0.448978
CDK5RAP3	0.0177325	0.409828	0.0962517	8.01419	8.01419	8.01419	8.01419	8.82069	8.19565	10.5049	12.003	6.89718	14.1946	17.6056	6.69258	8.44675	8.51907	8.20093	5.7687	3.81876	8.01419	0.687724	0.534697	0.74852
OR5M10	0.34078	0.521169	0.0956337	15.8421	15.8421	15.8421	15.8421	14.3274	21.3474	24.0877	32.6879	20.5372	30.567	43.0224	15.4986	16.5918	16.3313	12.5998	23.5048	22.0736	15.8421	0.574395	0.288494	0.17746
ZNF630	0.0706701	0.152402	0.0951958	13.9855	13.9855	13.9855	13.9855	17.0807	14.4682	17.6102	44.7874	19.3646	17.0461	45.9363	19.3402	14.4634	15.2525	19.3344	22.6627	21.0177	13.9855	0.678047	0.870599	1
CHCHD6	0.190445	0.00031052	0.0949056	20.8206	20.8206	20.8206	20.8206	19.8964	23.2059	19.6775	27.1618	17.297	15.1033	20.0008	23.424	17.0276	26.9522	24.9438	27.8223	34.2965	20.8206	0.644785	0.861517	0.44398
PRRC2B	-0.439737	-0.0251627	0.0947611	25.4896	25.4896	25.4896	25.4896	23.8458	20.5472	27.7476	43.6712	19.1023	20.8375	12.2202	25.8127	26.0274	21.5767	22.3181	23.5764	25.5597	25.4896	0.999996	0.395914	0.327577
SPRR2B	-0.223834	0.393483	0.0942373	7.49039	7.49039	7.49039	7.49039	9.55575	8.44087	12.5722	12.0719	9.41226	7.39498	7.62808	5.90004	5.29598	2.99469	6.20611	8.97552	7.53627	7.49039	0.724366	0.308387	0.60568
LGALS3	-0.0827896	0.0263879	0.0932289	14.41	14.41	14.41	14.41	14.3648	13.5648	16.0789	16.8814	16.9575	10.9985	11.732	13.3632	16.1393	10.4721	16.436	10.3192	12.7147	14.41	0.858932	0.785157	0.708468
RIC1	0.769441	0.389168	0.0929826	11.8096	11.8096	11.8096	11.8096	14.9752	19.7986	16.7833	16.7987	14.9825	12.8629	18.048	6.17523	5.76524	10.0257	4.97853	2.27523	1.12827	11.8096	0.511192	0.381223	1
YTHDF3	0.192642	0.88342	0.092393	7.31597	7.31597	7.31597	7.31597	9.65542	9.93803	25.8028	93.7091	7.39094	6.78395	6.65168	9.47749	10.7763	12.016	7.97928	10.8208	4.36843	7.31597	0.574392	0.313466	0.821717
C1orf105	0.0097867	0.190409	0.0920559	12.855	12.855	12.855	12.855	12.8573	12.842	18.9884	28.9947	16.7106	14.4766	17.6361	18.6468	23.0945	25.1108	15.2766	17.7898	13.5971	12.855	0.809715	0.569827	0.808807
SLCO2B1	-0.0301627	0.219636	0.0915716	17.0524	17.0524	17.0524	17.0524	12.496	16.6494	23.7661	57.8102	17.3278	11.1551	9.50458	14.8602	12.955	5.52437	15.9074	12.2003	11.2248	17.0524	0.885556	0.499147	0.288554
METAP1D	0.00665834	-0.155949	0.0906984	21.735	21.735	21.735	21.735	19.9213	21.2312	21.1476	65.7755	20.1823	18.2211	40.4441	22.8627	20.3292	16.9637	20.1869	19.0618	19.1372	21.735	0.829484	0.966365	0.28479
CLEC10A	-0.155455	0.219627	0.0903477	11.7235	11.7235	11.7235	11.7235	12.5458	10.3381	17.4418	28.5537	12.884	12.5652	15.4545	14.7171	20.8822	24.776	10.1957	7.68562	12.0927	11.7235	0.999996	0.732578	0.517543
C1orf195	0.0237546	0.512212	0.0891446	15.2683	15.2683	15.2683	15.2683	14.3025	16.8043	26.1703	24.199	17.7444	24.5037	24.2725	11.2717	9.77074	15.3083	14.1001	14.5651	18.8624	15.2683	0.752712	0.376611	0.765327
WNT10A	0.589647	0.341339	0.0887552	5.07006	5.07006	5.07006	5.07006	6.71519	8.38925	8.33039	17.0192	5.73993	6.11026	5.7058	5.58082	7.34063	6.64041	7.29729	7.93644	9.90853	5.07006	0.534945	0.27886	0.290976
C11orf95	0.435643	0.678566	0.0885948	11.9526	11.9526	11.9526	11.9526	13.6048	16.4687	24.6849	38.2416	13.6401	15.0406	24.0742	9.27935	12.1171	15.2153	11.7984	13.6693	12.2663	11.9526	0.637357	0.513782	0.617397
DDHD2	-0.304724	0.469613	0.0880809	18.5783	18.5783	18.5783	18.5783	16.109	16.1332	32.3568	36.8773	19.8583	23.5323	18.2769	18.0964	17.3795	17.3171	18.9082	16.7686	18.5152	18.5783	0.999996	0.464522	0.572534
CEP44	0.20923	0.374856	0.0877665	8.47062	8.47062	8.47062	8.47062	7.25091	10.1962	14.7926	44.4016	9.72086	10.0584	15.3935	10.4682	11.0612	11.8858	9.10457	7.52439	10.6462	8.47062	0.598993	0.347837	0.683629
UBE2H	0.543813	0.557211	0.0872759	7.86252	7.86252	7.86252	7.86252	9.96688	11.8353	13.3684	20.6573	9.16538	8.11568	9.48933	8.72898	5.76524	3.1621	8.61012	10.2296	7.2325	7.86252	0.562419	0.443023	0.589854
TAS2R30	0.156101	0.737996	0.0871	12.6941	12.6941	12.6941	12.6941	12.0724	13.9261	25.2056	45.945	13.9949	14.4453	14.7985	14.4969	8.56407	7.68204	13.708	17.0553	11.2248	12.6941	0.664146	0.309777	0.942617
DEDD	0.321176	0.646806	0.0856503	17.9936	17.9936	17.9936	17.9936	16.5824	22.0185	43.8877	108.468	23.2529	16.999	24.5929	21.7839	14.3963	16.8335	16.0779	12.2182	17.9221	17.9936	0.646361	0.359115	0.329732
MS4A8	0.351746	0.663507	0.0852805	5.78564	5.78564	5.78564	5.78564	6.55323	8.90551	20.6116	58.6508	10.5232	13.6776	40.6424	3.86365	6.45238	9.6909	6.20611	6.07326	6.06084	5.78564	0.574392	0.48624	0.644317
GALNT8	0.0691511	0.330574	0.0847618	27.4316	27.4316	27.4316	27.4316	24.0202	28.0717	34.5007	34.6724	27.1567	37.1629	45.6006	29.214	23.2788	29.9469	31.4056	30.2767	30.3042	27.4316	0.724025	0.475031	0.586058
ZHX3	0.580299	0.110633	0.0844732	8.54382	8.54382	8.54382	8.54382	8.9079	12.4935	12.0974	8.8059	12.2977	11.2335	6.31605	9.35641	10.9439	13.3924	9.59901	6.68237	9.74942	8.54382	0.534945	0.712789	0.966177
mockgene000235	0.474855	0.920499	0.0844702	16.8338	16.8338	16.8338	16.8338	14.6139	23.4125	32.6172	19.4308	20.2132	26.4151	20.367	17.8432	15.9047	26.7662	16.4871	16.0162	22.4208	16.8338	0.575417	0.194987	0.78614
TCTN2	0.13796	0.2653	0.0832181	24.798	24.798	24.798	24.798	22.8491	27.2586	32.5406	71.6874	25.984	22.9213	22.1214	23.336	20.3124	23.4925	23.5628	20.0829	26.1093	24.798	0.774996	0.534697	0.901848
C11orf24	0.33021	0.437633	0.0829617	19.7577	19.7577	19.7577	19.7577	15.8723	26.5875	27.0585	24.5573	20.8304	24.77	37.164	21.5307	23.3124	18.2658	19.863	24.6155	27.5703	19.7577	0.582056	0.393855	0.952342
EPN3	-0.160118	-0.640341	0.0824508	18.6114	18.6114	18.6114	18.6114	17.6912	19.192	30.0292	69.9786	13.6092	16.341	17.1784	24.9761	22.3571	20.2746	21.6191	20.925	23.8528	18.6114	0.755751	0.353164	0.25681
MAGEH1	0.161633	0.739676	0.0815631	14.4582	14.4582	14.4582	14.4582	13.1937	18.4822	33.1378	56.1428	11.4181	15.025	17.8192	15.1684	15.4019	12.1648	14.1342	16.697	17.3002	14.4582	0.574392	0.275919	0.635461
PPIAL4C	-0.144449	-0.120306	0.0815097	8.20554	8.20554	8.20554	8.20554	15.1123	7.71811	14.961	23.0965	8.34759	7.80233	6.89578	9.91779	5.29598	8.77947	7.38254	9.67421	9.77835	8.20554	0.93815	0.477084	0.572775
LCN9	-0.11822	0.34364	0.0811343	11.4499	11.4499	11.4499	11.4499	12.2966	11.8095	14.9916	14.8556	12.56	9.76074	6.08721	14.2658	16.1058	8.90968	13.9978	11.8061	13.1198	11.4499	0.764368	0.365267	0.747605
COL2A1	-0.0834207	0.0151316	0.0807632	8.04697	8.04697	8.04697	8.04697	7.98597	7.88589	10.6121	26.9138	8.27044	13.5522	11.6252	7.27598	7.27359	9.4863	7.29729	9.29799	9.6337	8.04697	0.963232	0.815747	0.944797
mockgene000033	0.314144	0.612309	0.0803697	38.7507	38.7507	38.7507	38.7507	36.0054	50.2193	64.7137	74.6503	57.8931	49.1641	48.362	52.7481	48.5688	50.296	46.6311	50.4671	48.7326	38.7507	0.60147	0.309928	1
STC2	0.0594913	-0.159174	0.0801058	9.79053	9.79053	9.79053	9.79053	9.81738	10.6737	15.206	22.7934	15.3991	19.2081	23.2656	13.9355	19.3739	13.6342	10.1957	8.63513	10.4871	9.79053	0.659638	0.434952	0.410428
SLC25A41	0.475168	-0.278043	0.079959	9.23309	9.23309	9.23309	9.23309	10.3282	13.4228	10.8264	17.1157	10.3998	6.59594	3.63096	9.86275	9.03333	9.95131	6.12086	12.0211	14.2914	9.23309	0.538047	0.818915	0.85602
CST9	-0.00922555	0.310201	0.0798888	30.3102	30.3102	30.3102	30.3102	24.0949	28.8977	35.542	44.4153	29.8878	39.184	41.3137	32.186	26.8989	35.1179	32.0024	37.9982	26.7458	30.3102	0.668618	0.517334	1
DEPDC5	0.307972	0.716553	0.0787247	12.705	12.705	12.705	12.705	16.109	17.9014	21.5151	18.6867	21.6328	46.6573	81.1627	15.3555	17.7482	17.8938	7.51894	10.8566	9.24314	12.705	0.598993	0.304021	0.499577
CERK	0.233774	0.490784	0.0783007	21.7667	21.7667	21.7667	21.7667	22.4379	28.0846	36.6445	44.0433	27.4653	21.8089	40.4135	22.4664	19.8096	19.9956	28.3708	28.0373	40.4731	21.7667	0.578212	0.324318	0.89428
AGMAT	0.145597	0.272226	0.077812	10.403	10.403	10.403	10.403	9.23183	9.21526	11.4696	43.9606	9.13452	8.13134	24.2268	8.18961	9.35176	17.4659	9.70131	12.2719	8.59222	10.403	0.544826	0.200764	0.15498
FBXL5	0.0686357	0.632136	0.0773281	10.9761	10.9761	10.9761	10.9761	11.7734	12.1321	17.3039	27.4926	13.5012	11.9072	19.5431	13.4952	24.8375	22.5811	9.95705	13.3289	13.9298	10.9761	0.692017	0.308671	0.440312
COPE	-0.243581	0.348437	0.0768195	1.49756	1.49756	1.49756	1.49756	8.42202	1.66494	4.53271	10.5285	2.2682	0.219343	0.39666	0.484332	0.452504	0	0.66494	2.68728	0.737715	1.49756	0.817766	0.444166	0.914872
UGT1A4	0.106333	0.662109	0.0762586	14.5882	14.5882	14.5882	14.5882	14.1031	15.6169	28.0844	40.3638	16.1551	13.1606	11.5794	14.0016	10.726	15.6617	13.2477	15.3533	12.0494	14.5882	0.742297	0.417345	0.89761
DMP1	0.0919109	-0.216433	0.0756889	8.86431	8.86431	8.86431	8.86431	8.33481	10.0026	15.7726	54.6544	7.06691	9.80775	16.08	8.85006	9.1674	8.20286	7.14384	7.4169	9.82174	8.86431	0.902695	0.803237	0.494388
ZGLP1	0.0246079	-0.0911513	0.0755489	20.2796	20.2796	20.2796	20.2796	21.3914	21.3087	25.7262	52.1739	23.2066	19.4745	21.3281	23.7102	27.2508	17.3915	24.1424	16.8403	14.248	20.2796	0.661571	0.368295	0.288554
TRPS1	-0.17991	0.489677	0.0753808	7.17012	7.17012	7.17012	7.17012	7.06403	6.38873	24.0418	65.9546	9.56656	9.76074	14.6154	8.1786	11.2959	17.3357	12.6168	8.31266	9.37333	7.17012	0.854649	0.351598	0.854579
CUX1	-0.0773882	0.484172	0.0751883	31.4188	31.4188	31.4188	31.4188	27.2221	30.3691	43.0608	44.9666	32.156	40.9387	48.1484	33.661	49.5744	39.0984	35.5658	36.4574	31.8953	31.4188	0.889133	0.349247	0.487111
GOLGA8J	-0.774322	-0.54302	0.074776	6.52148	6.52148	6.52148	6.52148	7.37549	3.32989	7.07471	21.6771	5.16903	9.04005	11.3353	5.09649	5.34626	5.05936	5.30247	3.0635	2.54584	6.52148	0.999996	0.73387	0.385571
CXCL5	-0.098492	0.142254	0.0729797	14.069	14.069	14.069	14.069	13.6297	13.1647	17.5183	50.5891	17.1581	13.7246	39.8948	14.1887	25.0721	27.2498	15.2595	28.1806	21.4661	14.069	0.898256	0.610028	0.679763
DFNB59	0.486066	0.921165	0.0728748	9.87321	9.87321	9.87321	9.87321	10.9387	14.3908	22.0817	53.9516	8.68705	11.5938	10.3284	8.45379	4.47477	3.2737	10.6049	10.1221	8.89598	9.87321	0.574392	0.232836	0.436156
EPDR1	0.673643	0.684726	0.072513	8.10442	8.10442	8.10442	8.10442	7.17616	13.4744	14.9304	13.2846	13.0692	12.7375	22.93	7.69427	10.8433	9.46769	10.8777	7.57813	4.78792	8.10442	0.537402	0.417345	1
SLCO4A1	-0.0229965	-0.146626	0.0722039	18.8355	18.8355	18.8355	18.8355	18.2768	18.9726	15.6501	29.918	18.6856	19.1768	19.8788	13.8365	8.89925	6.75201	19.7436	16.6432	16.2008	18.8355	0.935062	0.818915	0.369586
SYT2	-0.165849	0.271021	0.0719716	13.8272	13.8272	13.8272	13.8272	12.4088	13.0872	18.7128	25.9629	13.5012	13.5052	18.0633	11.0296	9.11713	7.58904	16.7599	13.3647	13.4669	13.8272	0.999996	0.453191	0.871781
KCNB2	0.674097	0.491366	0.0712166	20.2065	20.2065	20.2065	20.2065	23.7959	32.7697	30.9174	41.5903	27.6659	20.6965	22.1367	21.927	31.7256	40.8283	29.4961	25.1171	20.7718	20.2065	0.534945	0.253802	1
MS4A3	0.310186	0.512311	0.0710371	16.4897	16.4897	16.4897	16.4897	14.29	20.9989	29.3095	42.803	17.7136	17.0461	16.5834	17.1387	17.5136	19.6608	14.049	13.4006	17.9077	16.4897	0.561169	0.278554	0.342042
CCL4L2	0.300841	0.284078	0.0702282	7.92547	7.92547	7.92547	7.92547	8.32235	10.0542	10.2292	15.8616	7.45266	5.59324	6.34656	10.9085	6.68701	3.83172	6.9563	6.19866	8.66454	7.92547	0.602053	0.621327	0.499577
mockgene000214	-0.0944275	0.49998	0.0701695	26.3986	26.3986	26.3986	26.3986	20.619	25.4259	37.5786	28.912	32.8503	37.7269	33.0143	30.5349	29.0944	19.977	23.0342	28.6643	27.2087	26.3986	0.799759	0.353164	1
STH	-0.02001	0.263506	0.0700974	18.8558	18.8558	18.8558	18.8558	17.6165	19.6437	28.4673	71.8528	17.9296	21.0882	60.0482	20.1438	21.0331	21.2605	21.943	20.6383	23.0428	18.8558	0.821655	0.497738	0.375947
mockgene000088	0.101416	0.653209	0.0696597	26.9289	26.9289	26.9289	26.9289	22.2262	28.9881	45.955	63.2674	26.8018	23.2346	14.9663	30.2267	25.7257	21.0931	32.8719	26.5862	29.4652	26.9289	0.695023	0.254336	0.448978
SERPINA10	0.142213	-0.103675	0.069154	18.0309	18.0309	18.0309	18.0309	15.0251	20.6892	18.9884	40.9426	19.5806	17.2654	20.8399	19.7695	24.7872	32.5138	19.88	26.1204	23.549	18.0309	0.674039	0.965792	1
TKTL2	-0.0904577	0.0664548	0.0688769	15.3057	15.3057	15.3057	15.3057	12.3216	15.2039	22.9545	76.0835	19.3337	21.0726	15.607	21.4757	18.4689	17.5403	17.9022	22.9852	19.2095	15.3057	0.885556	0.772036	0.851629
LYZL4	0.0292924	0.491128	0.0684007	14.6102	14.6102	14.6102	14.6102	15.4362	16.1461	20.6422	17.5704	16.1243	24.5194	37.7437	20.1108	21.5861	17.3543	21.9601	17.2344	20.1932	14.6102	0.668365	0.385206	0.8757
FAM71B	0.0538747	0.321022	0.0675858	22.2599	22.2599	22.2599	22.2599	20.9554	23.5544	34.6844	54.1308	21.7253	19.4902	21.3281	32.153	37.0551	40.6423	26.4953	23.1106	24.388	22.2599	0.851709	0.658916	0.855786
OR2A5	-0.0938843	0.507601	0.0670889	13.8629	13.8629	13.8629	13.8629	10.6023	15.3975	32.7397	122.153	15.9391	17.0304	43.7089	13.3742	15.6868	11.0859	13.8444	15.5146	16.6492	13.8629	0.887634	0.468108	0.359927
CCDC65	0.330585	-1.09332	0.0663072	8.88899	8.88899	8.88899	8.88899	8.69611	11.4352	6.50812	21.1259	6.04853	5.18588	6.77373	7.50714	4.40773	10.0443	7.75764	7.61396	5.85833	8.88899	0.619947	0.94359	0.567414
GNRH1	-0.271011	0.055722	0.0661883	12.4785	12.4785	12.4785	12.4785	11.9603	11.2932	14.6701	20.2715	12.9457	6.97196	4.42428	9.93981	10.7595	5.78478	10.2298	15.2458	11.7167	12.4785	0.999996	0.627491	0.305268
PDF	0.0755212	0.22868	0.0656312	16.2954	16.2954	16.2954	16.2954	13.0192	16.8817	21.1629	24.7502	16.0317	18.0018	19.8483	11.3157	17.7147	19.1586	11.5256	18.9722	11.0657	16.2954	0.664146	0.479599	0.682505
SFTPD	0.273105	-0.0707905	0.0652907	15.2503	15.2503	15.2503	15.2503	13.854	18.366	15.6195	20.0648	15.3991	11.5155	7.53654	14.3758	16.86	22.0417	15.4641	15.1921	13.9877	15.2503	0.602721	0.580634	0.466631
B3GNT6	0.21846	0.212643	0.0650521	8.71996	8.71996	8.71996	8.71996	7.6745	10.4801	15.4357	65.3896	5.73993	5.57757	17.6666	10.1049	12.5863	20.8884	7.57009	9.22633	10.9934	8.71996	0.607322	0.517121	0.836966
PDE6B	0.120415	0.405267	0.0645031	12.0796	12.0796	12.0796	12.0796	10.7393	12.9582	14.5322	27.4099	11.0941	15.9493	18.704	17.513	15.2343	16.9265	13.3159	18.9364	18.385	12.0796	0.807243	0.417345	1
F2RL2	0.122209	0.278024	0.0639207	9.02062	9.02062	9.02062	9.02062	9.50592	9.78315	11.1327	15.2828	7.76126	6.67428	5.93464	11.2607	10.3238	13.6714	9.94	9.38757	4.9181	9.02062	0.86987	0.802732	1
FDX1	0.194057	0.470104	0.0619798	9.06708	9.06708	9.06708	9.06708	8.30989	10.8931	12.9703	9.49493	7.59153	10.0584	5.35491	5.94407	2.58095	3.68291	7.12679	8.56347	5.72814	9.06708	0.621216	0.361494	1
C2orf83	0.381024	0.441788	0.0618247	12.6455	12.6455	12.6455	12.6455	12.932	16.9463	20.3513	20.5471	16.4329	24.4097	28.3459	11.5469	15.1505	11.1231	13.2136	13.9739	13.1342	12.6455	0.697239	0.64657	0.896529
ASPA	0.32065	0.275183	0.0615014	21.1451	21.1451	21.1451	21.1451	18.6007	23.5286	21.852	25.3566	21.5093	20.1012	10.1606	20.3199	34.0049	23.1577	18.3455	15.2638	13.5971	21.1451	0.70698	0.631697	0.750689
KRTAP9-4	-0.0121279	-0.00398251	0.0602795	9.64478	9.64478	9.64478	9.64478	11.7235	10.5705	15.206	34.5345	8.67162	4.54352	4.13442	8.06853	6.10043	6.93802	10.7754	8.02601	5.8294	9.64478	0.69248	0.565965	1
ST8SIA6	0.502375	0.672186	0.0594218	12.2181	12.2181	12.2181	12.2181	13.1563	16.4687	19.5703	34.1073	16.2477	13.4582	10.0385	15.1023	13.2232	14.8433	12.2247	18.9901	16.8373	12.2181	0.575417	0.191253	0.756074
PRR20D	0.476899	0.302695	0.0593737	10.8539	10.8539	10.8539	10.8539	11.4245	15.1523	16.4923	20.7676	12.8223	15.0563	14.4628	9.59857	5.04459	7.71924	8.13273	7.88269	3.31249	10.8539	0.620562	0.423219	0.722612
IQCB1	0.47803	1.19235	0.0593293	7.90381	7.90381	7.90381	7.90381	7.62467	9.97675	17.1202	17.4189	7.76126	9.80775	8.54345	6.95676	4.60884	7.81224	9.41146	10.8745	5.74261	7.90381	0.732468	0.193814	0.885388
PEX14	-0.0380653	0.262485	0.0583661	19.0333	19.0333	19.0333	19.0333	21.3167	18.8048	29.8761	28.7466	26.0612	42.5055	57.3784	18.4376	13.7427	12.6112	16.8452	13.3289	12.1361	19.0333	0.999996	0.48746	0.779062
FTH1	-0.739995	0.48047	0.058229	10.1138	10.1138	10.1138	10.1138	9.8423	8.58284	20.0603	25.8665	7.97727	11.4058	8.97062	7.4521	7.79313	5.97079	8.30323	4.22799	2.43012	10.1138	0.977913	0.383437	0.562312
GRASP	-0.171305	0.342399	0.0572973	16.5814	16.5814	16.5814	16.5814	17.8033	15.5007	24.7002	34.9617	15.1676	17.6727	21.7553	16.7204	20.1783	14.4154	17.3396	18.5602	15.8392	16.5814	0.76926	0.395914	0.691927
CHMP4A	0.215471	0.645704	0.057236	5.60389	5.60389	5.60389	5.60389	6.55323	6.45327	9.73921	7.75856	6.3417	8.55436	6.34656	9.23532	6.67025	8.74227	7.19499	5.80453	7.8111	5.60389	0.799614	0.472197	1
mockgene000153	0.212775	0.297151	0.0563147	31.6146	31.6146	31.6146	31.6146	25.129	36.6933	40.335	43.1337	33.0972	39.7323	32.2057	30.2377	39.636	39.4332	34.628	33.6089	36.5241	31.6146	0.575417	0.342949	0.912288
PCDHGA7	-0.0913915	0.215768	0.056228	9.74072	9.74072	9.74072	9.74072	9.41871	9.18945	11.2705	9.56384	8.19329	9.4474	4.25647	13.4402	15.8209	10.0629	11.7302	7.50647	10.9211	9.74072	0.966157	0.806323	1
JAKMIP1	-0.4693	-0.326363	0.0548439	10.2922	10.2922	10.2922	10.2922	10.7767	7.20185	9.81577	35.4027	11.9119	12.3145	15.6833	8.98215	11.5975	9.82111	10.5197	15.3175	15.521	10.2922	0.999996	0.999998	0.920119
PSMC2	-0.185378	-0.16986	0.0542577	4.32559	4.32559	4.32559	4.32559	14.1281	4.20753	8.86635	25.5908	2.85454	1.03404	2.18163	1.24385	0	0	1.48333	1.8811	0.81004	4.32559	0.813863	0.5502	0.757932
CLDND1	0.228158	0.458446	0.0535951	10.8833	10.8833	10.8833	10.8833	11.8232	12.9582	15.7267	16.0132	8.70248	15.119	6.22451	9.35641	12.821	7.47743	13.6739	11.6091	12.2953	10.8833	0.602721	0.434051	0.857455
FOXJ1	-0.253855	-0.112517	0.0528911	9.31523	9.31523	9.31523	9.31523	6.90207	9.65409	11.1174	18.2733	4.18151	7.37931	11.7015	8.11256	4.40773	4.37114	8.25208	9.04718	5.75707	9.31523	0.823456	0.775604	0.534208
MMACHC	-0.0292865	0.49197	0.052856	9.44449	9.44449	9.44449	9.44449	10.1039	10.1833	14.0269	29.601	16.5872	9.4944	25.7371	13.4182	7.92721	8.16565	9.94	8.77845	7.37715	9.44449	0.647368	0.258757	0.279146
C20orf27	0.275193	0.239549	0.0517997	7.91782	7.91782	7.91782	7.91782	7.62467	9.82187	12.7406	30.0971	6.61944	7.25397	7.70436	5.80097	10.8601	8.25866	7.48484	8.58138	5.39545	7.91782	0.646361	0.452531	0.436128
SFXN4	0.462819	0.368364	0.0514873	8.79909	8.79909	8.79909	8.79909	12.0599	12.3257	12.7865	14.7592	14.2727	7.67699	5.09556	10.226	3.98874	7.70064	9.82066	11.4657	18.414	8.79909	0.575417	0.610754	0.543792
TMEM145	0.551318	0.665602	0.0511099	7.03537	7.03537	7.03537	7.03537	7.20107	11.8611	15.2367	16.5231	7.71497	7.50465	8.46716	5.65787	6.68701	7.88665	7.38254	7.57813	6.27781	7.03537	0.546322	0.347837	0.603548
LIN37	0.208692	0.179333	0.049976	30.6599	30.6599	30.6599	30.6599	26.5617	36.4222	34.9907	69.8133	35.0105	47.3623	65.098	22.0041	20.413	15.9593	27.416	27.3744	20.9019	30.6599	0.583754	0.644837	0.817406
S100A1	0.22384	0.408528	0.0499528	6.00243	6.00243	6.00243	6.00243	6.67781	7.07278	11.9596	15.4758	8.02356	17.9078	20.6568	4.55712	8.31267	15.9593	8.61012	6.55697	5.4967	6.00243	0.821279	0.359038	0.560809
GPRC5A	0.0100867	0.314309	0.0496985	11.3286	11.3286	11.3286	11.3286	9.19445	9.60246	14.4404	28.7742	12.4211	8.85204	11.854	8.64092	8.27916	4.55714	10.6902	13.4902	10.2268	11.3286	0.859976	0.743908	0.517185
OR10V1	0.521675	0.682796	0.0490978	4.97045	4.97045	4.97045	4.97045	6.15455	8.86679	14.8079	8.42003	9.58199	12.0795	12.2202	3.91868	5.93284	7.71924	5.16607	4.17424	4.71559	4.97045	0.592578	0.313466	0.657085
MDFI	0.540953	0.342045	0.0486509	14.5461	14.5461	14.5461	14.5461	14.0408	21.7733	19.2181	34.6724	20.4909	19.9758	13.2881	16.8085	21.7537	31.2862	18.7377	28.2165	26.9338	14.5461	0.534945	0.357547	1
DNAJB8	-0.0980247	0.504207	0.048434	16.3157	16.3157	16.3157	16.3157	15.511	12.7517	26.0937	70.6401	11.8039	9.00871	6.88052	13.0109	11.6813	14.1364	14.748	14.798	15.275	16.3157	0.646361	0.255328	0.225995
ALDH1A1	-0.129351	-0.0205273	0.0481518	23.1626	23.1626	23.1626	23.1626	18.962	21.7475	23.077	45.3111	22.4351	15.965	19.8483	18.3826	17.8823	19.0098	19.1298	20.2979	24.7062	23.1626	0.999996	0.82963	0.808648
SNAP47	-0.0342545	0.362368	0.0479812	13.2199	13.2199	13.2199	13.2199	15.5359	12.9582	20.9638	70.4196	15.6305	12.7062	25.4473	12.4385	13.7762	10.6023	12.5827	14.995	14.8556	13.2199	0.977647	0.492885	0.997213
ADAMTS8	-0.341484	-0.670342	0.0479566	22.3932	22.3932	22.3932	22.3932	17.5791	16.985	13.6135	41.5903	21.7408	17.7981	14.1425	21.1895	26.0609	26.2826	21.5168	19.3843	17.9511	22.3932	0.999996	0.999998	0.83483
SMARCA2	-0.191301	0.192853	0.0471359	14.3265	14.3265	14.3265	14.3265	12.0475	13.7842	23.322	34.3692	13.7326	12.5809	15.2104	14.4859	13.9606	10.8441	15.2936	13.9739	10.0387	14.3265	0.812146	0.579569	0.890025
ITSN1	0.539968	0.111314	0.0471072	15.6006	15.6006	15.6006	15.6006	15.81	24.2643	17.3805	21.8011	16.8803	25.7571	38.8422	15.8729	11.6813	9.41189	19.9994	13.4902	14.1034	15.6006	0.571107	0.575363	0.608584
FBXO11	0.0210489	-0.27237	0.0463228	9.77123	9.77123	9.77123	9.77123	13.2061	9.98966	12.9244	22.2008	10.0295	13.9909	12.8457	8.53084	4.25689	1.71125	8.66127	6.75403	2.74835	9.77123	0.927696	0.673355	0.726839
C10orf53	0.115366	-0.0366672	0.046091	14.1877	14.1877	14.1877	14.1877	16.2585	18.2369	19.9225	29.7526	16.2477	17.0774	13.1508	14.4749	12.2344	10.7883	13.5375	10.9104	13.8575	14.1877	0.593736	0.499871	0.921208
WDFY1	-0.480044	-0.299643	0.046079	7.40566	7.40566	7.40566	7.40566	7.62467	5.27877	8.69791	18.8521	5.52392	3.71316	3.26482	8.89409	10.6087	13.8946	9.94	11.1433	11.3406	7.40566	0.999996	0.896381	0.769126
IGFBP4	-0.108253	-0.0844792	0.0458956	6.03444	6.03444	6.03444	6.03444	6.81486	6.59524	9.2645	24.8605	6.11025	9.19672	17.0106	11.0075	9.05009	7.08682	7.63829	9.36965	10.4871	6.03444	0.873342	0.670387	0.817406
CRYZ	0.0445707	0.0303142	0.0458743	13.3677	13.3677	13.3677	13.3677	13.3307	13.4228	13.935	37.9108	9.65914	10.3718	9.99278	11.8221	17.6309	8.09125	13.6568	15.3533	13.5682	13.3677	0.682907	0.857632	0.351243
COX8A	-0.411913	-0.54704	0.0458597	12.3744	12.3744	12.3744	12.3744	12.2344	10.1316	9.87703	38.1864	11.0478	10.4501	7.23142	10.5342	6.88812	4.11073	9.07047	8.29474	6.49479	12.3744	0.999996	0.999998	1
ANKHD1	-0.10907	-0.0174425	0.0452965	17.1062	17.1062	17.1062	17.1062	14.589	14.0681	19.4019	37.649	12.1279	16.8267	15.2256	18.6137	16.2231	18.6936	14.1342	14.9234	16.7215	17.1062	0.999996	0.734044	0.485955
URGCP-MRPS24	0.516154	0.640722	0.0452552	11.4491	11.4491	11.4491	11.4491	15.5608	17.3464	19.5856	34.8102	14.7664	11.4998	19.9856	7.76031	10.5752	9.30029	7.85993	7.79312	14.5518	11.4491	0.574047	0.349732	0.868637
MANSC4	0.0278786	0.211098	0.0451181	7.00281	7.00281	7.00281	7.00281	6.2916	6.99534	8.71322	35.0169	5.36962	14.4766	59.0261	7.74931	7.67582	9.13288	7.72354	5.84036	5.4967	7.00281	0.793393	0.640597	0.452363
OR4C6	-0.181194	0.394031	0.0450814	21.8546	21.8546	21.8546	21.8546	18.2394	21.2571	41.5141	56.6251	22.0957	27.4962	20.8552	22.9947	20.6644	33.3508	20.0676	12.2898	13.2644	21.8546	0.969969	0.493545	0.793173
ST8SIA4	0.688729	0.620867	0.044615	7.85001	7.85001	7.85001	7.85001	8.70856	12.5839	12.664	10.9695	7.60696	12.7375	14.2187	10.3581	12.2679	13.3366	7.0586	4.53255	5.03382	7.85001	0.534945	0.298294	0.767704
MZT2A	-0.401774	-0.0612177	0.0444646	20.4147	20.4147	20.4147	20.4147	20.0459	17.5787	25.6803	45.1182	17.4513	24.253	39.2693	15.9279	11.2288	13.8388	14.2024	17.3957	17.4159	20.4147	0.999996	0.894534	0.318114
CLTC	0.145885	0.548992	0.0440996	12.5676	12.5676	12.5676	12.5676	12.9445	20.16	20.5197	16.5645	14.7664	16.9364	20.3822	5.9881	0.687136	0.558017	3.03486	2.27523	0	12.5676	0.534945	0.308671	0.620219
STK25	0.358762	0.601518	0.0433232	7.91135	7.91135	7.91135	7.91135	7.81155	10.1316	13.7513	10.5974	6.58858	2.94546	1.54087	10.3911	12.2344	15.3827	10.7072	10.982	8.57775	7.91135	0.658454	0.379758	0.817406
LAMTOR3	0.0531102	0.447934	0.0432243	6.08069	6.08069	6.08069	6.08069	5.89292	6.19514	13.1387	43.0235	11.5879	15.3696	22.274	5.05246	6.26802	4.70595	4.34769	3.56513	5.48224	6.08069	0.798165	0.443023	1
AAGAB	0.12045	0.256557	0.0431086	14.3342	14.3342	14.3342	14.3342	12.0848	15.6427	22.3726	26.9138	17.7907	32.4314	52.3286	13.11	12.9383	7.81224	12.4463	6.34198	6.79855	14.3342	0.91508	0.658916	0.839622
FKBP7	-0.246004	0.566363	0.0429421	12.276	12.276	12.276	12.276	13.7543	9.17655	20.4738	26.4728	12.4982	16.5134	28.5137	14.3208	10.4746	13.6342	10.5026	12.7735	16.8807	12.276	0.999996	0.502738	0.751174
RPS10-NUDT3	-0.0493178	0.10869	0.0427505	5.29429	5.29429	5.29429	5.29429	8.73348	5.03355	6.47749	9.41225	9.05737	6.39227	5.52273	4.9644	5.91608	7.62624	5.45592	7.00485	5.40991	5.29429	0.926979	0.996472	1
CA7	0.156711	0.227035	0.0427281	12.6975	12.6975	12.6975	12.6975	11.275	15.6298	16.4923	21.3602	13.1463	11.3118	11.259	13.9135	9.50259	11.7928	12.4804	12.8452	14.2336	12.6975	0.794756	0.349247	0.63081
ZNF2	-0.0682981	0.0958956	0.042603	10.6139	10.6139	10.6139	10.6139	9.76755	10.1187	12.8172	18.6867	8.50189	7.59865	9.96227	6.76964	10.3741	8.81667	5.18312	6.75403	7.02999	10.6139	0.716772	0.374921	0.63081
OR51S1	-0.0427973	0.196532	0.0406029	18.8668	18.8668	18.8668	18.8668	16.5824	18.8952	21.9592	23.1103	18.3462	23.9867	9.51984	21.8279	19.9102	31.1188	22.5909	19.0976	21.712	18.8668	0.985998	0.532116	0.596437
JKAMP	0.167909	0.446458	0.0406006	18.9541	18.9541	18.9541	18.9541	18.7876	21.128	26.155	27.7131	19.7503	21.4172	22.991	17.6121	21.4353	20.628	21.0564	26.4966	21.9434	18.9541	0.592221	0.316895	0.223717
mockgene000239	-0.246174	-0.239156	0.040062	22.216	22.216	22.216	22.216	20.6813	21.8637	24.5471	59.3812	18.8862	18.6598	15.2714	20.9473	23.0442	17.4659	27.3819	26.5503	38.4191	22.216	0.999996	0.831274	0.858633
RPL21	-0.691698	0.21217	0.0399681	6.70367	6.70367	6.70367	6.70367	18.7004	3.9494	14.0116	19.3068	4.36667	5.89091	10.9234	4.49108	2.68151	2.92029	4.00669	1.77361	0.31823	6.70367	0.999996	0.309272	0.701943
mockgene000130	0.0841839	0.617067	0.0394702	18.4193	18.4193	18.4193	18.4193	14.9005	20.4439	31.7902	124.344	24.2713	32.0867	38.3082	18.2725	15.0667	13.1506	19.6413	20.0292	16.4756	18.4193	0.847184	0.369608	0.368369
TTC23	-0.0785651	0.467165	0.0392363	15.1947	15.1947	15.1947	15.1947	11.599	14.3908	30.458	69.579	12.8531	7.92767	38.6438	16.7865	14.8656	17.5775	11.7643	12.5227	11.2682	15.1947	0.999996	0.614706	0.507675
IGSF9	0.0616423	0.577834	0.0384117	18.6146	18.6146	18.6146	18.6146	15.0002	20.302	30.167	62.7299	13.4086	20.0542	13.5017	19.6264	18.3013	19.7538	15.0549	16.2849	21.2057	18.6146	0.74033	0.363989	1
ADAL	0.187267	0.606567	0.0363214	16.6712	16.6712	16.6712	16.6712	17.8906	18.095	26.1856	30.9378	16.3866	17.1087	23.4945	19.4173	18.8041	17.1497	18.9423	16.894	24.1276	16.6712	0.793393	0.275534	0.473303
OR8B8	0.353729	0.152419	0.0363004	12.8566	12.8566	12.8566	12.8566	11.1006	17.1915	15.5123	28.2919	16.0934	15.1503	22.9605	11.0185	14.3628	18.1356	18.4137	16.3566	16.7215	12.8566	0.613875	0.625215	0.517846
YPEL2	-0.239333	0.103083	0.0359116	14.8205	14.8205	14.8205	14.8205	15.6355	13.1259	20.4125	47.3644	16.0317	14.7743	10.3284	15.5757	14.0612	10.1931	15.3107	13.4185	16.0417	14.8205	0.999996	0.454026	0.305268
PCMT1	-0.189563	0.435403	0.0352366	14.9387	14.9387	14.9387	14.9387	13.2186	13.2034	20.8566	18.2044	18.7165	16.7014	16.6292	14.8272	15.8209	11.8672	14.2024	17.4136	8.37524	14.9387	0.999996	0.318647	0.836966
NXPE2	0.349407	0.38982	0.0351828	16.6358	16.6358	16.6358	16.6358	17.7535	22.1734	24.8074	35.0031	24.1787	27.0418	32.9838	16.1921	14.3461	10.5093	21.3804	13.7051	14.1902	16.6358	0.56221	0.28962	0.448978
PLEC	-0.0336638	-0.108029	0.0345781	7.94531	7.94531	7.94531	7.94531	7.37549	8.72482	8.71322	22.3661	9.0728	7.67699	8.72652	5.62485	8.04452	8.61207	4.87623	5.64329	7.14571	7.94531	0.634339	0.712531	0.6553
ZNF865	-0.0125556	0.826636	0.0343069	11.7569	11.7569	11.7569	11.7569	9.20691	12.0289	26.7369	50.7407	11.449	9.65107	12.2202	12.2514	10.1059	15.2897	9.85475	6.84361	13.7273	11.7569	0.892813	0.259776	0.296335
TEAD1	0.490367	0.370635	0.0315827	12.1553	12.1553	12.1553	12.1553	12.6081	15.5137	20.1063	20.1474	15.1831	14.1946	26.088	13.2531	11.7316	10.6767	13.3329	15.5146	16.2297	12.1553	0.598993	0.239821	0.291807
ZMYM2	0.27763	0.22329	0.0309317	16.5953	16.5953	16.5953	16.5953	16.707	19.5018	21.4385	26.2799	30.7981	30.9116	33.1059	19.2302	23.5135	25.8176	23.2218	18.5064	28.3803	16.5953	0.607131	0.698935	1
FAAH2	0.867654	0.480979	0.0300535	3.64861	3.64861	3.64861	3.64861	5.30737	8.2989	9.05011	8.02039	6.12568	3.30581	5.29389	3.39032	6.08367	14.6945	8.20093	7.64979	3.94895	3.64861	0.534945	0.472197	1
CES2	0.123059	0.44247	0.0294689	16.8412	16.8412	16.8412	16.8412	17.0309	19.0759	24.4858	33.0049	25.2279	23.877	24.3946	14.563	21.2174	16.4243	18.2603	19.1872	17.0398	16.8412	0.79387	0.347837	0.486254
GABARAPL2	0.0986378	-0.249514	0.0291392	12.8441	12.8441	12.8441	12.8441	12.9694	15.2684	12.0209	20.933	8.147	8.8207	13.1661	12.7247	27.6698	34.1321	18.0727	16.5895	25.5018	12.8441	0.653134	0.999998	0.329633
ABCG4	0.167939	0.166537	0.0290961	21.0341	21.0341	21.0341	21.0341	18.1896	20.9086	19.0956	22.2146	28.6997	20.6025	10.8471	21.6078	19.8767	16.4615	24.0742	42.3695	33.6456	21.0341	0.714488	0.798197	0.449375
CENPN	-0.274276	0.270406	0.0263978	4.01092	4.01092	4.01092	4.01092	10.3033	4.00103	8.92761	13.5878	4.96844	4.0735	3.69199	4.74425	1.96085	0.33481	2.74501	1.30781	0.34716	4.01092	0.849173	0.365267	1
FRMD6	0.0737685	0.546846	0.0257999	15.5088	15.5088	15.5088	15.5088	16.4204	19.8373	24.2868	83.4975	18.0376	22.5453	28.0561	18.3496	18.5024	18.9168	17.9022	21.0862	28.2646	15.5088	0.578212	0.220222	0.738601
CCDC81	0.794693	1.24342	0.025285	7.4117	7.4117	7.4117	7.4117	8.19776	14.1843	24.0111	57.3279	10.1683	14.3826	21.7705	12.6036	11.4299	12.109	8.84882	7.64979	7.88343	7.4117	0.534945	0.166707	0.620219
IL17REL	0.203941	0.406085	0.025248	10.6547	10.6547	10.6547	10.6547	9.09478	14.3779	14.8691	12.5129	10.8318	13.7872	11.9913	10.3251	11.3461	12.1276	11.7132	16.7507	14.5952	10.6547	0.640877	0.45876	0.580187
MCIDAS	-0.0307765	0.454861	0.0252318	15.3142	15.3142	15.3142	15.3142	16.2086	15.3588	24.593	45.7245	20.0898	20.8219	29.6732	19.0761	15.5025	13.2064	20.5279	15.5683	15.6801	15.3142	0.702959	0.414541	0.817406
OSCP1	-0.0408794	-0.151504	0.0247645	11.6808	11.6808	11.6808	11.6808	10.5774	11.4868	12.7406	24.447	9.45855	11.3745	19.6042	7.99147	13.6422	14.6573	14.5093	8.9576	11.3116	11.6808	0.970772	0.99632	1
MYH15	0.00966303	-0.407387	0.0242653	13.5703	13.5703	13.5703	13.5703	14.6015	15.3071	14.1647	24.9018	12.7606	20.8062	28.2086	14.8492	15.6533	15.4757	16.2825	11.8061	15.6801	13.5703	0.717096	0.839131	0.302257
SLCO1B1	-0.263159	0.328579	0.0231455	27.5476	27.5476	27.5476	27.5476	23.3973	22.651	34.3629	33.7766	31.1376	21.0412	36.9657	31.1183	36.435	31.621	30.1099	28.4852	22.9126	27.5476	0.999996	0.325816	0.343104
WISP3	0.319457	0.721994	0.0225916	23.7623	23.7623	23.7623	23.7623	23.8707	30.1497	50.0436	93.1303	26.8481	25.6944	67.8441	27.6399	26.7983	32.3836	26.2055	24.6692	24.2	23.7623	0.579978	0.311682	0.80587
TBC1D7	-0.0095513	0.666207	0.0224948	14.3419	14.3419	14.3419	14.3419	10.8639	14.6489	30.8408	35.3476	13.3006	21.7619	34.7535	12.5376	13.9438	8.96548	12.4634	15.4071	11.2682	14.3419	0.908911	0.210593	1
HIF1A	0.341282	0.704313	0.0222665	11.9218	11.9218	11.9218	11.9218	16.7194	14.636	22.9698	34.4656	11.773	18.1741	18.5057	17.9643	12.5863	20.7582	18.7036	18.3989	17.4593	11.9218	0.583927	0.336228	0.398939
RSPH10B	0.261868	0.531202	0.0222218	9.30165	9.30165	9.30165	9.30165	9.87967	10.3381	14.1035	23.2895	7.62239	7.88067	14.4018	9.18029	13.3573	7.34723	9.8377	11.9315	9.38779	9.30165	0.646361	0.385236	0.399874
TMEM178B	-0.0620327	0.00348621	0.0215115	15.7634	15.7634	15.7634	15.7634	14.5641	15.3459	19.1109	34.0936	20.8458	14.2573	18.582	16.9076	17.413	23.2321	19.2151	17.6644	22.8836	15.7634	0.614876	0.577235	1
ANGPTL2	-0.197546	0.577207	0.0214171	7.46635	7.46635	7.46635	7.46635	6.9519	6.27258	19.1262	26.9689	6.8046	16.5917	52.4659	12.0312	11.5472	8.68647	6.854	3.95926	3.71751	7.46635	0.999996	0.28962	1
SLC38A10	1.00127	1.37752	0.0209683	12.4638	12.4638	12.4638	12.4638	11.3	27.891	45.4037	14.3733	23.114	40.1397	32.5719	7.69427	4.39097	6.77061	10.281	3.02767	3.70304	12.4638	0.534945	0.162962	1
ZNF131	-0.346228	0.485378	0.0207698	9.96969	9.96969	9.96969	9.96969	14.8631	6.19514	12.3578	17.5015	6.88175	29.1726	83.3444	6.05415	9.63667	6.2684	9.36031	9.54881	6.92874	9.96969	0.865445	0.340148	0.354779
CAPG	0.432301	0.315656	0.0204008	8.17352	8.17352	8.17352	8.17352	9.97934	10.3898	9.40232	12.0444	7.19035	10.7948	20.5348	7.1549	9.10037	11.5696	7.38254	9.31591	7.2759	8.17352	0.598993	0.429616	0.466631
SMARCD1	-0.126003	-0.0169598	0.0201602	19.2719	19.2719	19.2719	19.2719	20.8931	17.127	21.2241	45.4076	19.7966	23.125	29.6885	15.7628	8.83222	8.87248	10.5197	10.7133	5.00489	19.2719	0.890102	0.846466	0.369586
MPP1	-0.461166	0.134345	0.0197572	4.55144	4.55144	4.55144	4.55144	4.77165	3.63964	6.86032	19.4722	4.73699	2.52244	1.87651	6.07616	9.50259	6.88221	5.74577	6.3599	6.1187	4.55144	0.834691	0.417345	0.499629
CXCL16	-0.215164	-0.225946	0.0191765	18.5276	18.5276	18.5276	18.5276	17.4047	15.3071	15.1141	37.3183	21.2933	23.9397	18.704	16.06	15.8377	17.9682	20.1869	25.35	22.3774	18.5276	0.999996	0.790789	0.801378
CDKL1	-0.0219786	0.465163	0.0188459	11.7365	11.7365	11.7365	11.7365	12.6704	11.5513	19.9531	13.4638	10.3689	14.6803	9.9165	14.1447	17.413	19.5306	16.095	17.1986	14.6241	11.7365	0.823081	0.363989	0.423933
STK24	0.178027	0.0228655	0.0185601	8.22063	8.22063	8.22063	8.22063	8.82069	9.91222	8.95823	12.568	9.67457	14.3669	15.9579	7.08885	10.3741	4.78035	7.16089	10.9999	11.6154	8.22063	0.666153	0.86745	1
LY6D	0.159415	0.665076	0.017208	10.1359	10.1359	10.1359	10.1359	9.68034	11.3448	18.4065	19.5687	6.61944	9.90175	25.7371	10.248	9.335	11.7184	14.6457	11.4836	13.6405	10.1359	0.857004	0.326359	1
ALPI	-0.058396	0.72919	0.0168563	9.05404	9.05404	9.05404	9.05404	8.7584	7.73101	13.7513	15.338	8.20872	10.0114	7.87217	9.36741	9.56963	9.46769	7.70649	8.65305	10.2123	9.05404	0.763871	0.278554	0.543029
KRTAP4-11	0.0139952	0.171894	0.0159424	12.7231	12.7231	12.7231	12.7231	11.3747	12.1321	16.5995	28.471	16.0163	16.5604	29.6274	17.2818	23.4464	30.9886	16.4189	15.4071	16.4178	12.7231	0.824111	0.410859	0.391865
MAFB	-0.0797504	0.218766	0.0154165	18.9787	18.9787	18.9787	18.9787	18.3266	19.0113	22.7401	37.8557	19.1948	22.8586	18.3226	16.8746	22.9604	18.9354	19.6072	20.5846	22.7969	18.9787	0.865938	0.506742	0.804805
DAZAP2	0.121145	-0.0231903	0.0150815	13.8133	13.8133	13.8133	13.8133	14.2776	14.778	12.909	23.9234	12.4982	15.2756	19.772	14.2107	14.0612	8.51907	8.69537	13.1318	10.9066	13.8133	0.830531	0.768459	0.930875
C6orf1	0.104592	0.55969	0.0144548	31.0657	31.0657	31.0657	31.0657	28.9413	32.0082	46.3837	76.3453	29.286	32.682	26.2406	32.3512	47.2448	57.9594	34.4405	43.6773	42.7441	31.0657	0.750429	0.355064	0.995315
COPZ1	0.0523521	0.187877	0.0144314	5.06133	5.06133	5.06133	5.06133	12.6081	5.84666	7.31972	8.40625	5.98681	2.66345	3.29533	7.25397	8.29591	12.3322	4.56933	6.44947	5.12061	5.06133	0.785179	0.607081	0.952342
VANGL1	-0.150657	0.142754	0.0135121	11.1698	11.1698	11.1698	11.1698	14.9503	9.97675	14.961	31.0067	13.2235	10.8418	14.9815	12.4605	13.8936	12.8716	14.5434	14.4038	12.4254	11.1698	0.946798	0.632916	0.378137
EP300	0.929605	1.6759	0.0134263	15.3868	15.3868	15.3868	15.3868	17.5542	31.6081	59.1397	22.3248	36.0289	42.0824	39.01	11.5249	6.51942	3.3481	6.9904	1.82735	4.94703	15.3868	0.534945	0.0842832	0.567414
PLEKHG3	0.0368406	-0.494322	0.0129259	11.4086	11.4086	11.4086	11.4086	9.96688	11.7837	15.8032	52.353	7.5761	11.3275	11.1828	13.2421	18.7203	11.6626	12.327	8.241	11.4418	11.4086	0.752061	0.521173	0.264033
STX5	0.193545	0.376922	0.0122167	8.50156	8.50156	8.50156	8.50156	8.89544	10.7253	12.4803	8.69565	6.60401	9.38473	11.2285	10.3911	11.7316	8.90968	8.78062	10.785	6.68283	8.50156	0.679734	0.441448	1
MTERF3	-0.649701	-0.301195	0.0111795	18.8419	18.8419	18.8419	18.8419	19.9462	16.43	22.3267	38.2553	16.0471	15.5263	23.3419	18.4376	13.1897	9.95131	12.0371	13.3289	10.3425	18.8419	0.999996	0.800321	0.279146
CHRNG	0.0926502	-0.207149	0.0108827	14.2944	14.2944	14.2944	14.2944	14.7012	15.0619	11.5462	34.948	11.9119	9.99575	3.79878	18.4817	18.8208	28.3659	15.9586	16.1953	14.6097	14.2944	0.728991	0.999998	0.362885
NBEAL1	0.458902	0.731022	0.0102186	8.85698	8.85698	8.85698	8.85698	9.80492	11.9256	16.8445	19.5687	10.6775	13.3329	9.1842	6.79165	6.9384	4.33393	9.76951	5.84036	4.68666	8.85698	0.598993	0.463936	1
H3F3C	-0.213671	-0.272947	0.0100238	22.6147	22.6147	22.6147	22.6147	23.0484	23.9287	28.1457	45.8072	20.5218	19.0828	23.9522	19.5164	17.4801	20.0142	19.6584	15.21	18.2982	22.6147	0.921994	0.768343	0.749303
AIM1L	0.127047	0.65601	0.00985665	13.0574	13.0574	13.0574	13.0574	14.4894	15.746	22.4492	24.0887	11.0787	19.5685	28.2086	15.8178	10.7428	16.7777	13.9126	17.8435	20.8007	13.0574	0.601955	0.308671	1
ZMYND15	0.0846211	0.269721	0.0094923	12.8473	12.8473	12.8473	12.8473	11.5865	12.158	16.722	29.5184	12.9766	18.3934	15.6528	13.187	10.8433	14.0434	8.45668	9.29799	6.72623	12.8473	0.819641	0.743096	0.430377
TYW1B	0.536063	1.03932	0.00856403	9.93067	9.93067	9.93067	9.93067	9.96688	14.1327	21.2394	10.0048	16.6798	24.676	17.8802	11.0626	6.98868	12.388	9.8718	8.63513	8.65008	9.93067	0.534945	0.129614	0.910221
mockgene000174	0.0285045	0.283491	0.00827985	32.1607	32.1607	32.1607	32.1607	25.5028	32.6148	40.7025	38.6136	31.2765	32.4784	42.0765	34.2334	30.9379	50.5006	29.6495	38.3565	27.0496	32.1607	0.963163	0.472197	0.931085
BCL7C	-0.342339	0.00216675	0.00742946	11.8544	11.8544	11.8544	11.8544	10.7019	9.97675	13.69	12.8988	11.5416	13.2859	15.1036	13.121	16.927	18.8982	12.7362	18.3631	17.0832	11.8544	0.956235	0.491217	1
DUOX1	-0.208846	0.225863	0.00638317	19.5392	19.5392	19.5392	19.5392	18.9994	17.4496	27.2882	37.2631	14.319	19.0358	27.0034	23.5561	18.0499	19.419	19.1469	16.4999	24.2144	19.5392	0.999996	0.551199	0.39913
LDAH	0.165554	0.363442	0.00615057	18.3833	18.3833	18.3833	18.3833	17.006	20.5214	27.2422	41.5765	19.3491	21.1822	28.2544	16.9076	17.7147	16.4057	19.3685	18.9901	21.6686	18.3833	0.581837	0.381223	0.809314
ANXA6	-0.0646508	0.420216	0.00569686	14.0068	14.0068	14.0068	14.0068	12.7327	12.984	18.3606	15.3104	17.2507	13.8186	19.5736	12.6256	11.3126	11.737	14.2195	17.2344	11.2538	14.0068	0.866525	0.375397	0.532714
CYB5D1	-0.00103822	0.174246	0.00555533	21.615	21.615	21.615	21.615	23.3973	21.9411	26.6603	83.6078	26.2309	26.6815	32.938	30.8982	39.502	28.9797	25.8474	25.0992	25.2704	21.615	0.767867	0.505862	0.999618
HSD17B2	0.153461	0.0681472	0.00528738	14.2608	14.2608	14.2608	14.2608	11.3249	16.6881	16.477	26.4866	16.3403	13.5209	27.873	17.9643	13.5584	12.6112	12.0712	13.3647	21.278	14.2608	0.807243	0.97988	0.589854
ZIM3	-0.154075	0.671553	0.00409611	10.0731	10.0731	10.0731	10.0731	9.94197	9.04748	27.5944	53.1386	8.7642	8.61703	6.72796	11.4919	12.5528	10.0815	10.0253	7.47064	6.08977	10.0731	0.95369	0.411267	0.46811
L3MBTL4	0.00923027	0.634004	0.00407061	10.4317	10.4317	10.4317	10.4317	9.66788	9.69281	15.9104	10.6663	12.6217	12.7845	8.26883	11.3268	13.1897	18.2658	6.06971	6.93319	11.0079	10.4317	0.911531	0.443186	1
MRAP2	0.410187	0.244482	0.00378596	18.9604	18.9604	18.9604	18.9604	18.3017	24.8451	23.0158	32.0265	14.7047	26.9321	37.0114	17.4249	20.0778	27.9195	20.7666	21.3012	21.6975	18.9604	0.546322	0.503315	0.515894
UCKL1	-0.0400723	0.580567	0.00359567	18.2255	18.2255	18.2255	18.2255	15.212	14.3263	21.8367	33.4183	15.1522	16.7014	13.1813	15.1464	19.2733	21.2791	13.2136	11.8778	14.9568	18.2255	0.855537	0.37881	0.658118
FAM179B	0.163586	0.380573	0.00357175	16.8515	16.8515	16.8515	16.8515	17.2552	20.1729	23.3527	30.8826	16.1243	19.5215	30.7564	22.5324	24.5358	23.0647	16.453	13.4722	13.655	16.8515	0.583302	0.265637	0.368369
DYNC2H1	-0.091953	0.162067	0.00283811	18.4673	18.4673	18.4673	18.4673	15.81	17.1399	25.129	37.6766	16.1088	19.4432	16.675	14.1337	11.2456	8.68647	16.1291	13.723	14.8122	18.4673	0.972263	0.458763	0.349301
TNS1	0.115227	0.0253815	0.0027201	8.91637	8.91637	8.91637	8.91637	9.97934	9.70571	13.8738	29.9042	16.4483	14.2259	17.5446	6.94576	4.49153	3.45971	8.91702	11.412	10.3136	8.91637	0.849294	0.782814	1
FAM76A	0.321247	0.472812	0.0027157	9.56037	9.56037	9.56037	9.56037	10.7393	11.8095	14.1188	22.5866	8.13157	8.36635	5.01927	11.5909	9.05009	5.46857	10.0594	10.7312	9.17082	9.56037	0.60147	0.347837	0.435672
OSTN	0.233863	0.614262	0.00247093	12.0315	12.0315	12.0315	12.0315	10.1911	16.1977	22.6329	43.6987	11.7113	16.5134	61.8484	11.8551	15.0164	18.4518	10.8436	14.3143	14.1468	12.0315	0.592578	0.347374	0.885388
SERF2	-0.526301	0.154936	0.0020127	6.56094	6.56094	6.56094	6.56094	10.3157	5.57562	9.89234	22.2421	5.83251	8.22535	12.6016	8.05752	4.94403	0.390612	8.32028	8.63513	2.53138	6.56094	0.999996	0.808142	1
U2AF1	-0.0927669	0.0821982	0.00174828	1.87023	1.87023	1.87023	1.87023	12.9071	1.53588	6.89095	8.11686	1.62014	1.72341	1.32729	0.649445	3.16753	2.80869	2.35287	1.25406	1.96724	1.87023	0.672226	0.607406	0.993797
KCNA2	0.320804	0.0974468	0.00164029	14.2598	14.2598	14.2598	14.2598	13.231	17.6045	17.1814	15.462	17.2044	21.9343	26.5762	15.0583	14.6477	13.5412	18.0386	14.2784	15.5499	14.2598	0.564175	0.517974	0.651317
UGT1A7	0.345169	0.670708	0.00135987	18.6825	18.6825	18.6825	18.6825	13.7418	21.9282	25.619	19.2655	21.2624	29.1726	83.3291	19.7145	17.9829	12.4066	20.6131	16.8403	19.8026	18.6825	0.538047	0.27886	0.430509
APCS	0.170926	-0.250599	0.00123867	22.2836	22.2836	22.2836	22.2836	21.1672	25.4904	18.1768	49.087	22.8363	30.5513	27.5831	25.1082	16.0052	10.7883	21.6873	24.8842	34.6292	22.2836	0.626816	0.999998	0.348583
NKD2	0.215332	0.194153	-0.00129228	20.0586	20.0586	20.0586	20.0586	18.0151	24.4708	22.4645	30.9929	22.8209	23.2346	18.3226	24.877	19.3739	13.8016	20.92	20.4054	27.2665	20.0586	0.575417	0.513782	0.368369
PSMD5	-0.522896	0.0338318	-0.00199931	10.1882	10.1882	10.1882	10.1882	9.50592	6.81465	12.4803	16.2751	7.68411	6.26693	4.51582	10.9195	10.307	12.946	12.4293	8.42015	10.14	10.1882	0.999996	0.392158	0.371699
FXYD6-FXYD2	-0.137524	0.00238109	-0.0023956	15.2367	15.2367	15.2367	15.2367	13.8415	16.8043	18.1615	39.4405	16.6489	19.7408	54.6323	16.6324	19.575	12.388	16.7429	12.5765	15.0436	15.2367	0.7875	0.517334	0.342042
COL4A3BP	0.460125	0.843793	-0.00345733	17.8975	17.8975	17.8975	17.8975	20.32	24.9354	35.3889	39.0271	19.812	28.5459	25.7066	17.6011	19.7091	29.4633	15.072	11.8778	7.94129	17.8975	0.537402	0.214126	1
BBIP1	0.251801	0.801089	-0.00420745	8.16274	8.16274	8.16274	8.16274	8.33481	9.60246	16.3392	14.3733	12.5754	9.61974	17.0106	7.39707	8.69814	6.93802	6.32546	5.94785	8.20166	8.16274	0.732468	0.251711	0.599395
IRX2	0.192873	0.760039	-0.0046427	20.3058	20.3058	20.3058	20.3058	18.2269	24.858	37.303	77.7647	24.441	31.742	40.795	23.5892	26.3123	33.9275	21.7555	14.5292	12.9317	20.3058	0.59238	0.278554	0.677989
ESRP1	0.256172	-0.211965	-0.00515164	18.1557	18.1557	18.1557	18.1557	19.0741	21.6701	16.4923	30.5795	17.1735	18.2994	19.4821	16.8635	19.5582	28.9053	14.6287	21.0683	26.3263	18.1557	0.668365	0.999998	0.694272
METTL13	0.16295	0.157615	-0.00523058	20.1542	20.1542	20.1542	20.1542	22.9612	24.6386	26.6603	49.6382	27.9282	27.8722	77.4555	18.7128	19.0555	23.1763	17.9193	16.8224	16.7939	20.1542	0.667021	0.472197	0.74511
C16orf45	0.184339	0.60098	-0.00574934	16.3259	16.3259	16.3259	16.3259	14.0408	18.7532	48.2673	194.97	20.6144	26.4151	37.0114	20.8153	15.6365	17.3729	20.5961	18.4168	16.0996	16.3259	0.716494	0.52906	0.731466
OR51M1	0.395343	0.417554	-0.00644921	18.4802	18.4802	18.4802	18.4802	19.6597	24.6386	27.135	66.0787	21.4322	21.8403	18.5973	22.2903	16.3069	17.745	18.4308	23.7197	29.5954	18.4802	0.574047	0.28676	0.332396
mockgene000089	0.129485	0.510248	-0.00689825	32.1362	32.1362	32.1362	32.1362	25.9637	36.1125	48.3132	42.1415	35.458	41.1111	49.7656	31.8558	37.6081	33.7042	31.525	37.0128	37.0883	32.1362	0.636535	0.193434	0.994427
SPDYE4	0.014636	-0.118274	-0.00719577	30.1266	30.1266	30.1266	30.1266	28.0194	29.9044	28.1457	33.8455	28.3294	28.9689	20.5653	27.8931	22.1392	18.0426	26.3248	23.7197	22.8692	30.1266	0.724557	0.999998	0.494285
mockgene000085	0.0225463	0.47965	-0.00777514	26.3626	26.3626	26.3626	26.3626	24.992	27.3748	44.1174	65.0451	37.1398	45.6076	65.6015	28.7297	42.6695	50.9842	31.6273	37.8369	38.5637	26.3626	0.908911	0.38982	0.451423
ZNF518A	0.217155	0.555437	-0.00803057	19.1	19.1	19.1	19.1	18.663	23.1543	30.9174	51.8294	20.7841	22.9213	44.2734	17.0727	15.9885	11.3092	15.6858	14.153	17.9945	19.1	0.813754	0.323104	0.940902
IL1R1	-0.651442	-0.101618	-0.00819634	16.3045	16.3045	16.3045	16.3045	18.9371	10.9447	19.1722	45.9037	13.6555	18.3308	35.9893	13.11	14.1114	8.12845	14.4923	15.6221	18.5297	16.3045	0.999996	0.43691	0.262018
ZNF638	0.326068	0.628412	-0.00819635	5.90541	5.90541	5.90541	5.90541	9.30658	8.41506	11.7606	10.0875	6.60401	16.153	42.2138	9.0592	12.9718	9.83971	4.46703	5.98368	3.71751	5.90541	0.652992	0.347837	0.793173
CRCT1	0.0932987	0.255729	-0.00850472	25.7898	25.7898	25.7898	25.7898	22.5252	28.1491	31.2083	49.0043	28.4219	35.8312	42.824	26.6382	25.4408	18.9726	25.2336	31.5308	44.422	25.7898	0.598993	0.455306	0.195589
CCDC181	0.480672	0.680307	-0.00856568	10.5111	10.5111	10.5111	10.5111	10.7393	14.1972	19.7847	22.6831	9.67457	15.73	28.6053	10.8314	16.9941	15.2153	9.39441	7.86478	11.1091	10.5111	0.614017	0.355274	0.801259
UFD1L	0.000300962	0.548259	-0.00917537	6.69364	6.69364	6.69364	6.69364	9.38133	8.0924	19.2028	39.9917	7.05148	6.2826	5.91939	10.9195	9.9551	14.2852	5.81396	4.89085	7.31929	6.69364	0.602053	0.359323	0.757275
PROK1	-0.254871	-0.116612	-0.0109913	14.027	14.027	14.027	14.027	16.8565	12.7904	14.7773	30.5657	10.909	14.2573	14.5849	15.9169	16.2064	13.8946	14.4582	15.3712	15.1015	14.027	0.999996	0.850102	1
MPRIP	0.544971	0.236545	-0.01126	9.66882	9.66882	9.66882	9.66882	9.73017	15.5007	11.5615	15.5309	10.3998	8.7737	9.56561	7.24296	7.00544	5.15236	10.2639	12.684	13.5248	9.66882	0.579978	0.625857	1
C19orf47	0.149312	0.291632	-0.0129276	12.7508	12.7508	12.7508	12.7508	15.1372	16.3268	20.4585	23.882	14.4578	12.4869	7.09411	17.1387	7.82665	7.71924	21.7555	18.2019	21.307	12.7508	0.68398	0.550407	0.638653
CHKB	0.0985483	0.613152	-0.012962	9.55143	9.55143	9.55143	9.55143	9.54329	8.97004	21.2241	68.5179	10.8627	7.08163	3.7225	9.80772	8.44675	9.95131	9.75246	7.93644	10.8922	9.55143	0.849591	0.389321	0.368369
DHDDS	-0.776419	0.0660464	-0.0137559	5.71201	5.71201	5.71201	5.71201	9.60558	3.91068	11.7912	20.3679	3.20943	6.79962	15.0273	2.80692	4.10606	2.21347	3.2224	3.79802	1.80813	5.71201	0.999996	0.380315	0.308052
FUT2	-0.163001	0.0714836	-0.0137605	22.1932	22.1932	22.1932	22.1932	15.5733	19.2953	25.2821	33.5286	21.1699	22.3416	27.6899	24.7119	17.9661	16.7591	20.5108	18.9722	25.9213	22.1932	0.999996	0.514594	0.392395
N4BP2L1	0.234267	0.628678	-0.0143953	10.0151	10.0151	10.0151	10.0151	10.9137	11.7708	18.6668	21.3464	11.1404	12.7845	34.4484	9.37842	12.469	7.99825	6.8199	11.627	14.1034	10.0151	0.633274	0.253802	0.71073
EEF1A2	-0.442799	0.212175	-0.0147073	11.8147	11.8147	11.8147	11.8147	12.6455	9.79606	20.3053	24.1025	13.3315	15.73	10.0843	13.7594	19.994	19.326	17.5442	18.4885	18.2114	11.8147	0.999996	0.465571	0.481986
CDK5RAP1	-0.0258595	-0.377594	-0.0149855	8.78885	8.78885	8.78885	8.78885	7.71188	8.41506	13.8278	84.4208	5.90966	6.92496	11.3201	8.73998	6.56969	9.26309	8.26913	6.64654	7.43501	8.78885	0.923606	0.858201	0.957413
LOC102724279	0.161505	1.00823	-0.0156408	17.7804	17.7804	17.7804	17.7804	16.7568	20.431	33.9647	25.3566	19.6114	20.1795	17.1174	21.3766	17.698	19.7352	18.7718	17.2344	16.4322	17.7804	0.757647	0.257879	1
THAP10	-0.220391	-0.00163618	-0.0156439	6.73062	6.73062	6.73062	6.73062	7.53746	5.31749	10.1374	18.039	6.92804	6.25126	11.3353	6.73661	5.96635	4.24093	13.8785	6.84361	5.38098	6.73062	0.999996	0.481077	0.481156
OR7A17	0.32132	0.513885	-0.0157208	11.6849	11.6849	11.6849	11.6849	10.4403	12.5193	22.4798	22.3386	18.0839	12.2518	12.2202	11.8551	9.45231	14.434	10.1787	15.3354	21.4371	11.6849	0.643952	0.417345	0.825566
MUC3A	0.275493	0.553801	-0.015993	12.498	12.498	12.498	12.498	12.3839	13.6293	16.8292	15.4207	16.2014	17.2341	16.9801	11.9982	14.2958	17.1311	16.095	11.3762	9.41672	12.498	0.699696	0.363238	1
MAP2K4	-0.550656	0.21593	-0.0161924	8.12102	8.12102	8.12102	8.12102	7.05157	6.31129	10.7652	13.9323	7.46809	10.1994	11.854	8.62991	4.6256	6.02659	6.8881	8.72471	9.17082	8.12102	0.707959	0.471654	0.700541
STRIP2	-0.0566312	0.218226	-0.0163203	12.1645	12.1645	12.1645	12.1645	10.1164	13.0356	15.8186	30.0971	13.9795	15.4166	25.2489	9.47749	16.86	16.9451	16.2996	14.6905	18.6888	12.1645	0.741279	0.4158	0.380637
C2orf80	0.113559	0.315004	-0.0168536	10.5714	10.5714	10.5714	10.5714	9.55575	13.255	14.0575	30.3865	9.96774	9.32206	18.0785	13.154	11.4132	5.00356	11.9178	12.9885	10.6896	10.5714	0.664146	0.598268	0.708643
PDHA1	0.565622	0.630018	-0.0169424	13.6082	13.6082	13.6082	13.6082	14.5018	21.4894	22.7401	14.9935	29.5792	38.808	31.9311	16.1921	11.497	17.6705	15.5494	10.8387	8.92491	13.6082	0.55488	0.319466	0.901848
C16orf70	0.623412	0.37201	-0.0173276	15.3054	15.3054	15.3054	15.3054	15.6106	22.5864	19.555	14.58	25.3977	24.582	46.6381	14.6951	17.6644	9.41189	16.9304	19.6709	14.8122	15.3054	0.534945	0.372895	1
CNFN	-0.459132	0.030484	-0.0175651	26.1018	26.1018	26.1018	26.1018	21.7278	18.5854	25.7568	27.465	24.2096	22.7803	30.7259	29.5552	30.301	28.0683	27.8763	23.3973	19.7592	26.1018	0.999996	0.945676	1
ATP6V1G3	0.446107	0.328493	-0.0176878	23.0588	23.0588	23.0588	23.0588	24.2444	31.9953	32.8009	46.7994	29.9649	22.4826	29.5664	27.3978	26.748	31.9186	20.0846	23.7914	20.9453	23.0588	0.534945	0.349247	0.342042
CFAP47	-0.0288741	0.253637	-0.0179484	13.3591	13.3591	13.3591	13.3591	12.4461	12.8291	18.2074	28.8707	17.7907	15.7457	15.1951	8.94913	9.51935	8.37026	13.2306	11.9674	8.54882	13.3591	0.715576	0.414304	0.342042
CRABP2	-0.0666359	0.591251	-0.0183027	9.52221	9.52221	9.52221	9.52221	9.54329	9.35724	15.2673	16.8401	8.77963	9.63541	4.74466	9.95081	7.91045	10.7511	8.89997	8.67096	10.0676	9.52221	0.963925	0.305279	0.707093
JMJD7-PLA2G4B	0.107683	0.527611	-0.0183405	16.7284	16.7284	16.7284	16.7284	14.751	21.0247	25.665	31.4752	13.9332	14.3043	9.39779	11.8991	13.5919	23.9761	17.3907	16.052	18.5731	16.7284	0.574392	0.232209	0.494836
CBX4	-0.306322	-0.305083	-0.0189308	11.445	11.445	11.445	11.445	12.334	8.51831	11.4237	25.4255	9.73629	14.1163	25.7982	9.2023	7.07248	8.22146	9.8377	6.75403	5.23633	11.445	0.999996	0.78049	0.85871
SAPCD2	0.194675	0.0470309	-0.0194364	10.7437	10.7437	10.7437	10.7437	10.6023	12.4935	12.6028	14.0564	11.7422	12.8002	7.67384	13.5723	16.2734	14.1922	12.1224	11.6986	8.95384	10.7437	0.631051	0.751271	0.639055
ATP5J2-PTCD1	-1.02995	-0.669164	-0.0201649	6.08468	6.08468	6.08468	6.08468	7.43779	2.65875	6.98283	16.1097	2.66938	7.73966	15.8359	3.10413	0.804452	0.390612	3.00076	2.74103	0.940226	6.08468	0.999996	0.999998	0.657085
THSD7A	0.231736	0.0283202	-0.0203127	7.53351	7.53351	7.53351	7.53351	7.13878	10.1058	9.83109	20.5747	11.6187	8.33502	12.3575	12.0202	8.66462	9.28169	11.5597	12.7556	10.3569	7.53351	0.767867	0.866295	1
LHX2	-0.128682	0.0690297	-0.0205562	10.2903	10.2903	10.2903	10.2903	9.81738	9.58955	12.9244	19.3757	12.6988	10.5598	7.42975	8.07953	11.0277	13.69	11.1505	12.6302	16.3165	10.2903	0.999996	0.57478	0.589854
LIMD1	-0.0904087	0.0853906	-0.0209524	16.0702	16.0702	16.0702	16.0702	14.4021	15.4491	19.7847	19.927	15.8311	20.6339	42.9308	13.176	12.3517	10.5837	18.4308	16.1058	18.6888	16.0702	0.930563	0.471654	0.85892
ZNF816	0.274966	0.208925	-0.021425	20.6077	20.6077	20.6077	20.6077	20.1082	24.7031	24.1949	23.1103	21.0464	25.7414	22.5028	24.1836	22.6755	27.7893	23.8185	29.0943	26.6879	20.6077	0.619525	0.479257	0.762454
NDUFA3	-0.21086	0.128869	-0.0215058	8.93233	8.93233	8.93233	8.93233	8.98265	7.97624	17.8246	36.5879	12.1125	9.71374	21.679	8.71797	11.0109	6.2684	11.3551	5.55371	10.4293	8.93233	0.972585	0.292703	0.223153
FBXL7	0.00314782	-0.130682	-0.0220993	16.8531	16.8531	16.8531	16.8531	15.9844	15.9396	18.1615	25.9491	21.3396	9.65107	12.7694	14.0236	18.1505	14.6945	17.2714	17.1628	12.8739	16.8531	0.994486	0.647713	0.595893
RNF170	0.00728531	0.208148	-0.0228178	23.9719	23.9719	23.9719	23.9719	23.173	24.2385	33	32.5088	21.1699	26.7911	14.6001	15.8619	20.6979	31.9744	20.3063	23.3614	26.7024	23.9719	0.835417	0.403928	0.916837
LSP1	-0.0619884	0.104238	-0.0229491	17.446	17.446	17.446	17.446	14.0159	16.0557	21.1016	16.5369	16.6026	12.8942	11.3353	20.6722	16.2734	14.3968	13.3841	12.9527	16.3889	17.446	0.86563	0.496376	1
FAM20C	0.205251	0.140328	-0.0229946	12.6773	12.6773	12.6773	12.6773	12.6455	17.8497	16.6148	28.8293	12.4674	12.6905	14.2187	17.1608	17.698	20.0328	14.9185	15.6221	15.9983	12.6773	0.579978	0.710938	0.824181
ZMYND8	0.0891153	0.842952	-0.0252633	8.60526	8.60526	8.60526	8.60526	8.12301	9.56374	16.1554	22.6142	9.45855	9.55707	6.78899	8.81704	9.56963	6.2684	10.6902	12.9527	12.3097	8.60526	0.684436	0.279349	0.996002
mockgene000115	0.246026	0.444688	-0.0264914	19.875	19.875	19.875	19.875	19.8466	24.7289	30.1058	27.9198	26.7555	27.0731	25.1269	23.8533	31.8932	35.3039	22.3522	27.2669	25.4729	19.875	0.58664	0.385953	0.596437
C6orf203	0.0990997	0.118061	-0.0265461	17.4298	17.4298	17.4298	17.4298	20.32	18.9984	26.3847	36.9186	18.1456	19.5842	22.6859	13.099	8.83222	8.89108	16.794	11.8061	9.90853	17.4298	0.724366	0.374921	0.345504
KIF26B	0.0972231	-0.0828953	-0.0266422	10.2115	10.2115	10.2115	10.2115	8.82069	11.2416	12.3578	31.8197	13.3623	17.3281	23.9216	8.24465	9.65343	11.9974	13.3841	15.5146	15.9838	10.2115	0.655783	0.447674	0.305285
SIGLEC8	-0.0341046	0.403104	-0.026724	22.5534	22.5534	22.5534	22.5534	18.9869	22.7284	32.9541	40.1571	20.7533	20.7122	27.9035	27.4638	25.4743	26.0966	22.9831	20.5129	23.4333	22.5534	0.753041	0.308408	0.431533
KLF5	0.0496342	0.329866	-0.0275006	17.1863	17.1863	17.1863	17.1863	17.6788	20.0051	38.9721	159.292	20.1669	29.7679	53.1372	19.8576	18.9549	16.3127	18.3455	24.8305	16.9385	17.1863	0.575417	0.257879	0.593311
APPL2	-0.0814301	0.368612	-0.0279916	7.52198	7.52198	7.52198	7.52198	8.89544	5.9241	12.6947	13.3398	4.87586	8.86771	8.1773	7.39707	5.89932	6.80781	9.24096	6.34198	3.515	7.52198	0.834296	0.581268	0.829719
NPY1R	0.64831	0.341488	-0.0279982	5.70328	5.70328	5.70328	5.70328	7.96105	9.49921	11.6993	9.82567	9.69	8.8207	7.82641	6.17523	12.7539	18.861	8.18388	6.5928	4.73006	5.70328	0.534945	0.255442	0.498835
APOA1BP	0.298978	0.288232	-0.0298352	9.40945	9.40945	9.40945	9.40945	12.3589	12.158	18.5903	24.075	10.3381	14.2573	22.0299	13.6273	18.8711	10.4535	7.74059	10.9283	9.12742	9.40945	0.574392	0.355274	0.85871
CEP120	0.0748545	0.544089	-0.0299109	11.2334	11.2334	11.2334	11.2334	12.4088	12.4548	25.4353	48.1499	9.33511	10.6068	18.4294	13.7924	8.96629	7.17982	14.066	11.5732	9.22868	11.2334	0.688376	0.296611	0.763278
KIAA0895	0.161816	0.390646	-0.0306766	22.5005	22.5005	22.5005	22.5005	20.0833	25.1806	30.9327	32.5363	27.9899	21.5112	31.1378	19.4943	18.0499	17.1497	22.8637	19.2588	20.3812	22.5005	0.656969	0.457571	0.452677
TMEM62	0.383327	0.169789	-0.0313663	20.0705	20.0705	20.0705	20.0705	17.7784	26.7294	23.368	34.8239	19.6886	18.3308	23.3877	18.5147	21.4018	13.6528	17.476	16.6074	20.8296	20.0705	0.544826	0.464987	0.678021
ITFG2	0.0886297	0.392887	-0.0321813	17.3693	17.3693	17.3693	17.3693	13.6795	19.2565	23.7049	45.8623	19.9509	30.802	70.7123	13.8035	12.2511	13.2064	13.6057	23.8093	18.0089	17.3693	0.836207	0.481077	1
ZNF528	0.146264	0.469854	-0.0323504	19.5436	19.5436	19.5436	19.5436	18.3764	21.1409	25.8181	29.794	32.6652	29.4546	44.3649	25.3834	17.1952	27.6405	24.5346	28.8077	21.5963	19.5436	0.792456	0.379758	0.709787
SLFN14	-0.234907	0.296786	-0.0323663	7.8636	7.8636	7.8636	7.8636	7.92367	6.54361	13.7972	7.75856	12.5754	9.02438	21.4196	10.5232	9.97186	8.24006	7.28024	9.15467	12.5412	7.8636	0.999996	0.318043	1
WDYHV1	-0.269753	0.212394	-0.033204	21.1974	21.1974	21.1974	21.1974	15.5857	17.8755	27.4872	34.5897	23.3146	23.078	13.5932	16.9956	19.6756	21.3163	18.4819	22.8956	25.9358	21.1974	0.999996	0.341182	0.306575
CLEC16A	0.337678	0.626096	-0.0332904	23.9677	23.9677	23.9677	23.9677	22.5501	31.3629	44.1021	65.0176	41.2751	39.278	37.8047	19.3623	16.3404	21.1675	22.8978	35.0421	25.7911	23.9677	0.534945	0.193434	0.817406
NTN5	0.190938	-0.274348	-0.0335336	7.69672	7.69672	7.69672	7.69672	7.22599	9.8864	10.5049	33.1978	10.0449	10.3248	17.3768	5.65787	3.48596	0.204606	7.26319	4.89085	5.09168	7.69672	0.553145	0.450795	0.288554
POMC	-0.276859	-0.0740898	-0.0335564	21.1259	21.1259	21.1259	21.1259	20.756	18.5209	35.6492	54.4064	25.4131	22.3886	17.8344	26.7373	29.9491	32.5696	37.0491	28.2881	28.93	21.1259	0.91508	0.462866	0.552117
MBD3L5	-0.542064	-0.2968	-0.0338802	12.1146	12.1146	12.1146	12.1146	11.1131	12.016	19.509	35.9264	10.0603	11.3431	27.0034	8.14558	6.33506	4.42694	7.97928	5.66121	4.54201	12.1146	0.709376	0.610256	1
WIPF3	0.0699708	0.200381	-0.0340463	9.63777	9.63777	9.63777	9.63777	8.73348	10.764	14.4557	12.8299	5.80165	10.4658	5.40068	10.9195	8.74842	6.65901	10.7243	11.9136	8.04254	9.63777	0.671726	0.447931	0.66913
DPPA2	0.14879	0.200882	-0.0346233	7.72001	7.72001	7.72001	7.72001	12.7825	9.33142	13.2153	26.5831	9.90602	11.1551	16.202	11.0075	12.0835	10.4535	8.91702	9.45923	7.63752	7.72001	0.60147	0.539947	0.63081
TRPM8	0.0010777	-0.239385	-0.0348666	9.80486	9.80486	9.80486	9.80486	10.5898	10.4801	14.1494	31.7508	14.8282	14.2103	7.01783	13.6383	12.1506	14.3782	10.7243	11.5553	11.3116	9.80486	0.682084	0.718649	0.305268
SLC2A3	-0.0664576	0.117676	-0.0348671	15.6242	15.6242	15.6242	15.6242	15.1995	16.43	18.5596	48.4669	17.1118	17.4064	23.5708	16.5774	20.2119	25.0364	20.0335	23.4868	21.8566	15.6242	0.724025	0.512323	0.308052
OXGR1	-0.149477	0.383627	-0.0366144	6.67812	6.67812	6.67812	6.67812	6.61552	6.41455	15.6807	106.346	8.10071	9.27506	28.5443	9.31238	4.45801	4.81755	8.04748	6.70029	6.49479	6.67812	0.912799	0.488435	0.589739
SOWAHD	-0.0688639	-0.336474	-0.037117	8.30633	8.30633	8.30633	8.30633	9.41871	7.64067	8.6826	13.0504	6.41885	6.47061	8.0705	10.3361	16.2734	22.9531	8.23503	9.28008	9.6337	8.30633	0.801948	0.618192	0.571343
SNRPD1	-0.20024	-0.124707	-0.0372163	3.91703	3.91703	3.91703	3.91703	15.81	5.12389	6.98283	15.338	2.19105	0.626693	0.19833	4.70022	7.17303	6.95662	1.14233	1.86318	3.21123	3.91703	0.917793	0.886197	1
POLR3D	-0.206199	0.02904	-0.0374484	5.53069	5.53069	5.53069	5.53069	8.1853	4.86576	6.49281	8.97126	5.90966	7.61432	5.14132	2.86196	2.21224	2.15767	5.37067	4.28173	3.515	5.53069	0.909867	0.724206	0.947131
SGK223	0.0604131	-0.284124	-0.038224	10.1092	10.1092	10.1092	10.1092	9.6305	9.71862	7.36566	17.033	8.79506	7.56732	13.105	7.82636	7.32387	6.82641	11.3381	10.1042	7.89789	10.1092	0.69248	0.999998	0.405098
ST7	0.198716	0.383609	-0.0400132	17.4755	17.4755	17.4755	17.4755	16.1464	19.6308	29.677	62.096	19.8738	27.8252	35.318	15.1904	11.6478	9.95131	12.6509	13.0781	14.1757	17.4755	0.607131	0.345242	0.494388
TMSB4Y	0.253529	-0.697254	-0.0412445	15.6055	15.6055	15.6055	15.6055	13.4802	16.1074	14.8079	40.4051	18.8091	10.6694	8.14679	21.894	30.5692	40.8841	17.7999	18.0227	13.7128	15.6055	0.861379	0.999998	0.591166
FREM3	0.1633	-0.0618539	-0.0413793	14.1405	14.1405	14.1405	14.1405	10.5524	17.54	18.1309	26.8311	17.2661	13.0509	11.9151	10.6553	12.6869	10.4349	12.1394	15.9087	17.0976	14.1405	0.575417	0.340148	0.306748
TLL2	-0.128558	-0.156915	-0.0415812	17.1769	17.1769	17.1769	17.1769	18.1771	15.9525	14.6241	32.8533	19.4263	19.4275	36.63	17.0066	20.9996	19.4004	21.8237	16.7865	22.9849	17.1769	0.999996	0.875663	0.43378
FOXO1	-0.0968386	0.0574633	-0.0417958	23.7138	23.7138	23.7138	23.7138	22.6497	21.3861	26.2775	25.7562	28.8848	31.554	29.4291	19.7585	22.7258	21.0931	26.9898	32.9998	46.2446	23.7138	0.830395	0.964252	1
UEVLD	0.335638	0.565278	-0.0418403	25.8112	25.8112	25.8112	25.8112	25.3283	33.3247	39.3856	38.3656	35.4734	34.6248	26.4389	25.6586	16.0723	12.0532	30.2804	35.3288	24.6339	25.8112	0.59784	0.278554	0.939718
COX6B2	0.105623	0.123827	-0.041856	27.3513	27.3513	27.3513	27.3513	27.3342	31.3242	33.3369	37.3045	25.6137	25.8981	25.4473	32.4392	29.5301	29.2215	28.0298	27.9656	32.9368	27.3513	0.649718	0.600236	0.791818
ALDOC	-0.0450543	0.435351	-0.0423329	20.5305	20.5305	20.5305	20.5305	24.5808	20.431	30.0445	20.4093	17.9913	27.9818	37.3471	15.0473	14.3293	16.7219	20.5449	14.6188	15.7524	20.5305	0.842116	0.345813	1
HIST1H2BK	-0.142235	-0.0834356	-0.0423864	18.032	18.032	18.032	18.032	15.8598	16.4687	17.8705	15.0624	15.9237	11.7662	15.2104	15.4436	16.8767	16.5545	17.3566	17.8794	15.4776	18.032	0.825572	0.935878	1
CDX2	0.255358	0.579054	-0.0438316	12.6073	12.6073	12.6073	12.6073	16.8565	14.9458	21.5916	18.1217	17.6981	19.7095	28.8036	11.613	12.0165	8.85388	15.3618	11.6986	13.4814	12.6073	0.726629	0.308671	0.883559
MBNL3	0.121825	0.580536	-0.0444195	9.5497	9.5497	9.5497	9.5497	8.01088	11.4481	15.4357	27.217	10.4152	9.80775	8.05525	8.37674	7.40767	8.57487	8.33733	8.99343	12.5412	9.5497	0.610432	0.435447	0.582269
MMP15	0.354783	0.270859	-0.0449496	27.075	27.075	27.075	27.075	23.8458	34.0087	32.7703	44.0846	28.5608	26.4151	29.9783	27.4528	28.8262	27.1196	29.2744	29.3451	31.0998	27.075	0.534945	0.372336	0.671664
MRPS7	-0.555377	-0.818283	-0.0453099	14.9877	14.9877	14.9877	14.9877	25.2661	9.97675	8.2232	19.3619	8.25501	10.0741	24.5014	9.32338	4.96079	6.38	5.37067	3.63679	4.78792	14.9877	0.999996	0.999998	0.543792
KRT23	-0.383022	-0.324221	-0.0453592	14.3255	14.3255	14.3255	14.3255	16.4703	11.2545	12.7253	23.5513	13.8406	20.7122	19.4363	10.4131	13.4243	12.2578	13.1965	14.2247	16.4756	14.3255	0.999996	0.932487	0.577206
RBM3	0.130309	0.190601	-0.0454534	9.96947	9.96947	9.96947	9.96947	7.20107	11.3836	12.0821	30.1798	8.77963	8.25668	12.2049	7.13288	10.9774	9.07708	5.02968	3.24265	7.92682	9.96947	0.774461	0.656189	0.747391
NGRN	0.141879	0.263847	-0.0458699	16.5442	16.5442	16.5442	16.5442	15.3864	17.1141	25.9559	67.126	12.1588	7.959	7.59756	12.2514	8.39647	4.92915	13.2306	11.1612	8.24505	16.5442	0.62836	0.417345	0.305285
C9orf16	-0.161929	-0.581475	-0.0466137	12.7351	12.7351	12.7351	12.7351	12.1222	11.3448	16.3392	85.0134	10.1683	7.912	7.49077	12.0533	8.31267	15.4013	11.1335	12.0211	11.2248	12.7351	0.999996	0.89214	0.23431
SRPK2	0.411881	0.976768	-0.0467413	6.26869	6.26869	6.26869	6.26869	7.61221	8.42797	13.445	6.50451	8.85678	10.2464	7.87217	9.13626	10.3406	12.4996	10.6049	11.0358	11.5141	6.26869	0.591687	0.278554	1
PRDX5	0.00908646	0.554679	-0.0471046	13.0038	13.0038	13.0038	13.0038	12.3465	15.0877	24.0724	27.0654	10.4769	16.3097	13.8526	10.281	9.80426	9.4863	11.7984	14.8517	15.7813	13.0038	0.640444	0.232149	0.327339
RPL5	-0.669747	-0.632521	-0.0476559	7.608	7.608	7.608	7.608	19.2735	5.65306	5.80371	25.894	3.9192	6.4236	1.75446	4.53511	7.84341	7.17982	6.34251	3.11725	0.63646	7.608	0.999996	0.865133	0.825198
GHRHR	0.428994	0.949823	-0.0479783	10.0486	10.0486	10.0486	10.0486	11.0259	14.5328	21.4998	15.6274	13.2235	14.1319	19.0702	14.2658	8.66462	11.6068	11.9519	11.197	15.3763	10.0486	0.592578	0.233011	0.59002
KRT7	0.0766781	0.353362	-0.048547	11.8589	11.8589	11.8589	11.8589	10.8888	13.2937	20.0603	27.4099	17.8524	12.3772	11.1522	12.5266	14.0947	10.3977	11.9689	15.5862	13.2355	11.8589	0.919523	0.68492	0.66913
NRK	-0.0414633	0.280901	-0.0489126	18.9088	18.9088	18.9088	18.9088	20.0957	20.7408	30.167	122.318	22.6511	31.3033	21.4349	13.7704	12.0165	11.2161	23.0172	17.1807	22.2327	18.9088	0.77921	0.593148	0.354779
SRSF3	0.309302	0.282095	-0.0492708	3.78379	3.78379	3.78379	3.78379	15.5483	4.46566	7.93225	23.1379	1.88245	0.736364	0.122049	1.61811	2.69827	3.2923	4.51818	3.40389	1.99617	3.78379	0.578212	0.562598	0.749303
PSKH2	0.28146	0.395168	-0.0501346	7.90564	7.90564	7.90564	7.90564	7.79909	9.16364	15.9564	13.8772	11.1404	7.80233	5.67529	6.41739	7.92721	7.25423	9.15571	9.4234	9.27207	7.90564	0.791677	0.707654	1
BCAS4	0.101955	0.295282	-0.0504191	11.4229	11.4229	11.4229	11.4229	12.4835	12.2354	15.3745	19.0036	12.7297	12.4555	10.5115	18.5477	18.9717	20.8884	16.112	13.5797	10.7186	11.4229	0.769289	0.355274	0.714959
SLC7A14	0.19327	0.229749	-0.0508637	16.0035	16.0035	16.0035	16.0035	15.3739	18.1337	20.1981	35.072	17.621	25.3027	25.2489	17.7992	18.6197	16.9451	24.006	22.7881	20.8007	16.0035	0.640444	0.693384	0.649218
MOV10	0.481582	0.401273	-0.051147	13.2323	13.2323	13.2323	13.2323	12.6206	16.6494	18.0849	56.9834	17.945	16.7484	20.3365	13.4512	12.2009	13.1878	13.6568	11.7703	10.3569	13.2323	0.59238	0.766436	0.778479
C5orf38	0.226179	0.32764	-0.0523292	15.9372	15.9372	15.9372	15.9372	12.795	19.9148	25.7109	34.4794	17.3741	17.3124	18.2006	15.9059	26.5804	24.1622	15.7369	15.6758	15.709	15.9372	0.654799	0.536749	1
C7orf49	0.074794	0.312178	-0.0525632	6.35752	6.35752	6.35752	6.35752	6.01751	6.78884	6.63062	6.21512	6.40342	5.31122	6.97206	8.4758	6.43562	5.17096	10.3833	9.54881	6.9432	6.35752	0.945999	0.602585	1
DNAH7	0.028758	0.490003	-0.0525855	17.1856	17.1856	17.1856	17.1856	15.2493	17.4367	29.6005	41.3974	21.355	21.5269	41.2069	18.0193	16.6253	8.85388	17.6294	15.9266	18.0523	17.1856	0.781548	0.21957	1
SGOL2	0.143676	0.0987078	-0.0529517	14.7848	14.7848	14.7848	14.7848	16.7444	17.6949	25.2056	19.2241	13.1463	16.1843	13.8678	16.093	16.7259	10.6395	13.3841	18.7035	24.9377	14.7848	0.629505	0.374921	1
SULT6B1	-0.67826	0.130735	-0.0532191	10.1461	10.1461	10.1461	10.1461	9.44362	9.2798	13.1541	12.2235	6.97433	10.0898	20.0771	12.2184	12.7874	9.00268	8.72947	7.56022	3.89109	10.1461	0.842478	0.841305	1
THAP4	0.156306	0.483829	-0.0536234	22.4213	22.4213	22.4213	22.4213	21.9521	28.2008	34.026	46.5514	28.7151	32.1494	35.1959	21.0464	20.4297	21.9673	26.4953	24.0422	27.1219	22.4213	0.632355	0.342957	0.436156
VCX3B	-0.178985	-0.00742853	-0.0539076	11.5567	11.5567	11.5567	11.5567	11.7609	10.5317	14.9457	19.3344	10.7084	10.2464	12.0218	13.7704	7.65906	4.65014	13.6398	16.4641	14.0889	11.5567	0.951927	0.523737	0.562312
DNMBP	0.1924	0.562742	-0.0539833	8.3778	8.3778	8.3778	8.3778	7.99842	9.39596	15.007	23.1654	6.00224	9.60407	12.7999	6.5715	5.88256	2.15767	9.00227	10.8566	12.816	8.3778	0.603281	0.349247	0.344693
CLEC5A	0.124502	0.552878	-0.0547687	9.25034	9.25034	9.25034	9.25034	8.87053	10.8415	16.8905	36.519	7.28293	8.49169	5.04979	10.1269	10.5584	13.318	11.3551	13.7589	14.4939	9.25034	0.636535	0.308671	0.644317
LEFTY2	0.111869	0.552822	-0.0549247	5.67126	5.67126	5.67126	5.67126	8.04826	6.36292	9.37169	15.4207	7.4218	7.44198	7.0636	3.12614	3.65355	2.10187	3.81914	6.52114	9.80728	5.67126	0.747553	0.413693	0.708643
RPS26	-0.406248	0.455956	-0.0556757	2.6853	2.6853	2.6853	2.6853	10.7019	1.60041	8.82042	17.5291	1.20353	0.830368	3.56994	1.83826	1.29048	0	1.43218	2.77686	4.07913	2.6853	0.999996	0.368295	0.906389
C5	0.328228	0.339616	-0.0559818	13.2695	13.2695	13.2695	13.2695	15.0874	16.017	18.6209	26.2385	19.0714	22.89	20.5043	17.6341	26.3793	28.1613	16.3848	9.44131	10.2268	13.2695	0.574392	0.352178	0.500013
TNRC18	0.0930902	-0.00323913	-0.056223	22.8293	22.8293	22.8293	22.8293	15.5359	25.1936	25.9712	45.945	21.463	23.078	19.8635	22.1582	13.6589	15.8105	21.7384	14.8875	11.9626	22.8293	0.640444	0.596785	0.346893
IRF2BP1	-0.171129	0.244674	-0.0565412	8.49606	8.49606	8.49606	8.49606	12.3091	7.52451	12.3271	34.0936	9.36597	5.07621	5.0803	8.85006	6.82109	4.03633	7.50189	3.26057	3.32695	8.49606	0.999996	0.648833	0.920119
MCTP2	-5.81815e-05	0.228769	-0.0567169	9.63562	9.63562	9.63562	9.63562	8.84561	9.44758	15.742	36.6292	11.4953	8.6327	14.6459	14.0456	13.4746	11.7742	11.0653	10.9462	12.2663	9.63562	0.900769	0.367799	0.505152
ZNF629	-0.344833	0.126738	-0.0567364	16.1508	16.1508	16.1508	16.1508	14.2153	13.3841	18.7587	35.7197	16.4946	18.0018	38.5218	15.3115	18.0331	14.5271	15.072	12.6302	15.9115	16.1508	0.695796	0.52906	0.314979
FRY	0.649756	0.770071	-0.056791	13.6599	13.6599	13.6599	13.6599	14.1904	20.4439	23.9039	21.8149	17.9604	15.7927	19.7262	18.1845	24.385	28.0311	10.4856	8.42015	10.1255	13.6599	0.534945	0.295694	0.448396
MMP1	0.421589	0.85551	-0.0581729	15.5377	15.5377	15.5377	15.5377	15.7601	21.3861	36.4608	24.0887	26.8635	25.6944	45.6312	23.1929	20.8152	15.8477	16.1291	24.1318	20.3233	15.5377	0.579978	0.25495	0.825378
C11orf73	-0.0926505	0.229477	-0.0583338	10.5034	10.5034	10.5034	10.5034	9.75509	8.07949	13.1387	14.1666	8.3013	7.17564	6.14823	10.3031	6.98868	10.2861	9.37736	9.45923	7.16018	10.5034	0.831492	0.355274	0.93337
SPI1	0.429614	0.313228	-0.0585415	13.3633	13.3633	13.3633	13.3633	21.1049	18.4305	16.523	18.0803	13.9332	17.0147	17.7429	13.2531	8.73166	4.38974	13.6398	11.0537	14.4939	13.3633	0.591687	0.569513	1
ZNF207	-0.646771	-0.406765	-0.0588592	6.7774	6.7774	6.7774	6.7774	13.7543	4.07846	7.38097	37.5387	2.4225	2.92979	12.1592	3.84163	1.91057	1.33924	2.21647	1.057	2.51691	6.7774	0.999996	0.956083	0.952342
SCNN1B	-0.00654695	0.384438	-0.0593405	13.3459	13.3459	13.3459	13.3459	8.82069	14.4553	19.555	41.3009	13.1	16.67	16.4766	14.3648	16.9103	20.2188	14.5605	17.754	19.4554	13.3459	0.799708	0.666507	1
COIL	-0.0391793	-0.313562	-0.0594235	20.421	20.421	20.421	20.421	20.8432	20.9989	18.6209	36.2158	19.0714	29.0629	19.4363	14.7611	12.3685	7.36583	16.1973	13.0602	9.56137	20.421	0.75815	0.798197	0.430377
AEBP1	-0.113909	0.143112	-0.0594752	16.2618	16.2618	16.2618	16.2618	12.9819	13.3583	25.4353	45.38	14.427	14.4453	23.8301	10.6773	14.1952	13.969	10.5026	10.7312	8.44756	16.2618	0.935555	0.254177	0.271222
PNPLA5	-0.28243	-0.00517244	-0.0599244	10.7833	10.7833	10.7833	10.7833	10.976	12.2096	15.1754	19.1001	12.2822	15.1346	16.5987	9.22432	9.01657	8.31446	15.0549	11.4657	5.84386	10.7833	0.802224	0.447814	0.47984
ZNF142	0.322163	0.421047	-0.0600787	10.3938	10.3938	10.3938	10.3938	8.84561	14.8038	26.0784	80.6725	5.66278	12.2205	26.3626	12.0202	8.76518	4.91055	12.6339	14.1888	15.4052	10.3938	0.603281	0.441448	0.637397
CCDC186	0.220936	0.443742	-0.0600917	15.0031	15.0031	15.0031	15.0031	13.8041	18.8435	21.3007	38.6274	13.9641	9.25939	9.27574	12.8348	9.68695	9.13288	9.71836	9.22633	8.60668	15.0031	0.574392	0.384269	0.446646
C8orf58	-0.407305	0.165209	-0.0604773	20.3389	20.3389	20.3389	20.3389	17.2303	15.3846	24.3174	43.9881	17.6827	21.4016	16.7818	20.3419	17.2454	20.4048	16.5894	13.2931	20.3812	20.3389	0.999996	0.394057	0.266864
mockgene000166	0.126055	0.400239	-0.0606751	28.2561	28.2561	28.2561	28.2561	23.6091	31.0402	37.3796	31.2685	29.2551	34.1704	26.7745	21.3546	14.698	13.783	28.5754	34.4509	30.3476	28.2561	0.578212	0.250945	0.991175
ACAD9	-0.86391	-0.275409	-0.060771	12.5257	12.5257	12.5257	12.5257	14.3274	7.45998	15.2213	20.616	10.7547	12.7845	17.8497	11.0956	8.69814	7.94245	8.95112	4.67587	4.97596	12.5257	0.94615	0.560817	0.854614
PLCXD3	0.427919	0.367028	-0.0608664	15.2247	15.2247	15.2247	15.2247	15.2618	20.4827	21.6376	26.6795	22.0494	33.4341	45.7379	16.3132	10.0054	13.132	15.9415	15.855	24.605	15.2247	0.592578	0.374921	0.305268
STARD3	0.131497	-0.0831839	-0.0610645	16.9049	16.9049	16.9049	16.9049	17.9279	17.9401	26.6144	108.647	22.8054	20.5712	38.8269	14.1447	17.4633	23.1763	17.6465	16.7865	22.0013	16.9049	0.890102	0.932204	1
C18orf63	0.424788	0.269725	-0.0615727	7.87395	7.87395	7.87395	7.87395	7.78663	11.2287	10.6733	13.0504	10.9244	8.96171	4.05814	7.36404	7.72609	7.31003	10.4515	9.1905	12.8305	7.87395	0.59315	0.581514	1
ASAH1	0.127048	0.352881	-0.0620241	11.7622	11.7622	11.7622	11.7622	11.3872	13.1647	19.6775	66.5472	12.884	14.6176	9.85547	16.5774	17.2287	17.1869	16.7088	16.894	16.8228	11.7622	0.636535	0.375666	0.656913
INPPL1	0.538317	0.622409	-0.0623907	11.4406	11.4406	11.4406	11.4406	10.3157	19.192	19.9684	43.051	15.6614	13.6306	17.8192	12.7798	19.5415	16.4801	13.2647	16.9478	12.5267	11.4406	0.602053	0.539792	1
HAUS4	-1.44956	0.237001	-0.0625744	6.5342	6.5342	6.5342	6.5342	13.6048	1.56169	6.15591	15.6549	4.41296	6.54894	11.0607	2.41065	3.41892	2.80869	4.00669	5.07	6.61051	6.5342	0.999996	0.740349	0.889144
CABLES2	0.389625	0.94276	-0.0627196	13.5589	13.5589	13.5589	13.5589	12.9445	18.1724	30.3202	19.0036	12.0816	12.9725	17.8192	13.0439	8.84898	13.8946	11.4745	16.6611	14.4361	13.5589	0.551661	0.166707	1
ACER1	0.118534	-0.110534	-0.0628862	8.69043	8.69043	8.69043	8.69043	8.07318	9.00876	7.38097	11.9617	8.34759	8.41335	13.1203	7.02281	6.11719	8.68647	7.68944	7.57813	12.9751	8.69043	0.686454	0.737197	1
MLPH	0.0995744	0.444229	-0.0635564	23.0063	23.0063	23.0063	23.0063	22.5999	23.7609	31.2237	35.0307	22.9134	31.413	22.5791	29.28	29.5971	32.1232	28.0809	27.894	22.4063	23.0063	0.610236	0.317586	0.647657
RHOU	0.0826605	0.778903	-0.0640344	24.1731	24.1731	24.1731	24.1731	19.4479	25.7614	60.3341	158.12	25.5057	26.4151	34.2043	23.7102	20.5973	19.8468	19.6072	21.1937	18.8913	24.1731	0.89399	0.317617	0.241283
AGPAT3	0.0657185	-0.163084	-0.064298	14.358	14.358	14.358	14.358	13.2435	14.92	16.0636	23.3721	10.6467	12.0795	13.7458	16.2581	14.4634	12.7786	11.3551	13.4543	8.7658	14.358	0.799462	0.734044	0.63081
SSFA2	0.193957	-0.267845	-0.0644608	7.29905	7.29905	7.29905	7.29905	7.45025	8.50541	6.84501	14.4698	12.2359	6.65861	9.03164	6.64855	8.7149	7.53323	7.50189	12.3436	8.15826	7.29905	0.610563	0.89214	0.765889
ARHGEF19	0.132091	0.459558	-0.0652464	8.06454	8.06454	8.06454	8.06454	6.75256	9.74443	14.6088	22.2421	7.54524	12.9569	15.8969	9.96182	7.6423	5.67318	6.13791	7.97227	6.16209	8.06454	0.887377	0.751271	0.676801
ZNF677	-0.0758632	0.200811	-0.0654702	10.8649	10.8649	10.8649	10.8649	9.16953	11.3836	24.4552	63.8875	15.6305	16.1687	38.5218	11.4919	15.5863	12.0532	11.8496	14.1709	11.3261	10.8649	0.87339	0.561114	0.451423
CRELD2	0.256531	0.016347	-0.0657597	15.4795	15.4795	15.4795	15.4795	12.1471	15.3846	13.3225	15.4344	17.6827	15.0406	12.6779	13.8805	18.3013	20.4792	14.3047	16.0699	25.4584	15.4795	0.5476	0.485785	0.343104
DEPDC4	-0.160937	0.237454	-0.0659579	22.3844	22.3844	22.3844	22.3844	21.3291	19.605	26.3694	42.362	24.1324	24.9424	50.208	23.1048	22.0051	22.8973	19.1298	16.7865	18.7756	22.3844	0.988999	0.47216	0.844627
ZNF613	0.262565	0.294695	-0.0660937	15.6933	15.6933	15.6933	15.6933	12.197	18.508	17.503	16.6334	13.5783	12.0482	13.0593	14.0566	12.3852	14.0992	9.58196	8.77845	5.04829	15.6933	0.60147	0.800321	1
GPR37L1	0.115073	0.23452	-0.0673859	8.00449	8.00449	8.00449	8.00449	7.37549	9.70571	10.2445	11.7412	7.88469	7.83366	7.0636	11.3378	5.46357	3.55271	4.94443	6.66446	6.75516	8.00449	0.686454	0.469863	0.487729
ZNF765	0.390208	0.104351	-0.0674558	14.9891	14.9891	14.9891	14.9891	13.2933	20.573	19.1415	27.1205	16.8803	19.8818	18.8566	18.6688	25.0051	25.9106	17.6294	13.8126	13.4814	14.9891	0.574392	0.367297	0.661831
OR9Q2	0.321778	0.940784	-0.0674642	20.9602	20.9602	20.9602	20.9602	21.08	26.097	40.8404	31.1169	30.0421	32.165	16.2783	22.4444	20.3292	15.0851	23.3582	21.3191	22.6377	20.9602	0.592578	0.193434	0.817406
ZNF444	-0.15995	0.0166061	-0.0678977	23.7269	23.7269	23.7269	23.7269	19.0367	20.3407	25.2362	22.3248	16.402	19.0828	27.339	22.4774	23.2956	13.2622	28.6436	21.337	16.6782	23.7269	0.999996	0.475224	1
SLU7	-0.0882121	0.122013	-0.0681124	5.96297	5.96297	5.96297	5.96297	12.8822	6.36292	11.5921	14.0012	4.75242	6.36093	5.61426	4.85432	7.12275	6.93802	4.79098	5.42831	2.47352	5.96297	0.782739	0.502075	0.590213
EVI5	0.487861	0.967617	-0.0684946	10.0181	10.0181	10.0181	10.0181	12.197	12.429	18.4831	13.009	11.8502	14.6333	12.6779	14.9923	7.32387	5.72898	11.321	6.93319	5.4967	10.0181	0.574392	0.223831	0.952346
EIF4EBP3	0.260767	0.75627	-0.0685634	5.62265	5.62265	5.62265	5.62265	7.22599	7.87299	12.3425	8.97126	8.22415	7.01896	6.42284	8.96014	5.59765	2.80869	4.92738	4.7117	3.39928	5.62265	0.816408	0.341182	0.972297
ATG7	0.152016	0.724419	-0.0697102	10.0384	10.0384	10.0384	10.0384	11.138	11.7966	17.0896	12.0168	8.9185	11.2805	6.30079	13.9466	10.9104	8.03545	7.68944	8.18725	9.04063	10.0384	0.679734	0.318647	0.61803
BMP4	0.0143285	0.187907	-0.0700464	12.198	12.198	12.198	12.198	12.2842	12.6097	15.3285	17.5704	13.2389	11.2491	14.8137	13.6714	14.2623	15.9965	14.2706	15.1384	19.7881	12.198	0.808711	0.74524	0.895366
mockgene000119	0.29035	0.200016	-0.070636	27.3637	27.3637	27.3637	27.3637	24.5559	33.4021	32.5712	46.7718	29.178	31.9613	59.0718	23.7763	32.3624	28.0125	29.5984	38.3385	39.0411	27.3637	0.598993	0.844154	0.999618
C22orf39	-0.113231	-0.570036	-0.0709054	13.622	13.622	13.622	13.622	14.1156	11.7449	12.7406	29.8078	11.9582	10.6538	15.7749	8.15659	8.48027	5.63598	7.16089	7.91852	8.1438	13.622	0.997755	0.999998	0.543792
HSD11B2	-0.112794	-0.511617	-0.07123	20.4003	20.4003	20.4003	20.4003	19.1613	18.9855	18.4065	39.5232	22.5894	20.9315	24.181	24.5578	22.7761	26.4314	21.6361	15.8012	21.1478	20.4003	0.999996	0.743475	0.291807
KRTAP1-1	0.123407	-0.0884294	-0.0715953	13.9704	13.9704	13.9704	13.9704	13.9287	14.2746	14.3638	42.6652	12.56	12.2048	18.2921	18.3275	14.8488	29.6121	17.4248	14.8696	13.7128	13.9704	0.891614	0.999998	0.344693
SHCBP1	1.12286	0.752014	-0.0717344	12.7007	12.7007	12.7007	12.7007	15.1372	23.7351	17.8552	10.432	15.7694	15.1816	20.9467	17.1387	21.0163	27.3243	15.3107	14.0993	15.2895	12.7007	0.534945	0.351598	1
SLC3A2	0.663946	0.633438	-0.0719427	6.17674	6.17674	6.17674	6.17674	7.81155	9.02167	11.0408	7.22111	11.5416	8.19401	7.61282	9.7857	8.89925	10.6953	8.71242	7.04068	10.1978	6.17674	0.574392	0.278554	1
RPRD2	0.165085	0.377959	-0.0719914	19.3593	19.3593	19.3593	19.3593	20.6065	21.7346	26.2469	25.1912	25.7371	24.018	20.9009	18.2285	29.9156	37.8522	14.5946	25.2067	27.715	19.3593	0.621216	0.332904	0.71073
SFT2D2	0.0566872	0.314553	-0.0721149	15.0769	15.0769	15.0769	15.0769	16.869	15.4104	19.9991	36.2434	13.9795	12.7062	19.3753	14.5299	16.1058	15.3455	15.3618	18.4706	11.572	15.0769	0.693964	0.414796	0.342042
CD3D	0.109851	-0.123032	-0.0721592	9.22921	9.22921	9.22921	9.22921	7.8863	10.6221	14.226	27.3272	10.3843	8.58569	8.74178	7.13288	5.93284	6.84501	8.32028	7.86478	3.65965	9.22921	0.71764	0.625857	0.66651
CYTH3	0.744249	0.116591	-0.0723207	6.59533	6.59533	6.59533	6.59533	7.6745	11.2803	7.61067	19.6789	5.3079	9.13405	13.4254	6.81367	5.43005	3.2923	7.34844	5.91202	5.61242	6.59533	0.534945	0.999829	1
KRTAP2-4	-0.375134	0.65827	-0.0726652	12.2364	12.2364	12.2364	12.2364	12.9694	9.66699	19.1415	36.9875	11.0478	10.7791	25.3862	14.2548	19.7426	23.5297	13.5375	12.8094	14.3638	12.2364	0.97782	0.289657	0.352751
ABHD11	0.361098	0.432301	-0.0731669	18.3522	18.3522	18.3522	18.3522	16.6073	24.574	26.4612	22.7658	25.0736	18.5658	21.8926	18.5257	19.1225	21.1861	16.6747	13.7589	12.1361	18.3522	0.625217	0.627287	1
TSPAN13	0.283554	0.624411	-0.0732424	8.19853	8.19853	8.19853	8.19853	7.51254	8.97004	14.1341	24.2403	15.2448	13.8656	8.28409	9.18029	6.33506	7.23563	9.29211	7.79312	6.66837	8.19853	0.611507	0.347279	1
ACBD3	0.487133	1.33099	-0.0741122	12.3729	12.3729	12.3729	12.3729	12.8822	21.3603	38.329	18.8658	27.3881	39.9673	37.4386	11.2607	6.45238	4.31533	4.36474	6.78986	4.02127	12.3729	0.578212	0.123161	0.983558
ZNF544	0.0706942	-0.0769363	-0.0741662	23.1377	23.1377	23.1377	23.1377	19.3731	24.7547	30.9327	63.8462	25.6291	27.8565	29.8868	22.6535	17.1784	18.0054	23.6139	19.4917	19.7737	23.1377	0.700551	0.842684	1
SF1	0.400059	0.530452	-0.0743594	6.56223	6.56223	6.56223	6.56223	17.8781	6.42745	14.9151	24.075	7.32922	7.2383	2.89867	4.97541	6.87136	8.09125	8.35438	7.11234	4.12253	6.56223	0.74033	0.353164	0.679763
CADM3	-0.0184976	-0.0987857	-0.0744961	15.3643	15.3643	15.3643	15.3643	13.6297	15.7589	12.2506	14.015	15.3374	17.6257	11.5947	17.568	26.0441	38.4474	17.5101	14.583	12.8594	15.3643	0.772665	0.925258	1
GALNT10	0.256304	0.0590104	-0.074643	6.34059	6.34059	6.34059	6.34059	5.98013	7.67939	7.73318	11.4242	5.95595	6.2826	4.97351	4.89835	1.45807	5.15236	8.81472	9.63838	6.89981	6.34059	0.642226	0.52594	1
LRRTM1	0.0597901	-0.225597	-0.0747151	16.79	16.79	16.79	16.79	15.3615	19.0242	23.077	38.531	18.161	16.1687	24.9591	9.86275	9.36852	9.5049	16.0438	13.0064	14.277	16.79	0.601955	0.570789	0.448026
OPRK1	-0.0647114	0.080799	-0.074737	18.8086	18.8086	18.8086	18.8086	18.0899	18.3402	20.336	37.5525	16.51	25.8981	50.2995	18.2835	27.2508	30.6352	20.4938	16.6611	20.1208	18.8086	0.978636	0.878493	0.789346
MTHFD1L	-0.270659	-0.0331293	-0.0749344	13.0121	13.0121	13.0121	13.0121	14.2402	12.842	25.9559	48.2739	18.0839	13.3016	11.259	15.1133	19.3739	23.3809	17.1009	13.2393	14.6097	13.0121	0.800027	0.612679	0.819084
GCC1	0.304645	0.818033	-0.0749367	6.65257	6.65257	6.65257	6.65257	7.08895	8.14402	14.6241	43.4645	10.2918	15.166	11.2743	4.55712	4.99431	5.05936	10.3492	8.22308	4.99043	6.65257	0.592221	0.368295	0.669088
GGCT	0.259226	-0.151751	-0.075101	8.20845	8.20845	8.20845	8.20845	7.30074	11.1512	11.684	8.62675	8.81049	10.8575	14.5391	13.2751	17.7315	15.8663	8.30323	7.57813	7.95575	8.20845	0.682084	0.675555	1
CTXN1	-0.195064	0.460699	-0.0753057	12.5105	12.5105	12.5105	12.5105	11.4619	12.0289	19.4631	22.6555	13.0229	19.6782	22.6706	10.6443	11.1283	10.6209	11.5256	11.0179	12.1072	12.5105	0.847274	0.398477	0.950384
HSD17B8	0.0325714	0.434573	-0.075877	24.106	24.106	24.106	24.106	21.3291	26.4971	33.4747	21.9941	22.4043	25.3341	37.5149	30.2047	36.8372	37.0524	24.0231	25.6367	23.4622	24.106	0.832874	0.347837	1
MED31	-0.542275	-0.289859	-0.0768118	8.61852	8.61852	8.61852	8.61852	13.1065	9.12492	8.5754	13.8772	8.39388	9.18105	7.76538	7.16591	6.82109	11.1231	7.41664	9.24425	6.14763	8.61852	0.999996	0.999998	1
RHOJ	0.304614	0.504673	-0.0768393	16.1689	16.1689	16.1689	16.1689	18.1024	19.8373	26.3541	29.6699	17.6364	19.1298	17.0869	19.2962	18.5527	19.0098	23.9549	20.9608	19.8315	16.1689	0.578212	0.318209	1
HDC	0.455625	0.243709	-0.0772702	8.5256	8.5256	8.5256	8.5256	9.73017	10.7899	10.4436	14.2631	9.08823	7.70832	6.22451	8.36573	9.20092	5.69178	10.6049	7.02276	9.80728	8.5256	0.682084	0.778538	0.884443
C11orf70	0.154402	0.539994	-0.0780129	15.8866	15.8866	15.8866	15.8866	18.2768	17.6432	23.7049	15.7652	20.8304	19.7408	10.9234	20.6501	19.3069	17.4101	18.3114	18.0048	17.8354	15.8866	0.874952	0.315184	1
CLEC7A	0.203912	0.696392	-0.0788385	16.4168	16.4168	16.4168	16.4168	16.3955	20.1729	35.0366	47.833	14.103	15.213	17.4378	17.8102	16.8097	19.14	17.4589	20.6741	25.1257	16.4168	0.598993	0.289657	0.984228
ZBTB33	-0.0606688	0.0413124	-0.0790374	13.2164	13.2164	13.2164	13.2164	17.4545	13.3195	19.2487	70.4058	12.2359	8.41335	19.3448	9.68663	11.6478	14.3968	13.2477	13.2931	14.8411	13.2164	0.824763	0.447674	0.225372
CEP68	0.291032	0.424208	-0.0792788	20.813	20.813	20.813	20.813	20.6439	25.7485	28.896	21.5944	18.7782	22.1536	29.4291	21.9931	21.2677	25.0736	21.4656	26.0129	26.4854	20.813	0.534945	0.326359	0.849826
ZNF682	-0.114726	0.494595	-0.079592	23.9633	23.9633	23.9633	23.9633	20.0833	21.7475	34.0413	33.2943	20.7687	26.0548	19.9398	24.4698	26.3961	30.1887	22.1476	25.8516	31.0998	23.9633	0.981693	0.327177	0.912227
MILR1	-0.036143	0.0997052	-0.0796521	15.5666	15.5666	15.5666	15.5666	14.8631	17.669	18.6362	35.7748	14.2264	16.9364	22.5028	19.9457	21.318	22.9717	9.78656	12.7556	12.2374	15.5666	0.846298	0.714	1
CLIP1	-0.0566177	0.0656275	-0.0801405	24.0064	24.0064	24.0064	24.0064	24.07	24.6128	32.0506	55.5915	24.7187	22.6706	44.7768	30.7	31.2731	22.2091	28.3196	34.5405	26.1672	24.0064	0.654772	0.382835	0.308052
RNASE8	0.0106888	0.175288	-0.0807665	8.84867	8.84867	8.84867	8.84867	8.72102	8.55703	13.5522	26.459	11.8965	13.7402	21.9994	5.62485	7.86017	8.01685	9.07047	11.1433	5.46777	8.84867	0.878999	0.447814	0.535371
TBC1D29	0.240829	0.238499	-0.0808853	9.66828	9.66828	9.66828	9.66828	11.9353	10.6866	10.4589	8.14442	11.6342	12.9099	6.20925	10.6553	11.7651	11.2906	9.34326	10.3192	5.17847	9.66828	0.673572	0.753373	1
CD300A	-0.356351	0.48996	-0.0816793	11.8419	11.8419	11.8419	11.8419	13.2435	10.3252	18.4218	19.7891	14.7664	17.1871	7.46026	13.6163	10.8936	14.6201	13.4182	16.7149	14.7977	11.8419	0.999996	0.374921	0.858633
mockgene000145	0.0752367	0.427004	-0.082179	26.1423	26.1423	26.1423	26.1423	25.4654	28.3427	35.496	31.3099	28.5917	37.7583	73.9008	31.1623	38.4294	34.4855	26.8534	29.3272	31.3023	26.1423	0.824763	0.443186	1
NTRK3	0.751443	0.322873	-0.0825253	11.9236	11.9236	11.9236	11.9236	12.8448	20.3149	18.3146	25.1912	12.776	17.9234	29.3071	12.2294	9.335	8.14705	14.4411	13.8485	30.6658	11.9236	0.534945	0.759078	1
ACAT1	-0.0125543	-0.0709597	-0.08338	9.43479	9.43479	9.43479	9.43479	8.57152	10.8415	12.4956	14.3871	11.6959	12.9882	4.27172	9.00417	9.35176	10.8441	7.63829	7.72145	6.66837	9.43479	0.731182	0.999998	1
OR9K2	0.0437599	-0.0674871	-0.0840219	13.7446	13.7446	13.7446	13.7446	13.0442	14.2875	13.4297	18.5902	17.5901	23.924	25.6151	16.4563	15.0667	13.2622	14.8844	13.8843	13.9298	13.7446	0.813488	0.868404	1
CHN2	0.16903	0.426726	-0.0841259	13.8988	13.8988	13.8988	13.8988	13.4055	15.7718	19.6928	17.8323	18.2073	10.9671	15.3477	17.2928	10.9104	12.6484	15.072	13.7051	15.1159	13.8988	0.602721	0.399164	0.566007
GUCY2C	0.169269	0.568826	-0.0843325	9.61018	9.61018	9.61018	9.61018	10.8016	10.8931	20.8872	33.5699	9.96774	13.6932	15.7138	10.3911	6.25126	12.9832	9.68426	7.50647	7.36269	9.61018	0.823063	0.500784	0.677416
HEPACAM	0.189991	0.27394	-0.0849691	25.3203	25.3203	25.3203	25.3203	18.9246	27.1553	27.6097	20.1888	22.7437	22.7333	12.8304	28.2453	31.4239	30.5608	26.5465	18.6139	12.9462	25.3203	0.703252	0.638798	1
SYNE3	0.477997	0.101245	-0.0850577	6.55016	6.55016	6.55016	6.55016	6.4411	9.30561	10.2139	18.7005	8.79506	9.66674	16.0647	6.2743	5.6982	6.3614	6.35956	8.47389	6.26335	6.55016	0.587758	0.487813	0.486545
MAGED1	-0.0278643	0.111655	-0.0851648	9.0619	9.0619	9.0619	9.0619	8.9702	8.97004	13.445	38.3518	8.71791	8.24101	11.0149	8.98215	10.9774	8.01685	10.2298	8.8322	5.98851	9.0619	0.916288	0.599557	0.352153
MTMR9	0.903901	1.14909	-0.0851868	14.7355	14.7355	14.7355	14.7355	16.0716	29.7108	39.0181	22.5453	25.7988	42.4115	48.5451	13.4622	5.17866	3.75732	8.01338	2.75894	1.66348	14.7355	0.257623	0.0408781	0.46576
DDX21	-0.851551	-0.73864	-0.0853653	2.81391	2.81391	2.81391	2.81391	5.90538	1.26484	4.70116	30.042	0.570907	1.6764	0.99165	0.649445	0.56982	0	0.920686	0.627032	0	2.81391	0.999996	0.844154	0.888317
APOA4	0.303929	0.568258	-0.0855191	16.6868	16.6868	16.6868	16.6868	19.1364	21.1925	29.3248	43.0097	19.4571	20.1168	19.6194	17.1057	18.5192	21.2977	15.7028	12.3973	8.59222	16.6868	0.574392	0.300446	0.405938
TMX3	0.519195	0.511452	-0.0864062	13.6709	13.6709	13.6709	13.6709	12.0973	17.7723	18.0849	17.5153	16.2014	12.1578	10.0538	12.0202	15.9382	13.0948	13.3159	12.2182	12.3531	13.6709	0.534945	0.317586	0.835484
SAP25	0.169406	0.0146294	-0.0870914	6.31623	6.31623	6.31623	6.31623	7.18862	8.26018	8.25383	19.4998	7.86926	9.65107	6.51438	5.39369	5.26246	8.40746	9.07047	9.10093	10.4148	6.31623	0.621176	0.478797	0.952342
HTR2C	0.455961	0.319469	-0.0871959	10.939	10.939	10.939	10.939	12.4212	16.2493	15.1601	12.32	12.8068	15.3226	20.2297	9.76369	8.74842	10.0443	11.0994	13.9918	22.6377	10.939	0.5476	0.414796	1
NUTF2	-0.0243694	0.421823	-0.0873423	1.69731	1.69731	1.69731	1.69731	10.976	1.39391	3.1239	4.24447	3.81119	0.814701	1.61715	3.56644	4.6256	1.80426	2.01187	1.14657	2.76282	1.69731	0.57111	0.278554	0.904927
AP2B1	0.621128	0.721842	-0.0874723	6.62627	6.62627	6.62627	6.62627	8.45939	8.6861	10.2599	6.61476	7.5761	11.4842	10.0233	10.1269	10.1897	13.6714	8.40553	7.5423	8.23059	6.62627	0.534945	0.126041	1
SMIM19	0.443201	0.449571	-0.0875568	12.6769	12.6769	12.6769	12.6769	14.9752	18.4176	18.9425	35.4854	16.9575	14.3826	10.5878	15.7628	17.0443	11.3278	12.8214	18.3989	16.6203	12.6769	0.534945	0.298294	1
PCSK2	0.576153	0.410979	-0.0878721	7.02868	7.02868	7.02868	7.02868	7.99842	11.6675	13.9657	18.8383	9.11909	8.05301	4.39377	10.7103	6.15071	6.13819	6.24021	9.06509	8.33184	7.02868	0.574392	0.414796	0.667437
TBCEL	0.29096	0.39559	-0.0892569	22.1817	22.1817	22.1817	22.1817	17.8532	28.0459	38.8803	43.3818	20.9384	26.5718	30.6344	20.9914	25.6922	26.4872	18.1921	23.4868	20.685	22.1817	0.546322	0.623509	0.396364
SLC23A2	0.573714	0.148313	-0.0892735	14.8646	14.8646	14.8646	14.8646	15.3241	25.1548	28.7582	27.6304	22.6357	15.683	16.5529	17.8212	22.0386	13.2622	18.5842	18.166	19.6724	14.8646	0.534945	0.369608	0.212533
mockgene000044	0.160032	0.311608	-0.0893826	29.1074	29.1074	29.1074	29.1074	28.4555	31.9566	35.8176	33.6388	35.0877	35.1418	36.8741	34.1894	38.6305	39.2286	36.8104	33.1073	44.0749	29.1074	0.710424	0.438924	1
CCDC42B	0.390855	0.0772518	-0.089814	15.5005	15.5005	15.5005	15.5005	15.7975	21.6313	23.1536	23.2895	14.6121	21.7619	17.453	14.8272	14.8656	11.2906	21.1758	17.3419	19.1661	15.5005	0.613875	0.449309	1
TPMT	-0.251566	-0.124774	-0.0908132	8.30428	8.30428	8.30428	8.30428	7.91121	6.85337	12.0056	16.9503	9.01108	10.0428	19.6804	9.26835	6.9384	9.5049	8.18388	9.96086	7.02999	8.30428	0.999996	0.789409	0.999881
GIMAP5	-0.22007	-0.0410201	-0.0908665	16.1313	16.1313	16.1313	16.1313	11.6986	15.0877	17.0896	32.2883	13.3315	12.1108	6.66694	12.4275	13.3237	9.26309	15.9074	23.9347	29.0602	16.1313	0.999996	0.968985	0.952033
PRDM7	-0.0539119	0.278184	-0.0909414	8.26806	8.26806	8.26806	8.26806	7.01419	9.8864	11.9596	24.2128	10.4615	8.16268	8.14679	6.30732	5.782	2.92029	10.7754	6.48531	13.2933	8.26806	0.621176	0.532486	0.452363
VSIG2	-0.148883	0.225868	-0.0924231	14.1742	14.1742	14.1742	14.1742	11.5491	14.1197	22.8473	20.6987	15.0133	20.9472	21.8316	15.4436	14.7986	10.3977	14.6116	14.2963	11.6443	14.1742	0.762371	0.438924	0.67595
PPP1R26	0.172113	0.121626	-0.0925472	11.3966	11.3966	11.3966	11.3966	10.2783	11.5901	16.0942	28.0438	11.6033	16.059	28.1171	10.4902	8.36295	5.65458	12.9408	11.6628	15.6367	11.3966	0.703619	0.717727	0.918921
HELZ	-0.139941	-0.678702	-0.0926541	9.28645	9.28645	9.28645	9.28645	11.5616	8.93132	8.07007	12.761	13.9949	8.14701	10.8776	11.646	7.08924	8.16565	12.7873	6.98693	16.0851	9.28645	0.87339	0.999998	1
WDR13	-0.0293783	0.630917	-0.0928559	15.441	15.441	15.441	15.441	16.4703	16.1977	26.1703	94.6462	17.2352	14.5706	13.8221	13.8585	13.1059	13.2808	15.413	17.754	17.9511	15.441	0.87486	0.357547	0.960503
C7orf65	0.31506	1.04674	-0.0939817	9.16194	9.16194	9.16194	9.16194	10.2659	12.158	19.8919	20.051	14.6739	15.636	20.428	7.55117	6.58645	7.23563	13.2988	11.3045	13.7996	9.16194	0.66307	0.278554	0.972297
EIF4A1	-0.744493	-0.0973823	-0.0948504	4.75776	4.75776	4.75776	4.75776	9.04495	2.29736	5.03805	5.69145	3.36372	0.391683	0.671271	3.62148	2.54743	0.241808	3.4611	1.09283	0	4.75776	0.999996	0.942856	0.936907
FAM13C	-0.210345	-0.123392	-0.0952312	17.914	17.914	17.914	17.914	15.2618	17.3077	24.4399	84.2417	15.7231	15.0093	20.0771	15.5096	15.7036	8.85388	13.7932	14.0097	12.7003	17.914	0.977662	0.910191	0.719945
MXRA8	-0.0776101	-0.229397	-0.0955539	12.4071	12.4071	12.4071	12.4071	12.9569	11.5513	14.18	49.1835	10.6775	14.6803	34.0212	16.2471	22.3571	16.4429	13.1454	10.8745	10.4582	12.4071	0.977406	0.860336	0.613645
EIF4A3	0.0782161	-0.101169	-0.096052	1.27183	1.27183	1.27183	1.27183	6.39126	2.14248	1.47007	3.18335	2.36078	1.12805	1.251	0	0	0	1.02298	0.0716608	0	1.27183	0.588629	0.89214	1
PIWIL2	0.372085	0.450904	-0.0961603	10.8088	10.8088	10.8088	10.8088	11.5367	14.1585	15.0835	21.7874	11.0633	12.0482	19.2228	16.7315	22.2398	21.0931	11.3381	9.81753	10.5305	10.8088	0.592578	0.341756	0.543792
LCN10	0.496709	0.670597	-0.0966339	8.5726	8.5726	8.5726	8.5726	11.5616	13.0872	15.6348	16.2475	12.1125	8.08434	8.66549	10.7654	5.96635	4.55714	11.4574	9.76379	5.10615	8.5726	0.598993	0.368295	0.590213
NAGK	0.0484887	0.408835	-0.0973896	15.3395	15.3395	15.3395	15.3395	17.6538	15.1136	26.2469	63.3225	15.1213	14.3826	14.0662	12.6367	10.0221	16.2383	14.407	11.824	17.6473	15.3395	0.917371	0.699539	1
INSL4	0.00478737	0.0923548	-0.097764	10.4469	10.4469	10.4469	10.4469	10.079	9.89931	15.0529	31.3512	12.6063	15.166	16.202	11.2057	15.1505	14.0062	13.2136	12.5406	13.4669	10.4469	0.967857	0.557672	0.885388
SATB2	-0.0177095	-0.0460149	-0.0990108	15.8263	15.8263	15.8263	15.8263	17.0434	16.1203	17.3499	35.6232	21.9568	18.9575	18.5057	15.5867	16.6756	9.11428	14.4923	18.2198	14.8122	15.8263	0.814657	0.846918	0.700541
ANTXR2	-0.194117	-0.371325	-0.0992995	17.499	17.499	17.499	17.499	16.0716	14.5198	13.5828	20.2439	14.2573	15.73	13.8831	16.8305	22.1895	27.8079	12.7703	22.8777	33.472	17.499	0.999996	0.999998	0.388059
TACSTD2	0.661672	0.552022	-0.0997912	10.9733	10.9733	10.9733	10.9733	11.5118	17.2302	17.3499	13.5051	11.7267	10.6851	13.8068	12.8898	11.9495	8.16565	13.3159	12.9348	13.9443	10.9733	0.534945	0.298294	0.539648
FOXF2	0.212175	-0.429109	-0.099798	23.4842	23.4842	23.4842	23.4842	21.6157	27.7749	19.2028	26.1283	25.7834	27.5902	21.084	27.794	34.8093	34.3739	27.9616	32.6415	25.5741	23.4842	0.636535	0.999998	1
RGS19	-0.114783	-0.151731	-0.10007	11.1719	11.1719	11.1719	11.1719	11.2252	12.7	17.1661	50.093	10.5541	13.4426	18.048	14.629	11.7316	15.8477	10.963	13.311	10.5884	11.1719	0.963714	0.734044	0.817406
TEX264	-0.381675	0.076303	-0.10014	8.95852	8.95852	8.95852	8.95852	8.99511	6.25967	12.2353	11.8101	9.81344	11.8288	13.9289	10.3911	15.4689	12.016	7.19499	7.184	13.1776	8.95852	0.999996	0.630112	0.991381
ITPRIP	-0.517432	-0.660976	-0.101527	23.5547	23.5547	23.5547	23.5547	20.1331	17.9014	15.3132	27.7131	22.1265	16.7797	11.2438	15.5206	22.9101	36.4013	20.7325	23.2181	28.3225	23.5547	0.999996	0.999998	1
ATP8B4	0.00217673	0.18677	-0.101689	10.2419	10.2419	10.2419	10.2419	7.26337	10.7511	13.4144	30.8551	11.5262	5.18588	6.49912	11.8331	11.2456	6.3614	8.26913	4.62212	3.03765	10.2419	0.753117	0.732137	1
NCEH1	-0.245335	0.417296	-0.10233	19.1942	19.1942	19.1942	19.1942	18.8748	15.9396	29.0645	31.7233	15.1676	24.394	19.4211	17.8872	14.1952	14.9177	21.585	19.6709	21.0611	19.1942	0.999996	0.265637	0.371703
mockgene000047	0.283067	0.348998	-0.103282	24.9814	24.9814	24.9814	24.9814	18.8374	30.7305	37.5327	52.229	27.8819	30.5513	30.1004	20.8813	28.6251	18.21	30.1099	32.4086	37.1027	24.9814	0.60147	0.479599	0.393611
ARFRP1	-0.123713	0.173522	-0.105352	2.55314	2.55314	2.55314	2.55314	7.81155	2.59421	3.81299	3.25226	2.66938	1.81741	1.32729	1.00169	1.49159	1.35784	1.29578	0.985336	2.29994	2.55314	0.607536	0.423732	0.594889
NRAS	0.216314	0.741095	-0.105709	9.89779	9.89779	9.89779	9.89779	11.0508	12.7775	19.0496	18.356	10.8781	13.4739	9.06215	15.8949	10.1562	7.12402	8.83177	11.5732	13.8141	9.89779	0.603281	0.193434	0.309387
SOS1	-0.108827	0.467195	-0.105793	12.5802	12.5802	12.5802	12.5802	16.6073	11.7708	23.1842	48.3566	9.69	10.9045	16.4614	15.4986	11.497	12.7786	13.3159	14.2247	12.0204	12.5802	0.994057	0.298294	1
HMOX2	-0.0480431	0.0111199	-0.105958	15.0429	15.0429	15.0429	15.0429	14.1779	14.4682	14.3485	20.3817	18.6856	14.4453	15.6223	16.9186	17.4466	15.0665	18.2944	19.868	20.9887	15.0429	0.898761	0.999998	0.885388
APOA5	-0.379582	-0.166988	-0.106035	14.6248	14.6248	14.6248	14.6248	11.2003	10.7899	12.8631	22.2146	17.2815	15.0093	15.4545	11.2387	9.46907	9.5979	11.0312	14.3322	13.843	14.6248	0.999996	0.626833	0.403132
IL17B	-0.076858	0.190593	-0.10637	19.1673	19.1673	19.1673	19.1673	15.2992	18.2757	27.2269	24.9845	23.6695	30.0969	34.5094	24.6679	18.3516	18.6192	23.1195	14.4755	11.7311	19.1673	0.921218	0.491217	1
PKM	-0.290007	-0.516431	-0.106657	5.73271	5.73271	5.73271	5.73271	7.84892	4.7367	5.5587	7.4416	6.21826	6.62728	9.01639	5.15153	2.14521	2.49248	4.84213	2.14982	3.65965	5.73271	0.886162	0.578552	0.326833
PCDHA6	0.133472	0.3189	-0.107534	20.7315	20.7315	20.7315	20.7315	19.2361	21.3345	28.5898	73.3825	22.2654	26.9321	36.5843	29.6763	36.8037	39.954	29.6325	28.4314	22.4931	20.7315	0.767867	0.501085	0.749303
MPI	-0.127387	0.402409	-0.107654	16.5133	16.5133	16.5133	16.5133	14.7759	14.636	26.1244	68.5041	13.9795	12.2205	15.8206	17.2598	11.2623	14.4154	19.181	13.0781	13.4235	16.5133	0.71761	0.257879	0.351243
C15orf59	-0.692321	-0.134464	-0.108137	23.0661	23.0661	23.0661	23.0661	19.6348	14.3133	26.7369	36.0229	18.7011	20.2892	10.5878	17.2048	20.899	19.419	18.5672	14.9771	13.0474	23.0661	0.999996	0.866255	0.883598
OR5D16	0.328852	0.665915	-0.108314	18.5418	18.5418	18.5418	18.5418	16.8939	23.748	32.8315	64.6041	20.0589	31.0526	46.4702	17.1167	15.7371	15.1037	18.6183	16.7328	20.9453	18.5418	0.600861	0.39981	1
LTBP1	-0.064025	-0.350194	-0.108426	10.8528	10.8528	10.8528	10.8528	8.26006	10.8802	13.736	32.7568	8.84135	12.2832	22.3655	8.9051	8.51379	8.25866	11.0823	7.11234	5.62689	10.8528	0.885911	0.687725	0.493678
KRTAP10-12	0.113357	-0.12617	-0.108656	9.1462	9.1462	9.1462	9.1462	9.38133	11.1512	14.7007	23.8545	8.57904	7.28531	6.34656	9.07021	12.7539	8.48186	9.00227	4.58629	6.84195	9.1462	0.671726	0.322773	0.40677
MAP4K3	0.0373312	0.322193	-0.109607	13.8737	13.8737	13.8737	13.8737	10.8265	13.2292	23.6589	39.5783	8.96479	13.4269	10.3589	10.204	23.7146	33.4066	12.3611	11.8599	12.2229	13.8737	0.740772	0.336228	0.343104
PDCD1LG2	-0.294111	0.181619	-0.109801	17.1944	17.1944	17.1944	17.1944	13.0691	14.778	26.5684	76.9517	15.5997	17.5317	45.0057	19.1751	18.3348	14.1736	15.5664	15.6221	15.9115	17.1944	0.871939	0.671832	0.342042
CX3CL1	0.0905452	0.361092	-0.109855	17.6884	17.6884	17.6884	17.6884	15.5359	20.4956	26.2622	26.5004	17.1272	15.4323	16.1563	20.8483	23.8487	20.9443	18.0216	24.1139	33.1538	17.6884	0.631235	0.257879	0.370815
MEP1A	0.168328	0.0228146	-0.110084	19.518	19.518	19.518	19.518	19.5974	22.1734	21.1782	25.3841	18.7474	20.3049	18.582	20.419	25.0553	24.8132	19.6072	26.1741	33.2406	19.518	0.757647	0.792457	0.440312
RPL14	0.335292	0.463206	-0.110151	2.2969	2.2969	2.2969	2.2969	6.66535	3.38151	4.77772	3.3625	3.0397	6.04759	3.76827	3.83062	0.0670377	0	4.43293	4.55046	1.21506	2.2969	0.635096	0.466856	1
STARD3NL	-0.0730495	0.252599	-0.110195	17.7493	17.7493	17.7493	17.7493	15.3241	16.3139	20.9332	21.5117	15.7848	17.5161	17.5141	17.48	13.5249	26.6918	22.1135	17.0374	16.2731	17.7493	0.998175	0.659852	1
TUB	0.215895	0.539598	-0.110851	17.1077	17.1077	17.1077	17.1077	15.8349	20.3923	28.0844	63.5706	15.6768	18.8948	38.3387	20.2539	15.7706	14.9735	17.1861	13.8485	16.8083	17.1077	0.573094	0.275534	0.817406
MAATS1	-0.0575507	0.173238	-0.111095	16.2613	16.2613	16.2613	16.2613	17.0185	15.1652	30.5805	70.7917	18.1919	25.3967	56.8444	16.8856	15.8041	17.7822	16.6747	13.5797	15.2895	16.2613	0.984279	0.604722	0.77703
PHF21B	0.464654	0.855928	-0.11114	12.7534	12.7534	12.7534	12.7534	12.2966	15.2684	20.9944	14.4284	19.8738	15.9023	18.4599	13.6163	13.7092	14.8061	15.1402	20.8175	18.5297	12.7534	0.578212	0.202398	1
PATL2	0.121726	0.176644	-0.112201	10.7397	10.7397	10.7397	10.7397	9.53083	12.3774	15.9257	22.3799	10.3381	11.5938	15.9122	5.99911	4.18986	9.03988	8.59307	6.96902	8.30291	10.7397	0.713811	0.710484	0.596437
CCDC68	0.0133716	0.118957	-0.112729	17.7271	17.7271	17.7271	17.7271	17.1929	17.7594	25.7415	116.558	22.466	25.0991	30.1004	18.5257	16.7929	17.1311	22.0283	23.2002	20.7428	17.7271	0.904992	0.850085	0.968303
OR5W2	0.45903	0.930701	-0.112784	14.6612	14.6612	14.6612	14.6612	16.0591	20.7924	29.1257	16.3577	18.5313	21.1039	26.3169	12.7357	13.0891	17.5589	18.3285	17.0015	17.2857	14.6612	0.544826	0.218338	1
CYP11B1	-0.101559	0.378875	-0.11291	10.7966	10.7966	10.7966	10.7966	9.35641	10.7899	17.549	26.7071	9.9986	14.3199	10.2674	9.91779	9.31824	8.16565	10.7072	14.583	11.2972	10.7966	0.999996	0.636058	0.734244
FLVCR2	0.201428	0.413791	-0.11366	14.7353	14.7353	14.7353	14.7353	12.8947	17.4625	19.264	31.2409	15.5688	14.1006	13.761	14.2327	12.1506	11.2906	12.685	11.3045	11.3116	14.7353	0.629852	0.324502	0.74099
CHST7	-0.0170885	-0.213949	-0.113873	10.6571	10.6571	10.6571	10.6571	11.4619	10.777	16.8752	32.1367	13.6246	12.9255	27.6136	11.668	12.2176	8.50046	11.6791	13.9559	11.5865	10.6571	0.84972	0.496376	0.486254
LRCH1	0.320129	0.40415	-0.114179	17.1328	17.1328	17.1328	17.1328	20.7436	23.2705	26.3694	34.7275	17.1118	30.8646	27.0034	23.4791	13.9606	23.1205	29.1892	22.7344	22.9994	17.1328	0.571107	0.289657	0.392395
KRTAP19-7	-0.0241466	-0.115994	-0.114668	16.7778	16.7778	16.7778	16.7778	17.1804	17.1141	15.0682	23.9096	21.6791	13.4269	13.7305	17.9093	13.307	20.5164	19.0787	28.5389	30.5646	16.7778	0.850327	0.999998	1
HOXA13	0.316992	0.884389	-0.114754	8.92263	8.92263	8.92263	8.92263	11.3373	12.3645	18.8812	25.2188	12.0662	17.4377	13.8831	10.5893	11.8154	15.8477	12.5145	10.8924	7.5652	8.92263	0.534945	0.12444	0.855578
GNG3	0.186244	0.323529	-0.115037	12.8699	12.8699	12.8699	12.8699	13.555	16.3655	23.4905	21.2637	14.751	14.9466	19.7262	15.4986	14.145	16.9823	16.7088	10.3012	9.74942	12.8699	0.668365	0.285661	0.399874
EPM2AIP1	0.587429	-0.00890354	-0.116311	6.14515	6.14515	6.14515	6.14515	8.28497	9.51211	6.92158	20.74	8.68705	4.82554	7.58231	9.96182	13.1561	8.66787	6.37661	11.197	7.91236	6.14515	0.534945	0.669246	0.974934
SIPA1	0.660966	0.872081	-0.116562	13.8077	13.8077	13.8077	13.8077	14.913	20.5472	25.8487	18.8521	17.3587	16.294	20.0771	14.3758	8.011	15.8477	13.9126	15.9445	15.0581	13.8077	0.534945	0.193434	1
FAM212A	-0.00537076	0.316475	-0.116819	14.5076	14.5076	14.5076	14.5076	18.6754	15.7202	20.8719	21.6495	20.4909	18.1428	22.5791	15.4106	14.631	21.7069	19.4026	16.4103	16.7215	14.5076	0.627965	0.376232	0.624195
LOXL4	-0.313412	-0.185997	-0.116831	17.7701	17.7701	17.7701	17.7701	20.2203	14.7909	19.7694	55.1919	17.0501	11.5938	9.291	15.0033	16.1226	10.2117	15.0038	21.0862	20.1353	17.7701	0.939533	0.905758	0.704229
HIST4H4	-0.0781284	-0.292132	-0.117174	22.241	22.241	22.241	22.241	25.0916	24.4837	46.3225	122.497	16.3403	19.4118	34.9671	20.0998	18.67	30.6166	25.5576	18.7751	18.4574	22.241	0.61573	0.623415	0.529832
SMG9	0.314951	0.644074	-0.117576	8.56721	8.56721	8.56721	8.56721	9.44362	12.7387	15.0835	13.8634	9.05737	6.95629	9.0469	12.9669	7.03896	6.91942	10.6902	12.8452	6.6539	8.56721	0.575417	0.278554	0.659764
SPTB	-0.257404	0.506117	-0.117617	8.1456	8.1456	8.1456	8.1456	10.7144	7.35672	14.1035	16.468	8.81049	5.5619	6.13297	8.66293	6.65349	6.38	8.18388	5.5358	4.78792	8.1456	0.999996	0.311682	0.337513
LOC286238	0.0394322	-0.0837276	-0.117821	9.48535	9.48535	9.48535	9.48535	8.22268	10.0284	22.1429	41.232	10.0449	10.7948	14.8137	11.745	11.4467	8.12845	11.0653	7.72145	6.3646	9.48535	0.810282	0.832664	0.353383
LHCGR	-0.211104	0.204646	-0.118184	22.8484	22.8484	22.8484	22.8484	18.7004	21.2442	31.4074	48.4669	23.0986	21.4956	30.8327	26.6382	22.0722	15.5315	25.5917	19.5813	20.0919	22.8484	0.670912	0.383437	0.128749
PRMT7	-0.167187	0.222513	-0.119527	7.07396	7.07396	7.07396	7.07396	6.64044	6.38873	9.01949	12.4716	11.0941	12.9882	16.9038	8.69595	13.1059	9.33749	8.37143	7.93644	11.7311	7.07396	0.940579	0.800321	0.844537
NLRC5	0.0935548	-0.0911404	-0.11962	16.5235	16.5235	16.5235	16.5235	15.5234	19.4372	15.6348	16.9641	14.2881	18.2368	17.2395	16.3132	13.9606	12.4996	13.7932	13.6872	12.1795	16.5235	0.578212	0.979408	0.635255
ZNF618	0.272842	0.471252	-0.1199	5.96222	5.96222	5.96222	5.96222	5.63129	7.71811	10.8111	5.78791	4.92215	5.6089	5.37017	4.60115	3.11725	3.85032	7.75764	6.09117	6.19102	5.96222	0.676826	0.368295	1
KIAA1109	0.580717	0.872085	-0.120255	17.019	17.019	17.019	17.019	16.0093	30.7175	43.2292	68.697	27.7276	50.3705	107.785	11.0075	8.7987	5.09656	15.4812	11.842	6.49479	17.019	0.534945	0.193434	0.280628
ANKRD34B	-0.24015	-0.0668242	-0.120342	10.6126	10.6126	10.6126	10.6126	12.4461	9.03457	11.6227	18.8521	10.8935	9.16539	9.96227	14.4859	12.1841	15.5687	9.61606	13.4185	12.2953	10.6126	0.999996	0.763203	0.657062
PIGR	0.374504	0.561565	-0.120494	6.78215	6.78215	6.78215	6.78215	7.93613	8.87969	17.0589	19.3206	10.5386	12.8315	12.4338	7.71628	9.13389	11.1603	10.6902	6.32407	5.2508	6.78215	0.592578	0.414796	0.845793
VEGFC	0.0475642	-0.047528	-0.120678	14.6903	14.6903	14.6903	14.6903	16.9312	17.9659	20.6116	78.1782	14.4116	13.1136	11.9761	19.2082	17.8488	10.3047	17.6294	24.1855	17.8932	14.6903	0.627761	0.80646	1
MANEAL	0.22202	0.627275	-0.120741	9.14739	9.14739	9.14739	9.14739	7.17616	8.53122	13.9044	18.5902	12.4057	11.6095	13.3949	12.8348	13.9941	13.4482	6.12086	6.10909	3.60179	9.14739	0.846575	0.587819	0.896529
ZSWIM8	0.0532028	0.192657	-0.12115	11.5414	11.5414	11.5414	11.5414	11.1505	11.732	14.18	20.175	7.96184	11.3431	16.5987	8.4648	5.8658	4.48274	12.1224	13.0781	9.40226	11.5414	0.74394	0.435495	0.869277
TOE1	-0.861806	-1.31224	-0.121268	9.88668	9.88668	9.88668	9.88668	13.0566	6.5178	6.58468	26.5279	6.38799	7.28531	15.7901	4.99742	2.69827	1.19044	5.66052	7.56022	9.32993	9.88668	0.79793	0.505869	0.262018
DPF2	0.225753	0.0995945	-0.121345	21.0457	21.0457	21.0457	21.0457	20.1331	24.7289	31.1165	61.0211	24.5182	29.4076	50.3911	17.1497	15.2846	8.94688	13.2136	13.7768	17.4737	21.0457	0.578212	0.396854	0.543044
mockgene000183	0.311743	0.310341	-0.121349	25.0646	25.0646	25.0646	25.0646	21.3416	32.9246	31.2849	27.7269	31.369	27.5275	24.12	26.3961	42.1332	53.8487	33.9631	30.6888	29.8847	25.0646	0.550056	0.452234	0.976405
SIAH2	0.233837	0.627427	-0.121417	12.8214	12.8214	12.8214	12.8214	13.256	13.952	15.5889	8.11686	18.4079	14.3513	31.0615	15.8398	21.8375	20.814	12.0712	19.85	19.7737	12.8214	0.625164	0.400333	1
EGFR	0.317748	0.277144	-0.121471	20.6889	20.6889	20.6889	20.6889	19.6597	26.239	27.2269	46.5514	21.6019	27.5745	23.7081	27.6069	19.7929	27.3243	20.0676	22.8419	19.8605	20.6889	0.534945	0.295928	0.950384
GIMAP4	0.439542	0.565504	-0.12182	21.6717	21.6717	21.6717	21.6717	20.3698	29.8012	37.1652	45.3249	25.6908	24.2687	31.1988	26.7153	33.4015	45.4598	34.0824	21.0145	17.8354	21.6717	0.534945	0.300446	0.390963
C15orf39	-0.239513	0.163728	-0.121886	13.7726	13.7726	13.7726	13.7726	12.8324	11.9385	25.0677	86.2399	11.0633	11.2335	25.5235	14.9262	12.9718	7.25423	15.1743	17.754	12.4399	13.7726	0.999996	0.734044	0.93337
NID1	0.241885	0.420451	-0.122497	17.4051	17.4051	17.4051	17.4051	20.5193	21.4894	25.3893	32.3296	22.2808	18.8008	36.4775	22.3013	14.5137	16.0709	21.1246	14.1709	14.5663	17.4051	0.619192	0.482083	0.351243
FBXO32	-0.278251	-0.197803	-0.122575	19.9845	19.9845	19.9845	19.9845	19.1364	16.7914	20.3053	26.8311	19.596	32.588	43.1597	29.8855	43.0885	54.7973	22.6591	31.5845	32.1123	19.9845	0.999996	0.984942	0.828648
NCOA7	0.484629	0.548686	-0.122905	12.4405	12.4405	12.4405	12.4405	13.3432	19.7341	27.181	56.2806	16.294	16.1687	27.3085	12.1083	20.832	25.2968	11.7302	11.8061	17.8209	12.4405	0.534945	0.200764	0.765327
IFNL1	-0.026845	0.105642	-0.123728	19.2648	19.2648	19.2648	19.2648	17.4919	20.8182	27.1044	50.093	28.4837	29.0942	54.3119	19.0651	22.7928	18.5076	21.8407	19.1334	13.9587	19.2648	0.887377	0.679204	0.59288
FAM111A	-0.164697	-0.0151095	-0.123963	5.84752	5.84752	5.84752	5.84752	5.49424	5.70469	7.79443	14.1115	9.82887	11.9228	7.71961	7.67225	5.49709	5.18956	7.79174	7.56022	4.9181	5.84752	0.741279	0.4158	0.890283
PIK3C2A	0.444123	0.378441	-0.124032	10.5581	10.5581	10.5581	10.5581	10.5898	15.7976	13.8585	17.9563	14.1955	16.811	9.39779	9.74167	12.4858	9.5979	9.85475	6.53905	7.72431	10.5581	0.594008	0.572723	1
IGFL3	0.0480633	-0.260709	-0.124076	22.2251	22.2251	22.2251	22.2251	21.4413	23.8771	20.0297	20.5471	22.3888	22.4043	13.5932	24.5468	24.7369	31.2676	23.0172	19.5813	14.8411	22.2251	0.832081	0.962806	1
RTN2	-0.0148871	0.268673	-0.124101	20.1088	20.1088	20.1088	20.1088	17.7535	20.1213	24.9759	37.1391	18.8245	15.2286	21.6942	23.6222	18.9884	25.427	19.863	19.3305	23.4622	20.1088	0.724933	0.518826	1
METTL20	0.269117	0.0803402	-0.124342	23.7349	23.7349	23.7349	23.7349	26.0759	27.8265	24.2255	27.782	24.0398	21.2606	19.6804	20.6722	19.0722	23.4367	23.3411	19.6351	14.465	23.7349	0.602053	0.625857	1
TMEM151A	0.149406	-0.174962	-0.124394	17.6207	17.6207	17.6207	17.6207	15.7726	20.4052	22.587	32.6879	24.6107	21.3389	33.1974	17.3699	20.2286	21.0931	20.8859	14.5471	13.8141	17.6207	0.603281	0.599567	1
ZNF502	0.559162	0.411854	-0.124894	16.7951	16.7951	16.7951	16.7951	17.7161	26.2519	32.219	16.8676	25.8297	30.9273	29.658	21.6848	20.4465	24.7388	20.562	22.2149	30.6369	16.7951	0.578212	0.467848	1
GFRA3	-0.0654185	-0.340303	-0.12504	9.5221	9.5221	9.5221	9.5221	9.60558	9.69281	17.5643	32.5639	8.99565	15.1033	36.6148	11.5579	12.9718	11.8858	13.4864	12.469	9.67709	9.5221	0.829667	0.72503	0.46811
NEGR1	-0.402506	-0.338355	-0.125082	17.7185	17.7185	17.7185	17.7185	14.1281	14.8038	20.7188	34.2038	19.1331	16.247	12.2965	14.4089	20.899	29.2215	18.2773	18.8289	19.0649	17.7185	0.999996	0.735453	0.66614
VPREB3	0.149799	0.331487	-0.125557	11.3794	11.3794	11.3794	11.3794	10.7019	12.1838	12.0362	8.99883	10.8781	13.3642	15.7901	9.09223	7.60878	7.68204	10.8777	9.51298	9.96639	11.3794	0.834296	0.74798	1
NNT	0.000734758	0.399922	-0.12576	6.18288	6.18288	6.18288	6.18288	7.53746	6.89209	8.34571	8.88858	8.39388	5.74991	2.6088	7.93643	3.48596	4.48274	4.87623	2.79477	1.04148	6.18288	0.620562	0.445036	1
CASP14	0.13115	0.479757	-0.126184	24.7973	24.7973	24.7973	24.7973	19.6721	27.5813	36.9049	27.4926	27.0641	29.4702	19.6194	19.3292	22.0386	24.6644	25.2848	22.4478	19.7013	24.7973	0.713811	0.185205	0.342042
C2	-0.20126	-0.48028	-0.126205	26.7916	26.7916	26.7916	26.7916	26.9978	23.5415	20.7188	46.0139	19.9509	22.4199	17.6514	30.5349	31.4239	20.349	28.2514	30.1692	38.9832	26.7916	0.999996	0.999998	0.402562
XKR6	0.206249	0.184676	-0.126453	19.0297	19.0297	19.0297	19.0297	17.467	22.4832	23.4139	25.0396	18.9788	21.6052	23.3877	20.5951	13.5416	13.6714	16.9645	18.4347	23.1729	19.0297	0.724557	0.649837	0.734244
IRF7	-0.287884	-0.0495287	-0.126956	12.8579	12.8579	12.8579	12.8579	14.1654	11.5772	12.664	16.2337	15.862	14.4139	9.0469	12.8678	12.4355	11.2347	14.6798	12.1286	15.3908	12.8579	0.999996	0.999998	1
BSND	0.289662	-0.20937	-0.126959	6.67348	6.67348	6.67348	6.67348	6.86469	8.60866	8.60603	8.26845	4.11979	7.15997	4.42428	6.8687	4.22337	5.63598	7.29729	6.86152	6.74069	6.67348	0.656481	0.593136	0.90981
ANKDD1B	0.204412	0.290189	-0.126972	11.0613	11.0613	11.0613	11.0613	12.2842	12.7646	13.69	14.7592	9.5357	13.6776	10.8471	8.89409	6.06691	8.18425	8.93407	12.9169	13.004	11.0613	0.896726	0.495429	0.931085
mockgene000012	0.151258	0.380053	-0.127166	26.639	26.639	26.639	26.639	25.4156	30.2271	36.323	44.6496	34.3779	27.6058	33.1059	30.623	28.843	31.9	31.525	27.3386	28.3948	26.639	0.60004	0.365267	0.225372
PINK1	0.736762	0.358729	-0.127656	9.54905	9.54905	9.54905	9.54905	8.74594	16.843	12.3731	11.2175	11.1558	12.2989	20.3365	11.1066	11.145	9.6351	11.0994	7.07651	9.51798	9.54905	0.534945	0.447814	0.414314
OSGIN2	-0.11205	0.471872	-0.128283	11.6008	11.6008	11.6008	11.6008	13.8913	10.1316	18.5596	20.3542	9.08823	9.32206	9.87073	13.6273	17.3963	18.2286	12.327	12.5765	18.4429	11.6008	0.883229	0.457571	0.571492
FAM73B	-0.110859	0.101995	-0.129339	20.4602	20.4602	20.4602	20.4602	24.7677	19.5405	27.9007	60.718	12.0508	18.3308	19.1617	23.2369	17.5471	15.5501	26.5124	23.3077	23.1006	20.4602	0.823456	0.478632	0.644317
GPR52	0.268407	0.571007	-0.129747	17.1166	17.1166	17.1166	17.1166	17.2303	18.9984	26.7981	53.9378	16.8495	21.6679	15.7901	19.9126	18.5527	15.2711	20.7154	19.4022	25.1836	17.1166	0.615061	0.271378	0.744554
PYY	-0.0252166	-0.188733	-0.129827	10.2266	10.2266	10.2266	10.2266	7.86138	8.42797	7.91694	20.0234	6.94347	11.5782	6.28554	8.48681	6.26802	13.597	7.48484	15.3175	13.7273	10.2266	0.769657	0.919973	0.465087
ZER1	-0.0388655	-0.893678	-0.130895	11.6071	11.6071	11.6071	11.6071	12.4088	10.5575	8.39165	13.5189	9.56656	9.83908	9.35202	9.75268	9.50259	3.53411	10.8607	9.92502	9.17082	11.6071	0.773048	0.999998	0.991381
SGK1	-0.045258	0.251499	-0.130974	16.3646	16.3646	16.3646	16.3646	14.9877	15.1652	16.2626	25.3014	13.0537	19.1768	16.1715	21.3326	19.4409	18.675	15.771	20.6921	14.6241	16.3646	0.756848	0.703355	0.964064
ERCC6L2	0.0312264	0.156516	-0.131157	12.5905	12.5905	12.5905	12.5905	13.1563	12.9582	17.0896	24.5848	10.6158	11.2178	20.0008	14.5299	13.307	8.46326	10.9971	10.767	11.2972	12.5905	0.890898	0.611078	1
GPR68	-0.436123	0.184275	-0.132313	13.431	13.431	13.431	13.431	13.991	10.0542	16.4923	18.5075	8.22415	9.24372	3.95134	15.3555	19.508	14.0248	16.8111	16.7507	20.3089	13.431	0.999996	0.374921	0.586058
DPP6	0.000220831	0.0550968	-0.132802	27.0663	27.0663	27.0663	27.0663	19.1115	26.3422	27.4566	26.2937	31.8782	33.6848	30.2224	26.9575	36.9043	35.8991	18.0386	20.6562	32.8934	27.0663	0.641465	0.765773	1
FAM181A	0.131738	0.10588	-0.133261	29.3523	29.3523	29.3523	29.3523	28.6673	32.1373	31.0705	29.1601	31.4462	31.46	24.9438	36.9743	28.9603	28.7565	35.0713	34.0747	33.284	29.3523	0.646361	0.519553	1
ATP4A	-0.0359297	0.303734	-0.133729	17.9331	17.9331	17.9331	17.9331	15.6978	17.9788	26.0631	19.6651	18.6394	16.623	18.1853	17.7001	22.0889	43.3579	13.1454	21.8386	16.331	17.9331	0.842116	0.447931	1
TXNDC11	0.159563	0.718777	-0.134732	14.493	14.493	14.493	14.493	14.5517	19.5534	27.7322	14.015	16.2477	15.1033	14.2035	14.552	13.9606	8.27726	16.2484	20.3158	24.793	14.493	0.586483	0.243139	0.993404
APBB2	-0.425612	0.438808	-0.135022	7.91394	7.91394	7.91394	7.91394	7.38795	6.45327	12.6028	9.99104	5.92509	15.777	24.3793	9.12525	7.87693	6.19399	7.89403	8.16933	7.17464	7.91394	0.999996	0.368581	1
2022-09-02	0.522774	0.424132	-0.135262	11.9393	11.9393	11.9393	11.9393	12.1845	16.6365	15.1141	10.2667	17.8216	18.3464	16.3393	13.9576	10.7595	8.20286	17.2202	10.8566	12.6424	11.9393	0.593736	0.680498	1
RUNX2	0.237499	0.542649	-0.135263	12.9895	12.9895	12.9895	12.9895	11.9603	15.9912	30.7796	77.2686	14.6584	19.0045	23.7081	12.5706	12.5528	12.1276	16.9474	16.2849	17.98	12.9895	0.743379	0.296611	0.8757
PRAMEF11	0.299713	0.757859	-0.135721	11.7267	11.7267	11.7267	11.7267	11.5242	15.333	21.7754	13.7945	15.2293	12.4242	17.1632	13.187	10.2903	17.7822	16.3848	14.9234	13.4814	11.7267	0.565829	0.216356	1
LOC100129940	-0.326859	0.389397	-0.136431	9.94231	9.94231	9.94231	9.94231	11.1878	8.63447	18.9884	52.4357	8.56361	7.58299	3.06649	11.4368	11.7986	10.6581	9.85475	13.526	10.9211	9.94231	0.744586	0.318374	0.332396
SPINT1	-0.441436	-0.176369	-0.136535	14.9294	14.9294	14.9294	14.9294	14.1779	11.8482	16.1708	54.7233	16.7723	16.952	17.8344	14.9042	11.2959	4.66875	14.2877	18.0585	16.3599	14.9294	0.911721	0.699514	0.620219
THBS2	-0.256426	0.162065	-0.137108	16.6322	16.6322	16.6322	16.6322	16.9188	13.9132	19.1722	19.9132	20.4601	26.2741	33.2889	16.5774	16.022	17.3543	18.3455	26.2279	25.1691	16.6322	0.999996	0.48868	0.584608
IGFBP1	0.0909994	0.336599	-0.137616	27.0866	27.0866	27.0866	27.0866	24.9421	28.8074	34.7304	81.9679	29.0546	37.6329	73.6262	31.4265	31.6921	25.0178	27.3307	25.2963	19.1806	27.0866	0.777017	0.502738	0.305268
OR10G4	-0.395735	0.112588	-0.138642	11.804	11.804	11.804	11.804	8.08563	9.13783	17.4571	24.4057	11.8193	16.5134	33.3957	12.7247	15.5695	23.4367	11.8325	11.9315	9.83621	11.804	0.999996	0.534697	0.517846
LYAR	0.119325	0.426348	-0.139427	8.53832	8.53832	8.53832	8.53832	8.09809	10.777	11.8065	24.0336	8.17786	6.54894	8.22307	9.9288	7.27359	6.566	10.4685	12.8452	13.4525	8.53832	0.765026	0.768512	0.894993
GFI1	0.202391	0.1775	-0.139729	14.9676	14.9676	14.9676	14.9676	13.3556	16.2106	17.1967	16.2888	12.5754	14.7743	11.793	13.9686	13.1394	15.5315	10.5367	10.7491	14.7109	14.9676	0.712575	0.670387	1
HTR1A	0.273354	0.065289	-0.139813	14.2234	14.2234	14.2234	14.2234	12.9694	17.4496	19.4172	17.0192	15.3374	11.5625	14.1425	13.0109	11.8489	11.2161	12.1224	18.8826	16.1574	14.2234	0.60147	0.477628	1
ZNF804B	0.164828	-0.125313	-0.140094	19.9393	19.9393	19.9393	19.9393	16.8191	21.128	26.5838	47.6952	26.0766	24.7857	20.1381	19.3072	18.4856	16.8149	20.7666	16.8224	18.414	19.9393	0.658072	0.675804	1
HOXD3	0.0267203	0.429269	-0.140591	7.60132	7.60132	7.60132	7.60132	7.23845	8.23437	19.509	37.9108	6.48057	10.4188	13.8831	10.7764	12.5528	13.876	8.06453	6.10909	9.18528	7.60132	0.76545	0.523428	1
MAP3K12	0.260156	0.165212	-0.141131	8.54263	8.54263	8.54263	8.54263	9.38133	13.0098	18.6668	82.4226	8.67162	8.30368	7.38398	7.93643	11.2121	13.5412	12.2247	11.2328	11.572	8.54263	0.636535	0.813583	0.89428
TEC	0.172407	0.336202	-0.141407	5.25893	5.25893	5.25893	5.25893	9.02003	6.36292	7.56473	4.83704	8.05442	8.64836	9.99278	7.99147	10.2065	6.04519	9.46261	6.21658	7.88343	5.25893	0.808627	0.621041	0.859965
RARS	-0.336398	-0.722073	-0.141412	5.41545	5.41545	5.41545	5.41545	13.1563	3.47186	2.67981	8.21332	1.4967	3.65049	2.83764	2.75188	1.49159	1.50665	1.53448	2.99184	4.6288	5.41545	0.999996	0.999998	0.999618
RPAP1	0.0394412	-0.152355	-0.14214	3.02692	3.02692	3.02692	3.02692	6.70273	3.13629	4.24176	4.7957	1.35783	3.77583	6.77373	2.02539	3.03346	2.51108	2.76206	6.91527	4.97596	3.02692	0.815473	0.63242	1
SYP	0.150292	0.164595	-0.142379	29.6127	29.6127	29.6127	29.6127	24.7054	32.7568	33.536	32.7293	30.5358	27.2925	15.6223	35.2571	45.5186	40.3447	32.2411	36.8695	39.3738	29.6127	0.607131	0.507369	1
ARRDC5	-0.284548	0.0254165	-0.14292	9.69027	9.69027	9.69027	9.69027	10.1288	9.37014	15.4817	18.039	11.8965	9.02438	5.73631	15.6087	16.0388	21.4837	12.4122	9.01135	10.8488	9.69027	0.868989	0.336633	0.610758
KRTAP9-9	0.185697	0.666877	-0.142991	7.58838	7.58838	7.58838	7.58838	7.97351	8.81516	12.9244	8.28223	10.8935	10.4814	6.56015	6.92374	7.72609	3.2737	6.24021	7.97227	5.52563	7.58838	0.637357	0.381936	1
RNASE4	-0.291595	0.306591	-0.142993	15.9484	15.9484	15.9484	15.9484	18.0276	13.7326	24.5318	40.2398	20.707	23.5167	39.7728	20.1988	10.9439	11.2534	19.2833	16.7328	16.2587	15.9484	0.999996	0.725326	1
WDPCP	0.483557	0.761425	-0.143168	16.8287	16.8287	16.8287	16.8287	18.4761	21.128	24.1796	12.9952	18.1765	18.8008	29.719	23.0608	22.7761	23.5111	21.4827	20.1009	19.4988	16.8287	0.59895	0.280164	1
BRCC3	-0.0738911	0.0226685	-0.143322	9.33162	9.33162	9.33162	9.33162	9.71771	8.45378	11.8218	27.465	11.3256	10.1368	16.08	14.607	12.4858	8.66787	9.10457	8.86803	7.42055	9.33162	0.908062	0.648833	0.454
RNASEH1	-0.458772	-0.437616	-0.143479	8.97922	8.97922	8.97922	8.97922	7.1637	6.29839	13.3225	22.4626	9.47398	6.20426	10.8471	8.762	3.11725	4.18513	8.26913	5.46414	4.87471	8.97922	0.999996	0.451232	0.499629
ERGIC2	-0.142572	-0.0306169	-0.143529	13.0962	13.0962	13.0962	13.0962	11.1131	11.874	13.9963	31.8473	12.0662	11.1238	11.2896	13.4952	16.9605	11.8114	11.6109	16.5537	18.6743	13.0962	0.9745	0.669246	0.353844
CRADD	-0.405569	0.188032	-0.144688	9.60489	9.60489	9.60489	9.60489	7.96105	6.87918	12.6334	13.5051	13.8406	8.30368	8.29935	9.0592	12.2679	6.65901	13.9978	13.6872	15.6656	9.60489	0.925851	0.5569	0.862849
KRTAP3-3	-0.0901666	0.635557	-0.144832	13.1759	13.1759	13.1759	13.1759	11.0009	13.81	25.8334	28.0163	12.6217	19.7878	16.202	16.2801	14.8824	16.6847	13.1624	21.0683	15.4776	13.1759	0.654812	0.295928	1
CPA2	-0.414228	0.427821	-0.145417	13.3304	13.3304	13.3304	13.3304	7.73679	10.4027	20.5963	24.5022	12.8686	14.2103	19.8483	12.1083	14.8824	13.7272	9.51376	14.4576	8.1004	13.3304	0.999996	0.567298	0.952342
TMEM212	0.0406215	0.351999	-0.145529	12.7199	12.7199	12.7199	12.7199	12.8074	12.7775	18.1155	34.7137	13.6555	7.06596	6.62117	12.2844	17.0779	9.7653	13.9296	13.3468	12.006	12.7199	0.728991	0.728307	0.596
THOC5	-0.521983	0.305114	-0.145861	6.02733	6.02733	6.02733	6.02733	15.0625	3.80743	8.20789	8.14442	5.03016	3.77583	2.88341	6.68158	2.7653	1.43224	4.21129	3.18891	3.87662	6.02733	0.916981	0.365168	0.423475
B3GALT2	0.38316	0.072548	-0.146082	12.9152	12.9152	12.9152	12.9152	13.6048	17.3077	12.2506	18.7005	25.2125	14.1006	11.3811	16.5223	13.3405	20.3676	13.725	18.1302	15.4631	12.9152	0.55838	0.884156	1
UGT2A1	-0.173093	0.0570888	-0.146482	20.978	20.978	20.978	20.978	22.0766	18.8694	23.2148	44.9528	19.3646	22.8116	28.4832	22.5544	27.2508	19.4748	22.9319	22.5732	20.9164	20.978	0.909901	0.458763	0.291807
BATF	0.377346	0.135055	-0.146523	9.98403	9.98403	9.98403	9.98403	9.00757	12.4032	10.8418	9.38469	10.7084	25.8354	53.3813	13.132	10.1395	24.8876	11.0482	15.2458	25.7188	9.98403	0.603281	0.80959	1
SFTA2	-0.123439	-0.0974624	-0.146679	18.4942	18.4942	18.4942	18.4942	15.3615	18.224	19.2181	39.3991	20.1206	26.5875	40.7797	18.0634	18.5862	28.2357	15.1913	19.5634	25.82	18.4942	0.708743	0.623475	0.392365
TMEM59L	0.273819	-0.0632011	-0.146918	6.0035	6.0035	6.0035	6.0035	6.83977	7.79555	14.4097	27.2859	6.71202	9.87042	15.7596	9.02618	6.61997	10.4721	13.1624	11.4657	8.57775	6.0035	0.619829	0.478797	0.991756
RAP1GAP	-0.211074	-0.376014	-0.146927	16.2465	16.2465	16.2465	16.2465	15.5982	14.8812	14.7466	31.5441	13.7481	12.8002	11.3811	16.6434	17.5806	22.1161	19.7266	15.8729	17.4593	16.2465	0.821408	0.887516	1
FSD1	-0.286805	0.314864	-0.147225	8.0156	8.0156	8.0156	8.0156	8.3971	6.20804	13.5216	19.734	6.98976	4.93521	4.40903	7.8814	3.13401	3.1063	4.99558	5.42831	4.35397	8.0156	0.999996	0.394774	0.572534
INPP4A	0.363465	0.785085	-0.147712	17.6619	17.6619	17.6619	17.6619	16.8191	24.161	30.0139	16.4542	17.7907	21.7306	16.5377	15.7518	15.6365	14.2108	12.5486	16.6791	15.0291	17.6619	0.56221	0.224445	1
POTEC	-0.413093	0.0470794	-0.147796	15.8222	15.8222	15.8222	15.8222	13.9536	11.7966	21.6376	62.7575	22.142	20.6965	26.9881	15.7848	15.3516	16.6847	12.8385	11.4478	10.1834	15.8222	0.999996	0.374921	0.200332
GSE1	0.210471	-0.321625	-0.148792	14.1929	14.1929	14.1929	14.1929	10.0167	15.6169	12.9397	43.0786	17.405	11.6095	16.4766	10.6443	12.6534	13.6156	8.98522	13.2214	15.2027	14.1929	0.56421	0.999998	0.518117
FCGR2B	0.528835	0.822471	-0.148827	12.4031	12.4031	12.4031	12.4031	13.4304	19.6179	22.2042	19.6513	10.9553	12.9725	13.578	16.049	14.3461	13.0948	12.2417	8.06184	8.99724	12.4031	0.574392	0.253802	0.575638
PRPH	-0.163305	0.372666	-0.14921	12.9219	12.9219	12.9219	12.9219	11.5865	11.6159	20.3972	42.8719	12.7297	15.9337	16.5072	8.34371	6.3183	5.24536	10.1446	7.72145	3.92002	12.9219	0.860224	0.461211	0.707093
ITPRIPL1	0.0795263	0.574867	-0.149377	14.0899	14.0899	14.0899	14.0899	12.5084	15.1006	33.6585	136.829	12.7451	20.9629	23.0826	8.4758	4.96079	8.81667	10.0764	8.241	9.6337	14.0899	0.735278	0.329995	0.279146
PPP1R3A	0.144259	0.264885	-0.149764	12.7975	12.7975	12.7975	12.7975	14.8008	14.2359	14.2872	16.0546	23.1449	16.4507	11.2285	18.0744	30.4519	41.7769	16.4871	22.8419	19.1951	12.7975	0.713811	0.625215	0.944984
ZNF596	0.292219	0.606049	-0.150143	9.56393	9.56393	9.56393	9.56393	8.1853	12.3257	18.3452	29.9456	15.2756	12.0325	13.7153	7.79334	7.42442	7.51463	12.1394	10.3908	5.42438	9.56393	0.625943	0.28962	0.517846
DACT3	0.103283	0.536743	-0.150242	22.8608	22.8608	22.8608	22.8608	17.9902	24.1739	38.5893	52.5322	24.9656	31.272	45.5396	22.7966	24.3682	22.6927	26.1032	24.508	28.4527	22.8608	0.741008	0.284112	0.765327
METTL21B	-0.654781	-0.394149	-0.150579	16.5817	16.5817	16.5817	16.5817	18.3141	11.8482	21.1476	23.1654	17.2352	16.106	22.4876	14.9262	17.4801	13.504	13.4864	16.0879	21.8422	16.5817	0.999996	0.571442	1
ALX3	0.00510416	0.157973	-0.150653	17.9877	17.9877	17.9877	17.9877	19.9462	18.4692	22.296	72.1009	15.7694	12.5965	18.7803	15.6747	15.3684	16.7405	23.4264	15.21	15.8826	17.9877	0.622686	0.701897	0.704469
RBMXL1	-0.0954251	0.043166	-0.150695	15.8932	15.8932	15.8932	15.8932	13.3681	14.6231	19.5244	47.5711	14.1801	20.5242	51.2454	10.0939	9.60315	14.5085	12.8385	13.0064	12.3531	15.8932	0.943929	0.758372	0.430377
KCNT2	0.623346	0.76871	-0.150747	5.94993	5.94993	5.94993	5.94993	7.77417	9.51211	13.7513	29.0222	9.62828	9.76074	6.14823	8.20062	3.80439	9.41189	8.76357	4.37131	3.97788	5.94993	0.537402	0.2681	0.912288
LOC100507462	-0.139927	-0.238939	-0.150987	8.55751	8.55751	8.55751	8.55751	17.1181	10.4285	6.93689	4.02398	10.2609	10.0114	10.9234	9.3454	8.11156	7.47743	7.17794	11.1253	10.7186	8.55751	0.987041	0.999998	1
RLBP1	0.403472	0.447074	-0.152456	12.8238	12.8238	12.8238	12.8238	10.7642	17.2689	17.4571	10.6801	14.1492	10.3874	10.2216	12.8348	14.4131	11.4952	10.8607	8.22308	9.53244	12.8238	0.534945	0.257879	1
DDX23	-0.570117	-0.178826	-0.152717	6.14623	6.14623	6.14623	6.14623	21.7776	4.07846	10.0608	22.5315	2.99341	4.46519	6.95681	1.40896	0.385467	0.855627	2.40401	2.88435	4.23825	6.14623	0.871872	0.429539	0.344818
TMX4	0.0436398	0.533622	-0.152746	14.6227	14.6227	14.6227	14.6227	11.7858	15.4233	19.2487	31.3236	10.6467	11.6565	12.0981	12.6256	12.1003	15.9779	11.7814	16.894	17.3435	14.6227	0.743838	0.399445	0.305268
CAPN15	0.100569	0.236896	-0.1529	16.4847	16.4847	16.4847	16.4847	10.6023	17.3851	20.1063	16.4266	15.9083	23.7987	19.3753	11.2277	10.0221	11.4208	13.1624	19.7067	14.5807	16.4847	0.707959	0.414304	1
MTHFS	0.0113907	0.918044	-0.15437	11.7221	11.7221	11.7221	11.7221	9.94197	13.2679	20.6728	17.598	11.3873	13.0822	13.578	10.5012	13.3573	14.8619	11.2017	8.07976	8.95384	11.7221	0.848951	0.226594	1
RGPD4	0.0405172	0.112416	-0.154886	14.277	14.277	14.277	14.277	16.545	14.5715	15.9411	29.1463	15.8157	16.2157	29.3376	17.8102	14.1952	23.6599	17.1861	19.1693	17.8498	14.277	0.640134	0.481077	0.410428
RRAGC	0.358702	0.414614	-0.155129	13.2191	13.2191	13.2191	13.2191	13.2684	16.3526	22.6176	30.6759	14.103	16.811	21.5875	10.8534	13.307	13.783	7.36549	12.3794	11.0223	13.2191	0.646909	0.383437	0.936506
DACH2	-0.179713	-0.149944	-0.156058	19.483	19.483	19.483	19.483	21.8026	17.0882	16.8599	24.8605	15.0442	19.0358	13.3186	16.8966	12.8545	16.9265	18.516	19.5455	22.305	19.483	0.999996	0.999998	0.392395
MYOZ3	0.446179	0.449038	-0.156126	11.4556	11.4556	11.4556	11.4556	8.2476	15.6943	17.2886	13.8772	11.6496	20.0698	23.1283	13.8915	4.49153	6.2684	9.32621	9.22633	18.7322	11.4556	0.534945	0.2681	0.757308
KNDC1	0.331554	0.135612	-0.156502	16.4327	16.4327	16.4327	16.4327	14.6389	21.7088	26.8747	46.7305	21.1544	19.1141	21.3128	19.9677	22.3571	21.0187	16.5383	18.2914	23.2597	16.4327	0.610431	0.52374	1
IL15	0.0921992	-0.239346	-0.156723	16.5563	16.5563	16.5563	16.5563	17.6912	17.6949	13.9503	33.1289	19.5189	15.7927	12.6016	21.7399	18.9549	21.2233	18.499	20.9966	24.1132	16.5563	0.967844	0.999998	0.765327
USH1C	0.245124	0.307678	-0.157094	17.6903	17.6903	17.6903	17.6903	17.0309	20.5988	23.0005	26.8587	25.1662	26.9635	20.9162	19.1751	22.8431	15.7919	21.3974	18.1481	18.1391	17.6903	0.74033	0.734209	1
PLGLB2	-0.439033	-0.434405	-0.157768	5.96243	5.96243	5.96243	5.96243	9.44362	6.00154	7.70255	20.5747	7.60696	4.87254	6.56015	5.14052	3.41892	1.54385	5.21722	3.94135	6.33567	5.96243	0.719725	0.636029	0.518117
PDP1	0.368833	0.647435	-0.157797	8.44658	8.44658	8.44658	8.44658	9.54329	11.9644	13.4909	15.586	11.2484	6.90929	4.08865	10.3141	10.659	16.0151	6.5812	6.18075	5.51117	8.44658	0.588418	0.27202	1
ZNF564	-0.119862	0.346278	-0.157863	18.3951	18.3951	18.3951	18.3951	15.0874	16.7785	25.0677	24.5986	17.1118	22.0753	23.8301	16.7755	13.0053	18.1542	15.8222	16.9836	14.6241	18.3951	0.999996	0.471654	0.348583
RICTOR	-0.353787	-0.0470989	-0.158137	8.10744	8.10744	8.10744	8.10744	7.22599	8.35053	12.3271	21.7185	6.91261	2.66345	6.86527	5.76795	3.08373	0.725423	7.33139	4.56838	4.03574	8.10744	0.999996	0.823946	1
FAM180B	0.498691	0.643789	-0.158276	15.4116	15.4116	15.4116	15.4116	18.2643	23.0253	29.7689	55.5777	18.377	18.6755	24.5166	13.7264	10.2568	13.876	12.8726	14.153	15.8247	15.4116	0.534945	0.2681	1
SIK1	-0.147546	0.31915	-0.158539	13.1122	13.1122	13.1122	13.1122	13.4304	11.2287	19.7387	27.3134	14.4887	16.7014	11.4879	14.2988	13.4746	10.9185	12.3952	12.6661	13.1342	13.1122	0.850767	0.568775	0.894993
TUBB2A	-0.220501	0.248769	-0.158547	13.2821	13.2821	13.2821	13.2821	11.6613	11.1254	18.774	44.0157	13.6863	13.0195	14.9053	14.0016	10.1227	11.7742	8.91702	10.3729	12.5846	13.2821	0.999996	0.414796	0.66651
GTF2H2	0.144533	0.333934	-0.158892	6.76845	6.76845	6.76845	6.76845	8.78332	9.56374	11.4696	13.4638	6.43428	5.70291	2.13586	6.63755	7.79313	6.62181	7.72354	5.48205	9.08403	6.76845	0.574392	0.332904	1
RAB33A	0.0628047	0.0329345	-0.159015	27.9181	27.9181	27.9181	27.9181	25.2162	29.3882	32.5865	25.894	21.7562	27.1985	46.9584	23.391	28.8262	20.5164	33.5028	37.6578	42.7152	27.9181	0.949126	0.967517	1
DMRTA2	-0.826109	-0.323708	-0.159189	5.78941	5.78941	5.78941	5.78941	5.10803	5.70469	7.97819	16.6058	6.37256	10.7635	13.2881	6.31833	10.0389	16.4057	7.38254	10.4446	8.56329	5.78941	0.7875	0.493545	0.409243
TDRD12	0.458921	0.446437	-0.159217	7.19373	7.19373	7.19373	7.19373	8.80823	9.92512	11.3471	8.91614	10.4769	7.55165	8.49768	9.16928	8.91601	10.5837	8.50782	14.0097	13.033	7.19373	0.537402	0.300446	1
GOLT1A	0.222966	0.822307	-0.159711	21.8791	21.8791	21.8791	21.8791	22.4753	25.9292	46.6594	43.492	32.3874	32.0397	47.9653	22.5875	30.9379	32.6254	20.3233	18.8289	22.9994	21.8791	0.627783	0.193434	0.342042
CSAG1	0.133638	0.0391235	-0.159865	23.3001	23.3001	23.3001	23.3001	18.7627	24.858	28.0998	87.5904	17.837	19.4118	28.6816	26.0108	29.6139	31.5094	20.3915	24.1139	14.4505	23.3001	0.686314	0.622003	0.405566
STK3	0.296197	0.490699	-0.159912	7.19017	7.19017	7.19017	7.19017	9.95443	9.53793	14.8232	15.2277	9.16538	6.18859	11.3963	12.6477	13.1729	14.0062	8.54192	8.1335	7.34822	7.19017	0.593736	0.347837	0.52219
MEX3C	0.32419	0.549514	-0.160188	15.4766	15.4766	15.4766	15.4766	14.5143	19.3469	21.7754	32.3296	13.316	18.5814	20.9009	18.5477	12.5863	21.8185	19.0957	19.7246	20.3523	15.4766	0.579978	0.300446	1
BTBD18	0.415976	0.586116	-0.160212	14.355	14.355	14.355	14.355	16.2336	20.3923	24.8227	21.4566	21.9105	24.2687	27.278	18.7789	19.5415	25.6688	13.2647	10.0146	10.6173	14.355	0.592578	0.349247	0.708643
mockgene000146	-0.128963	0.109331	-0.16094	23.46	23.46	23.46	23.46	21.8275	20.5343	25.0984	24.6675	23.4535	20.5555	20.428	22.4444	22.0554	17.5589	21.3633	27.5536	29.5665	23.46	0.97622	0.844017	1
NCOA3	0.276345	0.411235	-0.161325	11.8439	11.8439	11.8439	11.8439	13.2933	14.5069	17.503	18.2457	13.2543	15.0563	25.6456	15.6087	9.90482	7.53323	15.3277	16.894	17.0687	11.8439	0.619337	0.493545	1
CLEC3B	0.255933	0.325761	-0.161553	8.54684	8.54684	8.54684	8.54684	7.58729	8.86679	12.3884	18.8521	8.17786	6.83095	7.26193	4.16085	6.3183	3.68291	6.13791	10.4267	8.1004	8.54684	0.698957	0.417345	0.696487
CLDN19	-0.050905	0.446276	-0.161605	11.7737	11.7737	11.7737	11.7737	14.3648	12.7129	19.7081	20.7538	17.297	16.3254	15.9274	16.2141	17.6644	19.8468	13.8614	16.6611	18.4284	11.7737	0.661023	0.429616	1
PIEZO2	-0.0476521	-0.0127145	-0.162678	25.1074	25.1074	25.1074	25.1074	20.3324	27.1037	29.3554	64.5077	24.0244	32.7447	39.132	27.0895	17.5471	16.7405	28.0809	33.6089	38.9977	25.1074	0.875566	0.834183	0.487729
HIST2H2BF	0.522303	0.753446	-0.162941	10.6959	10.6959	10.6959	10.6959	12.3839	15.3588	19.2947	34.066	7.86926	9.83908	14.9815	8.3217	10.2735	15.5315	10.9289	7.68562	5.8294	10.6959	0.598993	0.368295	0.461005
CSF1R	0.618292	-0.268421	-0.162963	7.78781	7.78781	7.78781	7.78781	7.51254	12.4677	7.84037	10.6387	9.87516	7.94333	1.57138	9.00417	5.71496	8.64927	8.21798	8.11559	7.8545	7.78781	0.534945	0.794452	0.898525
mockgene000179	0.287182	0.433202	-0.163891	22.5585	22.5585	22.5585	22.5585	20.5941	28.033	35.1592	35.0582	24.0553	30.52	23.3267	21.1345	21.3012	19.9212	25.4382	31.7816	23.2453	22.5585	0.534945	0.166707	0.361003
OLFML2A	0.0913302	-0.188883	-0.163893	13.8274	13.8274	13.8274	13.8274	11.8481	16.843	11.8524	21.7185	13.1926	13.1449	16.141	12.9449	13.9271	15.1595	10.6902	7.59605	5.75707	13.8274	0.669389	0.999998	0.45678
TMEM44	-0.175578	-0.0181116	-0.164022	22.6077	22.6077	22.6077	22.6077	21.9147	19.8502	24.9759	27.9473	24.009	21.2762	52.8931	23.1158	26.4799	32.6626	26.7681	22.2149	24.4893	22.6077	0.999996	0.532116	0.795019
RPRD1B	0.0293261	0.00454536	-0.164343	11.0477	11.0477	11.0477	11.0477	11.0134	11.6804	15.8951	52.8354	13.2543	11.9698	26.149	12.7357	13.6757	10.8999	9.46261	5.39248	5.77154	11.0477	0.964688	0.414304	0.225372
BMPER	0.187804	0.837317	-0.16446	11.2713	11.2713	11.2713	11.2713	8.1853	10.4672	18.1309	9.2331	16.1706	13.0195	11.0149	12.5816	8.07804	10.7325	9.47966	10.8745	9.99532	11.2713	0.588418	0.290972	1
FOXM1	0.22473	0.399687	-0.164831	17.3027	17.3027	17.3027	17.3027	17.143	19.9148	23.123	27.8095	18.9325	15.9807	17.0869	21.6408	19.508	14.9735	15.9074	24.6513	24.6339	17.3027	0.616452	0.341182	0.691298
MAGEB1	0.316296	0.703612	-0.165504	6.90805	6.90805	6.90805	6.90805	7.15124	9.37014	14.3638	22.6969	9.24253	7.78666	5.35491	5.88903	2.94966	5.43137	5.83101	5.94785	4.16592	6.90805	0.626112	0.341182	0.499577
CHIC1	0.320343	-0.0292231	-0.165652	8.34385	8.34385	8.34385	8.34385	10.5774	10.0026	10.9643	26.1559	8.147	7.99034	9.65714	6.54948	10.2568	17.9868	5.62642	8.54555	9.08403	8.34385	0.603281	0.368295	0.41651
TLR8	-0.185744	-0.0955182	-0.165783	14.4299	14.4299	14.4299	14.4299	9.78	11.7579	14.0422	18.2044	10.2609	12.8159	10.3284	9.3454	5.53061	5.41277	14.3559	10.14	9.67709	14.4299	0.990632	0.975748	1
OR4X1	0.278822	0.82278	-0.165843	18.977	18.977	18.977	18.977	16.844	23.9932	36.6599	43.6712	20.2749	25.8511	38.537	16.5884	26.9659	16.6475	26.1714	19.0439	23.7371	18.977	0.588418	0.182888	0.527825
CD3E	0.010891	0.921862	-0.166829	20.9861	20.9861	20.9861	20.9861	18.5509	21.1151	47.18	78.7294	22.2191	19.2551	29.0782	20.2979	15.4019	17.931	25.0631	18.3273	19.9039	20.9861	0.75289	0.226594	0.351243
IL1A	0.561778	0.808825	-0.167084	11.031	11.031	11.031	11.031	14.4395	17.1012	24.9912	31.1031	15.754	10.5754	8.36037	11.4368	9.9551	8.22146	13.7591	10.2654	12.4688	11.031	0.60147	0.417345	1
TXLNB	0.0332163	-0.671641	-0.16727	13.9786	13.9786	13.9786	13.9786	13.3307	14.6618	14.961	47.4333	14.4578	13.6776	15.607	10.9635	14.7818	15.8291	17.4248	16.2491	10.95	13.9786	0.713811	0.952373	1
OR10A6	0.225886	0.110095	-0.16866	16.9464	16.9464	16.9464	16.9464	15.4362	19.334	21.3007	57.7827	16.8186	14.8996	21.4959	20.9584	21.4856	16.4057	20.562	17.7361	25.8056	16.9464	0.60147	0.573025	0.783634
MSTO1	0.542277	0.659927	-0.169153	5.75039	5.75039	5.75039	5.75039	7.06403	8.4925	9.23387	7.38648	7.31379	5.96925	4.57685	4.9644	6.83784	7.90525	4.19424	2.88435	0.66539	5.75039	0.575417	0.472197	0.906821
ZNF169	-0.0705134	0.32189	-0.16938	13.0679	13.0679	13.0679	13.0679	11.3373	12.9323	18.6821	55.7155	12.1896	9.68241	9.55035	8.80603	10.0054	7.21702	12.1394	9.83545	15.6945	13.0679	0.785691	0.491217	1
GATA1	-0.27203	0.133975	-0.169391	11.6669	11.6669	11.6669	11.6669	9.96688	13.0098	19.8	55.6329	9.39683	10.1994	18.8566	8.44278	8.81546	9.5793	12.8214	13.0064	12.1217	11.6669	0.807243	0.757631	0.906388
APOBEC3C	-0.130921	-0.143434	-0.169767	18.4928	18.4928	18.4928	18.4928	17.604	17.5142	18.3299	26.9138	18.9171	13.0039	16.675	14.4749	11.0277	11.6998	21.7214	15.3892	12.7871	18.4928	0.662602	0.664272	0.284279
CCT6A	-0.163579	0.0100344	-0.169792	2.56284	2.56284	2.56284	2.56284	8.14793	1.27775	2.32761	1.76394	0.509188	2.05242	2.59355	0.869595	0	0	2.23352	0.591202	0.23144	2.56284	0.575417	0.918509	1
C16orf58	0.28882	-0.312286	-0.169913	10.9631	10.9631	10.9631	10.9631	8.28497	12.4419	15.6348	25.9629	12.7914	14.4923	16.2631	8.92711	13.6589	16.4615	9.92295	10.785	13.6694	10.9631	0.602833	0.414304	0.410428
KLC2	0.368773	0.29304	-0.169994	24.9166	24.9166	24.9166	24.9166	25.129	32.7052	31.1471	22.4213	35.3808	37.1942	28.2544	23.9524	27.4017	12.7972	20.7666	17.6465	17.1989	24.9166	0.563426	0.487068	1
DFNB31	-0.35405	-0.366681	-0.171721	15.3118	15.3118	15.3118	15.3118	12.6704	12.9194	13.4297	19.3619	16.8803	13.3799	18.6125	10.226	6.56969	8.40746	11.2699	6.66446	8.33184	15.3118	0.999996	0.999998	1
PDXP	-0.0819339	-0.118917	-0.171758	13.6811	13.6811	13.6811	13.6811	13.1563	14.9716	14.4557	16.5645	15.1059	20.2892	25.2794	10.182	12.1171	10.2861	13.1113	14.0097	8.62115	13.6811	0.871659	0.52906	0.762454
VWA1	0.35456	0.328298	-0.171814	14.9547	14.9547	14.9547	14.9547	12.7452	18.1466	16.6148	16.4818	14.9979	17.2967	23.7843	12.8678	12.2679	9.5235	18.0386	16.4282	14.6675	14.9547	0.578212	0.582318	1
ATP2C1	-0.500219	0.231295	-0.172086	14.0738	14.0738	14.0738	14.0738	13.6671	8.90551	26.109	50.1068	11.449	10.2464	25.6761	17.2048	21.7873	21.6883	18.8229	31.1008	28.4237	14.0738	0.999996	0.309737	0.250585
ACVR2B	-0.390412	0.457769	-0.172629	10.3996	10.3996	10.3996	10.3996	9.46854	8.53122	15.742	20.9605	10.5078	17.5787	16.5682	12.1413	11.7819	10.0071	9.34326	13.311	16.4901	10.3996	0.875978	0.368295	0.71073
TBC1D20	-0.158503	0.0208954	-0.172806	13.5721	13.5721	13.5721	13.5721	14.6264	13.9132	18.6668	94.4257	14.4578	28.6085	21.8316	13.176	17.5471	18.7308	18.2432	22.0357	14.8411	13.5721	0.803617	0.978224	1
TMEM106C	0.054362	0.27633	-0.172815	9.76271	9.76271	9.76271	9.76271	9.34395	9.95094	14.7007	18.7418	4.41296	11.4998	9.09267	9.42245	7.57526	7.32863	8.25208	9.62047	9.83621	9.76271	0.737847	0.481077	0.593311
PIRT	0.23216	0.451336	-0.173736	13.0396	13.0396	13.0396	13.0396	11.6613	15.2813	22.3726	18.5075	12.3594	16.059	14.5849	9.11424	11.7316	7.96105	13.7762	18.2914	14.5952	13.0396	0.629505	0.341182	0.979847
mockgene000224	0.288381	0.410396	-0.173754	24.7136	24.7136	24.7136	24.7136	22.0144	31.0531	38.1759	33.8042	28.2368	31.507	42.1375	25.7576	24.9213	26.729	30.3486	27.6432	30.1161	24.7136	0.579978	0.305358	0.552117
AMIGO3	-0.538132	0.0797344	-0.173943	10.3366	10.3366	10.3366	10.3366	11.6613	6.73721	10.9183	12.1822	7.90012	15.0093	19.3448	13.8035	13.4578	10.5651	12.1735	14.6726	19.7592	10.3366	0.999996	0.875663	1
RNF207	0.262775	0.388439	-0.174304	14.8718	14.8718	14.8718	14.8718	12.932	18.0304	19.8	17.1157	16.2014	25.6004	38.1862	13.6383	8.51379	5.87778	16.4701	15.8191	16.1863	14.8718	0.60147	0.396831	1
FCGR3A	0.773562	1.0514	-0.174438	7.26768	7.26768	7.26768	7.26768	9.20691	11.6159	20.3513	24.3368	11.0015	11.6565	7.50603	9.25734	8.94953	10.5093	8.03043	9.33382	10.2991	7.26768	0.537402	0.232209	0.912288
DUOXA1	-0.035568	0.210982	-0.174491	18.7225	18.7225	18.7225	18.7225	15.7103	19.9277	21.3007	16.0959	17.9759	18.7851	16.858	18.5477	11.7819	11.1789	17.1691	17.4852	22.4352	18.7225	0.795493	0.4003	0.993797
METTL22	0.300017	0.755465	-0.174525	16.2635	16.2635	16.2635	16.2635	16.6821	20.7795	32.3262	33.3356	19.812	19.3961	9.6724	18.3826	20.3459	19.326	21.0053	19.6709	18.3272	16.2635	0.653488	0.4119	0.55825
EEF2	-0.852639	-0.080085	-0.175166	7.77768	7.77768	7.77768	7.77768	13.3805	4.5431	8.26914	8.55784	3.51802	2.97679	5.49222	4.59014	1.70946	0.63242	5.77986	1.73778	2.37226	7.77768	0.999996	0.997532	1
FRAT1	-0.118932	0.0128421	-0.175179	5.20557	5.20557	5.20557	5.20557	5.38212	5.60144	6.55406	8.35113	4.92215	8.14701	22.396	9.60958	10.3238	16.5545	5.64347	7.64979	7.21804	5.20557	0.823236	0.575363	0.940902
OR1A1	0.0106482	0.544768	-0.175202	14.4975	14.4975	14.4975	14.4975	12.4586	15.1394	19.9072	15.145	16.5409	9.4474	8.97062	13.9355	12.7372	17.0381	10.1446	11.0537	18.7756	14.4975	0.838985	0.253802	1
MARCKSL1	0.347101	0.682613	-0.17552	6.51793	6.51793	6.51793	6.51793	8.77086	8.64738	11.7146	10.9833	5.01473	7.03463	6.97206	10.193	8.37971	11.6812	9.25801	4.69378	6.01744	6.51793	0.622686	0.385236	1
SEMA3C	0.130692	0.569293	-0.175548	12.0964	12.0964	12.0964	12.0964	12.6829	16.8947	30.703	55.5088	15.2139	20.2579	27.2933	13.7044	17.5639	21.5953	10.298	12.254	14.0021	12.0964	0.636535	0.388926	0.992434
PKNOX1	-0.21934	0.0435401	-0.17597	15.3317	15.3317	15.3317	15.3317	15.187	12.6742	19.3712	33.1427	15.6768	18.5501	20.7484	20.463	21.0331	19.605	16.9645	15.6221	16.4467	15.3317	0.828856	0.469839	0.839622
SRD5A2	0.498763	1.10087	-0.176024	10.4496	10.4496	10.4496	10.4496	10.839	16.7656	27.0431	17.1846	11.4644	13.0352	14.4323	13.198	14.145	18.2844	12.1735	7.64979	9.54691	10.4496	0.534945	0.0542404	1
MEPE	-0.190265	-0.0986168	-0.176938	9.86297	9.86297	9.86297	9.86297	9.56821	10.7511	21.8826	37.4147	12.1742	14.5079	27.9493	9.91779	13.0891	14.8061	12.344	7.25566	6.48032	9.86297	0.759787	0.495429	0.839622
MUSK	-0.750864	-0.388153	-0.177445	16.3421	16.3421	16.3421	16.3421	15.2992	8.87969	13.0469	16.1648	10.3998	21.4329	17.3005	16.3682	18.4186	27.9195	14.6969	16.6432	14.7398	16.3421	0.999996	0.999998	0.914941
C11orf91	0.0297509	0.0571378	-0.177519	14.8022	14.8022	14.8022	14.8022	16.2211	16.8947	18.1002	18.2457	20.6144	18.2211	14.6764	14.3098	15.2846	11.8672	18.7718	12.8631	13.655	14.8022	0.674039	0.57478	0.701894
PQLC2	0.547493	0.318785	-0.177535	4.75873	4.75873	4.75873	4.75873	7.53746	7.79555	7.39629	17.0192	7.54524	11.1081	6.56015	10.7544	8.16184	2.38087	4.73983	9.17259	10.5739	4.75873	0.546322	0.569897	0.689906
HCCS	-0.0667242	-0.559324	-0.17757	24.2986	24.2986	24.2986	24.2986	23.4596	23.2189	17.6868	31.3788	24.8576	21.4016	32.1447	18.4817	13.6254	14.3782	24.6369	12.7377	12.7003	24.2986	0.999996	0.999998	0.577206
TRPV3	0.6031	0.27338	-0.177913	5.66814	5.66814	5.66814	5.66814	7.01419	9.83478	8.82042	17.35	7.85383	9.4004	4.24121	8.14558	5.59765	3.2551	7.65534	9.49506	9.64816	5.66814	0.534945	0.447931	0.927396
GPR32	0.152969	0.250892	-0.177938	17.7515	17.7515	17.7515	17.7515	14.888	19.747	23.7202	28.4986	20.1206	19.4745	16.675	16.8305	27.3179	19.2702	16.7258	23.5048	23.9541	17.7515	0.627783	0.461211	0.515788
FRZB	-0.00271186	0.358538	-0.178204	16.7179	16.7179	16.7179	16.7179	15.5857	19.0113	17.3499	14.8143	16.294	15.4793	15.0578	15.3445	23.3291	22.2091	21.4486	15.855	15.9549	16.7179	0.850327	0.525277	0.569222
OR2T2	-0.342383	0.0435949	-0.178206	17.1654	17.1654	17.1654	17.1654	13.1189	14.0036	19.6622	20.7538	13.7789	15.6203	20.1991	19.5384	22.1392	16.4801	7.68944	17.109	16.4322	17.1654	0.999996	0.454245	0.632049
UBALD2	0.380586	0.278501	-0.178419	20.6001	20.6001	20.6001	20.6001	19.1738	26.8069	26.8594	29.9731	22.5894	18.6285	17.4988	21.4207	24.7704	15.5687	26.2907	17.0374	9.3444	20.6001	0.534945	0.419031	0.464403
LOX	0.0772517	-0.00800575	-0.178511	13.8502	13.8502	13.8502	13.8502	13.9661	17.6303	17.9012	44.0295	12.1125	16.6387	62.7638	13.165	11.631	11.7184	17.6465	15.64	18.602	13.8502	0.74033	0.889315	0.518177
DYTN	0.0616945	0.231618	-0.178626	10.6288	10.6288	10.6288	10.6288	11.2252	11.0351	14.0575	11.0384	13.1154	7.1443	4.57685	10.8865	11.1785	11.8486	8.67832	8.15142	5.27973	10.6288	0.66307	0.591958	0.999618
AHSG	-0.0874784	-0.164916	-0.178956	9.63454	9.63454	9.63454	9.63454	8.1853	9.77025	10.8724	27.4375	6.82003	7.12863	6.60591	8.36573	6.87136	3.68291	8.08158	11.5553	10.8488	9.63454	0.962865	0.99056	1
MAB21L1	0.39744	0.753177	-0.179069	14.7228	14.7228	14.7228	14.7228	16.2211	19.7212	25.8334	13.6292	12.7914	16.5917	17.6971	14.7611	17.6142	19.1586	14.4241	11.5732	11.6877	14.7228	0.546322	0.191253	1
TDP2	0.0915206	0.504257	-0.179411	14.6097	14.6097	14.6097	14.6097	12.7825	15.6814	22.4798	35.8024	20.1515	18.8321	16.1258	17.3369	20.3459	18.4332	13.1624	18.7931	16.7071	14.6097	0.79387	0.226594	0.288554
RNF167	0.230923	0.390602	-0.179427	10.9164	10.9164	10.9164	10.9164	9.64296	12.4677	18.6209	30.0971	12.56	16.3567	26.9729	9.82973	6.25126	5.54297	9.03637	9.35174	10.0821	10.9164	0.710116	0.816392	1
BAAT	0.425085	-0.0801163	-0.179784	6.88423	6.88423	6.88423	6.88423	8.07318	10.1833	15.6654	15.7514	4.96844	12.6279	11.4269	7.16591	7.0222	11.9044	9.95705	10.3012	7.24697	6.88423	0.591687	0.416538	0.613645
NLGN4Y	0.399238	0.583807	-0.179889	15.2709	15.2709	15.2709	15.2709	13.3182	20.9215	24.9299	20.3404	15.1831	17.7824	15.3935	14.0236	16.9605	22.6369	16.0097	21.0862	19.1951	15.2709	0.534945	0.243879	1
TEX28	-0.012084	-0.0673175	-0.180253	11.6365	11.6365	11.6365	11.6365	9.06986	10.6866	14.5782	22.2283	10.1683	14.79	46.8974	8.27767	11.3629	7.66344	9.03637	8.49181	8.78026	11.6365	0.91512	0.489685	1
KRBA2	-0.159603	0.0237016	-0.181703	10.5813	10.5813	10.5813	10.5813	10.677	8.99585	10.8571	26.3488	8.6099	6.98763	6.54489	12.0643	9.92158	7.66344	10.9289	9.63838	4.32504	10.5813	0.999996	0.91593	0.617339
ESRRG	-0.204425	0.234743	-0.182041	13.697	13.697	13.697	13.697	13.8166	11.9514	19.1109	16.9641	17.1581	16.2627	13.8068	11.5579	11.5808	10.1373	14.9185	14.7442	11.8468	13.697	0.95587	0.778897	1
C4A	0.241313	0.54815	-0.182125	5.56109	5.56109	5.56109	5.56109	5.96767	8.28599	13.2766	16.9641	4.44382	7.03463	6.86527	5.85601	3.95522	4.25953	5.01263	5.42831	8.40417	5.56109	0.574392	0.202676	0.880904
PRDM5	0.161635	-0.0838349	-0.182166	26.6754	26.6754	26.6754	26.6754	21.9147	29.0655	34.7151	76.6485	22.8826	22.796	42.7477	21.7949	30.3681	28.2915	20.1699	26.0308	26.7603	26.6754	0.614017	0.814363	0.362885
ARHGEF10	0.195303	0.736062	-0.182338	18.4321	18.4321	18.4321	18.4321	17.9902	20.986	35.5267	52.4771	26.8018	21.6209	23.7081	15.8619	16.3572	22.0789	23.8355	24.4543	17.3435	18.4321	0.56221	0.232891	0.308052
TKTL1	0.147917	0.0108979	-0.183069	20.4285	20.4285	20.4285	20.4285	18.8374	22.4316	21.9592	24.6951	21.2162	18.1114	12.3575	20.8042	29.1949	32.644	22.6762	22.3582	29.1036	20.4285	0.607536	0.853612	1
CUL5	0.21367	-0.799175	-0.18357	12.6029	12.6029	12.6029	12.6029	12.6455	14.7651	12.71	39.1787	17.1272	19.6155	13.4254	15.0693	15.9382	20.1072	17.6294	17.8794	26.1672	12.6029	0.682084	0.737529	0.362885
ISCA2	-0.731795	-0.677472	-0.184381	7.26013	7.26013	7.26013	7.26013	8.63381	5.27877	9.80046	25.1774	4.58269	2.27176	2.27317	3.26924	2.61447	4.29673	5.38772	6.48531	3.42821	7.26013	0.979948	0.491217	0.396425
JRKL	0.412151	0.769532	-0.184538	9.89628	9.89628	9.89628	9.89628	11.9104	12.429	15.8492	10.2529	15.9854	13.9596	9.85547	12.3174	22.0554	21.5953	10.7584	13.7589	16.114	9.89628	0.574392	0.235748	1
DRAM1	0.161773	0.251564	-0.184926	13.1462	13.1462	13.1462	13.1462	14.7634	15.1136	20.1981	12.2924	11.1558	14.7586	18.0023	9.58757	8.81546	6.4172	15.6005	9.36965	9.76388	13.1462	0.690373	0.367297	1
IRAK1BP1	0.417793	0.254936	-0.18502	13.5038	13.5038	13.5038	13.5038	13.3307	17.9014	18.4218	26.5693	15.7231	20.4772	23.2809	14.6951	16.7427	17.0381	11.9007	16.2133	18.9926	13.5038	0.551661	0.412961	0.348583
ZNF337	0.224958	0.623856	-0.185109	14.8354	14.8354	14.8354	14.8354	13.4428	16.7914	25.6803	38.2967	14.0258	17.7197	48.1942	15.7518	17.9661	20.628	25.029	14.7084	17.2423	14.8354	0.578212	0.200764	0.353326
FAM69B	-0.198521	0.0779524	-0.185643	16.3822	16.3822	16.3822	16.3822	17.3424	14.2875	24.6849	71.3843	13.4858	12.5025	12.0676	19.1861	18.1169	16.0151	15.9245	13.5976	12.3242	16.3822	0.999996	0.618192	0.839942
EXOSC5	-0.469677	-0.771513	-0.185723	5.13776	5.13776	5.13776	5.13776	8.1853	3.43314	6.6	13.7394	2.03675	3.1178	4.2107	2.917	1.8603	1.52525	1.70497	0.591202	0.303765	5.13776	0.999996	0.726591	0.926795
N6AMT2	0.459771	0.145995	-0.186022	8.74627	8.74627	8.74627	8.74627	7.91121	11.6417	13.7513	12.0719	10.1529	11.0925	6.83476	9.58757	5.8658	7.08682	6.6835	10.1042	8.69347	8.74627	0.534945	0.351674	0.777289
SAA1	0.943792	0.328981	-0.186132	7.13465	7.13465	7.13465	7.13465	7.71188	11.5384	9.09605	7.34514	11.4336	10.2308	5.55324	6.48344	11.0445	12.1276	7.34844	4.7117	4.61434	7.13465	0.544826	0.6228	1
PPM1B	0.161482	-0.0787103	-0.186281	26.9625	26.9625	26.9625	26.9625	24.1822	32.86	31.1624	53.993	26.0766	39.043	59.6668	30.8101	37.8931	33.388	28.4731	27.3207	22.334	26.9625	0.664146	0.747196	1
LCP1	0.125117	0.840673	-0.186326	13.6408	13.6408	13.6408	13.6408	15.2867	16.5204	24.7462	34.2452	16.402	14.1633	9.45881	14.1227	8.46351	12.946	11.0141	8.88594	7.79664	13.6408	0.631051	0.143241	0.839622
CD68	0.21141	-0.57856	-0.186782	4.97541	4.97541	4.97541	4.97541	4.77165	6.82756	4.65522	13.7256	6.94347	2.25609	3.82929	5.55881	5.1619	3.70152	2.83026	5.5358	3.34142	4.97541	0.578212	0.81608	0.402562
MYO16	0.668328	0.503691	-0.187485	14.3178	14.3178	14.3178	14.3178	15.2742	22.6252	20.5657	20.299	16.9112	29.3606	30.1004	17.502	24.0498	24.0691	20.7325	23.7556	17.9511	14.3178	0.534945	0.324502	0.931085
[truncated: 17,467 more rows]
