# Supplementary material for: Peroxisome-derived ether lipids regulate lysosomal exocytosis
Source: EMBO J. 2026 May 2;45(11):3699–730. doi: 10.1038/s44318-026-00791-3 (PMC13226661; doi:10.1038/s44318-026-00791-3)
Supplement: Supplementary file 3 — Dataset EV2 [file 44318_2026_791_MOESM3_ESM.xlsx]

## Sheet: Sheet1
Dataset EV2.
Lysosomal proteomic analysis
SILAC1 (related to Fig. 5E)	WT (Heavy) vs LYSET KO (Light)
SILAC2 (related to Fig. 5F)	LYSET/FAR1 DKO (Heavy) vs LYSET KO (Light)

## Sheet: WT(Heavy) vs LYSETKO(light),Lys
reference	Gene Symbol	Annotation	P1_ Heavy Number of peptides	P2_ Heavy Number of peptides	P3_ Heavy Number of peptides	P1_ Light Number of peptides	P2_ Light Number of peptides	P3_ Light Number of peptides		P1 max_heavy sum	P2 max_heavy sum	P3 max_heavy sum	P1 max_light sum	P2 max_light sum	P3 max_light sum
sp|P01023|A2MG_HUMAN	A2M	Alpha-2-macroglobulin OS=Homo sapiens OX=9606 GN=A2M PE=1 SV=3	0	0	0	17	14	9		862456	5216630	7292570	42548400	54007100	77637800
sp|Q9NRG9|AAAS_HUMAN	AAAS	Aladin OS=Homo sapiens OX=9606 GN=AAAS PE=1 SV=1	1	2	0	8	5	8		2864330	1705060	25332600	6139320	3819340	17156700
sp|Q13685|AAMP_HUMAN	AAMP	Angio-associated migratory cell protein OS=Homo sapiens OX=9606 GN=AAMP PE=1 SV=2	0	0	0	2	2	0		194362	102647		584288	724489
sp|Q9Y312|AAR2_HUMAN	AAR2	Protein AAR2 homolog OS=Homo sapiens OX=9606 GN=AAR2 PE=1 SV=2	0	0	0	1	0	0		12368.3			61575.5
sp|P49588|SYAC_HUMAN	AARS1	Alanine--tRNA ligase, cytoplasmic OS=Homo sapiens OX=9606 GN=AARS1 PE=1 SV=2	1	1	2	19	10	22		20678100	12902100	32676800	7659510	4091150	18335000
sp|Q5JTZ9|SYAM_HUMAN	AARS2	Alanine--tRNA ligase, mitochondrial OS=Homo sapiens OX=9606 GN=AARS2 PE=1 SV=1	0	1	1	2	4	4		18493.7	163633	1211850	74897	315358	3012800
sp|Q9NRN7|ADPPT_HUMAN	AASDHPPT	L-aminoadipate-semialdehyde dehydrogenase-phosphopantetheinyl transferase OS=Homo sapiens OX=9606 GN=AASDHPPT PE=1 SV=2	0	1	0	1	1	3		331714	389804	705771	1166900	1270010	2166960
sp|Q9UDR5|AASS_HUMAN	AASS	Alpha-aminoadipic semialdehyde synthase, mitochondrial OS=Homo sapiens OX=9606 GN=AASS PE=1 SV=1	0	0	0	1	1	1		401782	94441.9	188727	397309	89863.4	332922
sp|Q99758|ABCA3_HUMAN	ABCA3	Phospholipid-transporting ATPase ABCA3 OS=Homo sapiens OX=9606 GN=ABCA3 PE=1 SV=2	28	31	31	58	42	47		23315500	22875500	36568700	44586700	38682100	68897100
sp|Q8WWZ7|ABCA5_HUMAN	ABCA5	Cholesterol transporter ABCA5 OS=Homo sapiens OX=9606 GN=ABCA5 PE=1 SV=2	0	0	0	1	0	0		12689			67910.4
sp|P08183|MDR1_HUMAN	ABCB1	ATP-dependent translocase ABCB1 OS=Homo sapiens OX=9606 GN=ABCB1 PE=1 SV=3	1	1	0	12	8	11		12001700	10191500	10820400	3588460	2781960	9258300
sp|Q9NRK6|ABCBA_HUMAN	ABCB10	ATP-binding cassette sub-family B member 10, mitochondrial OS=Homo sapiens OX=9606 GN=ABCB10 PE=1 SV=2	2	1	2	0	0	1		102294	70590.3	410720	233029	200831	827019
sp|Q9NP58|ABCB6_HUMAN	ABCB6	ATP-binding cassette sub-family B member 6 OS=Homo sapiens OX=9606 GN=ABCB6 PE=1 SV=1	17	24	23	43	38	44		22558600	13746900	34763100	28434400	22896100	64728900
sp|O75027|ABCB7_HUMAN	ABCB7	Iron-sulfur clusters transporter ABCB7, mitochondrial OS=Homo sapiens OX=9606 GN=ABCB7 PE=1 SV=2	0	1	0	2	2	4		246740	397094	790931	422606	660111	2145610
sp|Q9NP78|ABCB9_HUMAN	ABCB9	ABC-type oligopeptide transporter ABCB9 OS=Homo sapiens OX=9606 GN=ABCB9 PE=1 SV=1	4	2	3	8	1	6		1456080	639028	1998910	1478460	557118	2105890
sp|P33527|MRP1_HUMAN	ABCC1	Multidrug resistance-associated protein 1 OS=Homo sapiens OX=9606 GN=ABCC1 PE=1 SV=3	4	3	1	7	7	13		669286	721364	2150800	990487	1070310	3551490
sp|Q5T3U5|MRP7_HUMAN	ABCC10	ATP-binding cassette sub-family C member 10 OS=Homo sapiens OX=9606 GN=ABCC10 PE=1 SV=1	18	18	19	19	19	18		11501600	7312860	21609600	13434400	9445160	25346600
sp|O15439|MRP4_HUMAN	ABCC4	ATP-binding cassette sub-family C member 4 OS=Homo sapiens OX=9606 GN=ABCC4 PE=1 SV=3	2	1	1	23	15	22		507741	679801	1326010	2875920	3069510	7273930
sp|O15440|MRP5_HUMAN	ABCC5	ATP-binding cassette sub-family C member 5 OS=Homo sapiens OX=9606 GN=ABCC5 PE=1 SV=2	0	0	1	16	11	18		781782	488050	1823990	5810380	2884160	10503800
sp|P28288|ABCD3_HUMAN	ABCD3	ATP-binding cassette sub-family D member 3 OS=Homo sapiens OX=9606 GN=ABCD3 PE=1 SV=1	0	4	2	2	0	2		2373630	852636	3924320	1334440	759273	3412170
sp|O14678|ABCD4_HUMAN	ABCD4	Lysosomal cobalamin transporter ABCD4 OS=Homo sapiens OX=9606 GN=ABCD4 PE=1 SV=1	3	2	3	7	11	4		1594600	5022360	1829380	5416490	11731200	6253800
sp|P61221|ABCE1_HUMAN	ABCE1	ATP-binding cassette sub-family E member 1 OS=Homo sapiens OX=9606 GN=ABCE1 PE=1 SV=1	3	4	3	8	11	5		3372160	4255290	3850920	8013680	11735800	10135400
sp|Q8NE71|ABCF1_HUMAN	ABCF1	ATP-binding cassette sub-family F member 1 OS=Homo sapiens OX=9606 GN=ABCF1 PE=1 SV=2	1	3	3	2	7	6		737932	2982910	3325300	987495	1985540	4788850
sp|Q9UG63|ABCF2_HUMAN	ABCF2	ATP-binding cassette sub-family F member 2 OS=Homo sapiens OX=9606 GN=ABCF2 PE=1 SV=2	1	0	1	4	2	1		1649790	88808	1678610	1675160	169528	3896020
sp|Q9NUQ8|ABCF3_HUMAN	ABCF3	ATP-binding cassette sub-family F member 3 OS=Homo sapiens OX=9606 GN=ABCF3 PE=1 SV=2	0	1	0	1	3	0		175817	299672		107902	471450
sp|Q9UNQ0|ABCG2_HUMAN	ABCG2	Broad substrate specificity ATP-binding cassette transporter ABCG2 OS=Homo sapiens OX=9606 GN=ABCG2 PE=1 SV=3	0	0	0	1	0	0		27978.9			294391
sp|Q9NUJ1|ABHDA_HUMAN	ABHD10	Palmitoyl-protein thioesterase ABHD10, mitochondrial OS=Homo sapiens OX=9606 GN=ABHD10 PE=1 SV=1	3	0	1	2	3	2		159329	702302	659181	379898	2116400	2492900
sp|Q8N2K0|ABD12_HUMAN	ABHD12	Lysophosphatidylserine lipase ABHD12 OS=Homo sapiens OX=9606 GN=ABHD12 PE=1 SV=2	0	0	0	2	2	3		714594	792220	1612750	1322370	1075150	2097220
sp|Q7L211|ABHDD_HUMAN	ABHD13	Protein ABHD13 OS=Homo sapiens OX=9606 GN=ABHD13 PE=2 SV=1	0	0	0	1	1	4		6343.73		20335.3	114031	15669.2	184882
sp|Q96GS6|AB17A_HUMAN	ABHD17A	Alpha/beta hydrolase domain-containing protein 17A OS=Homo sapiens OX=9606 GN=ABHD17A PE=1 SV=1	1	0	0	3	2	3		329518	835478	620165	1438640	1577040	3370410
sp|Q5VST6|AB17B_HUMAN	ABHD17B	Alpha/beta hydrolase domain-containing protein 17B OS=Homo sapiens OX=9606 GN=ABHD17B PE=1 SV=1	1	1	0	2	3	1		5434720	1165580	287283	4644260	1499190	1126570
sp|Q6PCB6|AB17C_HUMAN	ABHD17C	Alpha/beta hydrolase domain-containing protein 17C OS=Homo sapiens OX=9606 GN=ABHD17C PE=1 SV=2	0	0	0	3	3	2		7450.14	27879	69376.5	398904	1427290	570820
sp|Q8WTS1|ABHD5_HUMAN	ABHD5	1-acylglycerol-3-phosphate O-acyltransferase ABHD5 OS=Homo sapiens OX=9606 GN=ABHD5 PE=1 SV=1	0	0	0	2	0	2		90143.1		226752	299470		668551
sp|P42684|ABL2_HUMAN	ABL2	Tyrosine-protein kinase ABL2 OS=Homo sapiens OX=9606 GN=ABL2 PE=1 SV=1	0	0	0	3	0	0		11023			157097
sp|P09110|THIK_HUMAN	ACAA1	3-ketoacyl-CoA thiolase, peroxisomal OS=Homo sapiens OX=9606 GN=ACAA1 PE=1 SV=2	0	0	0	5	1	3		890464	192462	1035370	892124	191899	873918
sp|P42765|THIM_HUMAN	ACAA2	3-ketoacyl-CoA thiolase, mitochondrial OS=Homo sapiens OX=9606 GN=ACAA2 PE=1 SV=2	1	2	1	1	2	3		765535	2231960	1073830	1284430	2203150	2982100
sp|Q13085|ACACA_HUMAN	ACACA	Acetyl-CoA carboxylase 1 OS=Homo sapiens OX=9606 GN=ACACA PE=1 SV=2	0	0	2	3	2	4		232306	126600	556322	278240	221424	1252700
sp|Q709F0|ACD11_HUMAN	ACAD11	Acyl-CoA dehydrogenase family member 11 OS=Homo sapiens OX=9606 GN=ACAD11 PE=1 SV=3	0	0	0	0	1	0			205838			469510
sp|Q9H845|ACAD9_HUMAN	ACAD9	Complex I assembly factor ACAD9, mitochondrial OS=Homo sapiens OX=9606 GN=ACAD9 PE=1 SV=1	1	0	0	3	1	1		1080320	93233.9	270860	1632800	227439	843556
sp|P11310|ACADM_HUMAN	ACADM	Medium-chain specific acyl-CoA dehydrogenase, mitochondrial OS=Homo sapiens OX=9606 GN=ACADM PE=1 SV=1	5	4	3	5	7	4		11290900	19389600	10174500	27269900	34811800	21075500
sp|P16219|ACADS_HUMAN	ACADS	Short-chain specific acyl-CoA dehydrogenase, mitochondrial OS=Homo sapiens OX=9606 GN=ACADS PE=1 SV=1	0	0	0	1	1	0		136126	18436.7		240745	97304.3
sp|P45954|ACDSB_HUMAN	ACADSB	Short/branched chain specific acyl-CoA dehydrogenase, mitochondrial OS=Homo sapiens OX=9606 GN=ACADSB PE=1 SV=1	0	1	0	7	5	2		5533720	2132830	1341810	7081570	3827790	2392790
sp|P49748|ACADV_HUMAN	ACADVL	Very long-chain specific acyl-CoA dehydrogenase, mitochondrial OS=Homo sapiens OX=9606 GN=ACADVL PE=1 SV=1	0	0	0	2	0	2		180002		1305260	365021		9986140
sp|P24752|THIL_HUMAN	ACAT1	Acetyl-CoA acetyltransferase, mitochondrial OS=Homo sapiens OX=9606 GN=ACAT1 PE=1 SV=1	9	8	8	17	13	19		14730900	26055700	13999200	36785500	56319100	36618500
sp|Q9BWD1|THIC_HUMAN	ACAT2	Acetyl-CoA acetyltransferase, cytosolic OS=Homo sapiens OX=9606 GN=ACAT2 PE=1 SV=2	1	0	0	4	6	2		395581	4133600	329470	2152900	3210230	1086140
sp|Q9H3P7|GCP60_HUMAN	ACBD3	Golgi resident protein GCP60 OS=Homo sapiens OX=9606 GN=ACBD3 PE=1 SV=4	1	1	1	12	13	13		1157100	1168730	2722300	10120600	6638290	19535900
sp|P53396|ACLY_HUMAN	ACLY	ATP-citrate synthase OS=Homo sapiens OX=9606 GN=ACLY PE=1 SV=3	10	12	9	41	44	45		9322950	12818900	23314900	27167400	37627100	87754200
sp|P21399|ACOHC_HUMAN	ACO1	Cytoplasmic aconitate hydratase OS=Homo sapiens OX=9606 GN=ACO1 PE=1 SV=3	0	0	0	0	1	1				29441.7		13201.2	43452.1
sp|Q99798|ACON_HUMAN	ACO2	Aconitate hydratase, mitochondrial OS=Homo sapiens OX=9606 GN=ACO2 PE=1 SV=2	2	1	2	8	8	14		2757570	4354240	8780400	5907330	5852870	14894800
sp|Q9NPJ3|ACO13_HUMAN	ACOT13	Acyl-coenzyme A thioesterase 13 OS=Homo sapiens OX=9606 GN=ACOT13 PE=1 SV=1	0	2	1	1	4	3		84689.2	134877	2603590	281267	373340	7698720
sp|P49753|ACOT2_HUMAN	ACOT2	Acyl-coenzyme A thioesterase 2, mitochondrial OS=Homo sapiens OX=9606 GN=ACOT2 PE=1 SV=6	0	0	0	3	1	1		5161190	1304350	511584	3857300	3466380	2269440
sp|O00154|BACH_HUMAN	ACOT7	Cytosolic acyl coenzyme A thioester hydrolase OS=Homo sapiens OX=9606 GN=ACOT7 PE=1 SV=3	0	0	0	4	2	3		45281300	845628	16211300	5598750	1794990	8617980
sp|Q9Y305|ACOT9_HUMAN	ACOT9	Acyl-coenzyme A thioesterase 9, mitochondrial OS=Homo sapiens OX=9606 GN=ACOT9 PE=1 SV=2	0	0	1	2	0	3		1180600		949091	420324		946606
sp|P24666|PPAC_HUMAN	ACP1	Low molecular weight phosphotyrosine protein phosphatase OS=Homo sapiens OX=9606 GN=ACP1 PE=1 SV=3	1	0	0	5	4	2		198351	2409240	2828910	738769	1673130	3823320
sp|P11117|PPAL_HUMAN	ACP2	Lysosomal acid phosphatase OS=Homo sapiens OX=9606 GN=ACP2 PE=1 SV=3	23	22	21	18	22	17		58720300	62207800	80809200	60169900	54450100	94104600
sp|Q4G176|ACSF3_HUMAN	ACSF3	Malonate--CoA ligase ACSF3, mitochondrial OS=Homo sapiens OX=9606 GN=ACSF3 PE=1 SV=3	0	0	0	1	0	1		22801		211409	16097		464057
sp|P33121|ACSL1_HUMAN	ACSL1	Long-chain-fatty-acid--CoA ligase 1 OS=Homo sapiens OX=9606 GN=ACSL1 PE=1 SV=1	0	1	0	0	3	1			540264	742324		982339	1458420
sp|O95573|ACSL3_HUMAN	ACSL3	Fatty acid CoA ligase Acsl3 OS=Homo sapiens OX=9606 GN=ACSL3 PE=1 SV=3	4	6	8	8	11	8		3403670	3826820	7857150	6584790	5775350	15711500
sp|O60488|ACSL4_HUMAN	ACSL4	Long-chain-fatty-acid--CoA ligase 4 OS=Homo sapiens OX=9606 GN=ACSL4 PE=1 SV=2	6	2	4	13	15	11		5944730	4363310	8669930	12146200	7021300	19026100
sp|Q9UKU0|ACSL6_HUMAN	ACSL6	Long-chain-fatty-acid--CoA ligase 6 OS=Homo sapiens OX=9606 GN=ACSL6 PE=1 SV=4	0	0	0	0	1	0			2229000			1586320
sp|P62736|ACTA_HUMAN	ACTA2	Actin, aortic smooth muscle OS=Homo sapiens OX=9606 GN=ACTA2 PE=1 SV=1	2	2	1	3	1	1		3638210	2843250	5725550	14464900	10145900	23641400
sp|P60709|ACTB_HUMAN	ACTB	Actin, cytoplasmic 1 OS=Homo sapiens OX=9606 GN=ACTB PE=1 SV=1	56	60	42	153	138	133		440973000	407360000	424183000	1837910000	1768280000	2145850000
sp|O96019|ACL6A_HUMAN	ACTL6A	Actin-like protein 6A OS=Homo sapiens OX=9606 GN=ACTL6A PE=1 SV=1	2	1	2	2	2	0		1638220	3431770	2545380	1631190	3411180	3684600
sp|P12814|ACTN1_HUMAN	ACTN1	Alpha-actinin-1 OS=Homo sapiens OX=9606 GN=ACTN1 PE=1 SV=2	2	2	4	11	14	12		2673560	2151530	3403980	9008950	7352250	15235500
sp|O43707|ACTN4_HUMAN	ACTN4	Alpha-actinin-4 OS=Homo sapiens OX=9606 GN=ACTN4 PE=1 SV=2	10	12	7	34	32	27		25049000	15569900	36135200	52064300	39920600	91316600
sp|P61163|ACTZ_HUMAN	ACTR1A	Alpha-centractin OS=Homo sapiens OX=9606 GN=ACTR1A PE=1 SV=1	0	0	0	1	1	0		230150	218568		378970	433020
sp|P42025|ACTY_HUMAN	ACTR1B	Beta-centractin OS=Homo sapiens OX=9606 GN=ACTR1B PE=1 SV=1	0	0	0	0	4	1			2032000	638954		5353770	2451960
sp|P61160|ARP2_HUMAN	ACTR2	Actin-related protein 2 OS=Homo sapiens OX=9606 GN=ACTR2 PE=1 SV=1	5	3	3	5	3	7		11830900	7513600	31467300	30099800	12384500	33467900
sp|P61158|ARP3_HUMAN	ACTR3	Actin-related protein 3 OS=Homo sapiens OX=9606 GN=ACTR3 PE=1 SV=3	4	4	2	6	5	3		12641900	6234970	6883270	17580300	10998100	9742900
sp|Q9H9F9|ARP5_HUMAN	ACTR5	Actin-related protein 5 OS=Homo sapiens OX=9606 GN=ACTR5 PE=1 SV=2	0	0	1	0	0	1				240268			88148.5
sp|Q04771|ACVR1_HUMAN	ACVR1	Activin receptor type-1 OS=Homo sapiens OX=9606 GN=ACVR1 PE=1 SV=1	0	0	0	5	3	2		1570500	1294960	2210610	2407340	2273540	1670080
sp|P36896|ACV1B_HUMAN	ACVR1B	Activin receptor type-1B OS=Homo sapiens OX=9606 GN=ACVR1B PE=1 SV=1	0	0	0	16	11	20		1688130	2221990	25031300	36400300	27060600	63107100
sp|P27037|AVR2A_HUMAN	ACVR2A	Activin receptor type-2A OS=Homo sapiens OX=9606 GN=ACVR2A PE=1 SV=1	1	0	0	16	12	7		2077340	1497110	1150260	19165600	19563900	13875300
sp|Q13705|AVR2B_HUMAN	ACVR2B	Activin receptor type-2B OS=Homo sapiens OX=9606 GN=ACVR2B PE=1 SV=3	0	0	0	3	6	5		215769	524192	1311810	4158410	8545960	4401070
sp|O14672|ADA10_HUMAN	ADAM10	Disintegrin and metalloproteinase domain-containing protein 10 OS=Homo sapiens OX=9606 GN=ADAM10 PE=1 SV=1	2	2	2	8	7	8		2365610	3845510	6516970	21422000	19365600	40931100
sp|Q13444|ADA15_HUMAN	ADAM15	Disintegrin and metalloproteinase domain-containing protein 15 OS=Homo sapiens OX=9606 GN=ADAM15 PE=1 SV=4	0	0	0	0	0	1				439539			90555.7
sp|Q8TC27|ADA32_HUMAN	ADAM32	Disintegrin and metalloproteinase domain-containing protein 32 OS=Homo sapiens OX=9606 GN=ADAM32 PE=1 SV=2	2	0	0	0	0	0		2033160			7572140
sp|Q13443|ADAM9_HUMAN	ADAM9	Disintegrin and metalloproteinase domain-containing protein 9 OS=Homo sapiens OX=9606 GN=ADAM9 PE=1 SV=1	0	0	0	4	11	3		88792.2	340136	1142880	8146630	12743300	13882000
sp|Q9UHI8|ATS1_HUMAN	ADAMTS1	A disintegrin and metalloproteinase with thrombospondin motifs 1 OS=Homo sapiens OX=9606 GN=ADAMTS1 PE=1 SV=4	0	0	0	3	2	0		34798.5	8390.16		980914	118937
sp|P55265|DSRAD_HUMAN	ADAR	Double-stranded RNA-specific adenosine deaminase OS=Homo sapiens OX=9606 GN=ADAR PE=1 SV=4	0	1	0	0	1	0			119911			111672
sp|O60266|ADCY3_HUMAN	ADCY3	Adenylate cyclase type 3 OS=Homo sapiens OX=9606 GN=ADCY3 PE=1 SV=3	0	0	0	1	4	1		213313	50199.1	209594	838269	325501	343472
sp|O43306|ADCY6_HUMAN	ADCY6	Adenylate cyclase type 6 OS=Homo sapiens OX=9606 GN=ADCY6 PE=1 SV=2	0	0	0	2	4	3		56193.3	216366	387269	68078.1	330304	1569270
sp|O60503|ADCY9_HUMAN	ADCY9	Adenylate cyclase type 9 OS=Homo sapiens OX=9606 GN=ADCY9 PE=1 SV=4	0	0	0	1	5	2			1521990	200529	771015	2265070	1551810
sp|P35611|ADDA_HUMAN	ADD1	Alpha-adducin OS=Homo sapiens OX=9606 GN=ADD1 PE=1 SV=2	0	0	0	0	2	2			199833	304797		338817	1164150
sp|Q9UEY8|ADDG_HUMAN	ADD3	Gamma-adducin OS=Homo sapiens OX=9606 GN=ADD3 PE=1 SV=1	0	1	0	0	0	0			136658			172703
sp|Q8IWK6|AGRA3_HUMAN	ADGRA3	Adhesion G protein-coupled receptor A3 OS=Homo sapiens OX=9606 GN=ADGRA3 PE=1 SV=2	1	1	0	5	2	3		2937620	2448210	59020.7	2033150	528639	704402
sp|Q8IZF6|AGRG4_HUMAN	ADGRG4	Adhesion G-protein coupled receptor G4 OS=Homo sapiens OX=9606 GN=ADGRG4 PE=1 SV=2	0	0	0	0	0	1				622547			910747
sp|Q86SQ4|AGRG6_HUMAN	ADGRG6	Adhesion G-protein coupled receptor G6 OS=Homo sapiens OX=9606 GN=ADGRG6 PE=1 SV=3	0	0	0	1	1	1		21515.9		61550.8	39982.8	44203	142946
sp|O94910|AGRL1_HUMAN	ADGRL1	Adhesion G protein-coupled receptor L1 OS=Homo sapiens OX=9606 GN=ADGRL1 PE=1 SV=1	0	0	0	4	2	5		232698	124382	980538	441214	474088	4988010
sp|O95490|AGRL2_HUMAN	ADGRL2	Adhesion G protein-coupled receptor L2 OS=Homo sapiens OX=9606 GN=ADGRL2 PE=1 SV=2	1	1	0	10	9	10		2084740	778357	1761490	6460810	4040020	7046190
sp|Q9BV57|MTND_HUMAN	ADI1	Acireductone dioxygenase OS=Homo sapiens OX=9606 GN=ADI1 PE=1 SV=1	0	0	0	1	0	0		973526			264115
sp|Q96A54|PAQR1_HUMAN	ADIPOR1	Adiponectin receptor protein 1 OS=Homo sapiens OX=9606 GN=ADIPOR1 PE=1 SV=1	0	0	0	14	9	7		659771	814165	633247	9681420	17347800	6705210
sp|Q9H2P0|ADNP_HUMAN	ADNP	Activity-dependent neuroprotector homeobox protein OS=Homo sapiens OX=9606 GN=ADNP PE=1 SV=1	0	0	0	1	1	1		165781			308764	98342.3	611418
sp|Q9BRR6|ADPGK_HUMAN	ADPGK	ADP-dependent glucokinase OS=Homo sapiens OX=9606 GN=ADPGK PE=1 SV=1	0	0	0	3	0	1		27237.2			69063.9		441064
sp|Q16186|ADRM1_HUMAN	ADRM1	Proteasomal ubiquitin receptor ADRM1 OS=Homo sapiens OX=9606 GN=ADRM1 PE=1 SV=2	1	0	0	1	1	1		106064	621383	681731	312813	1095910	1258230
sp|P30566|PUR8_HUMAN	ADSL	Adenylosuccinate lyase OS=Homo sapiens OX=9606 GN=ADSL PE=1 SV=2	3	5	4	7	5	9		5570630	9997880	66741200	10399000	17280200	13607500
sp|P30520|PURA2_HUMAN	ADSS2	Adenylosuccinate synthetase isozyme 2 OS=Homo sapiens OX=9606 GN=ADSS2 PE=1 SV=3	1	1	1	5	3	7		1289320	874852	1202950	4575470	3629940	7237480
sp|P55196|AFAD_HUMAN	AFDN	Afadin OS=Homo sapiens OX=9606 GN=AFDN PE=1 SV=3	2	1	1	31	29	39		7032760			11966500
tr|J3KN01|J3KN01_HUMAN	AFDN	Afadin OS=Homo sapiens OX=9606 GN=AFDN PE=1 SV=2	0	1	1	4	1	3		43236.4	8256040	35415000	470615	10519900	34363900
sp|Q9Y4W6|AFG32_HUMAN	AFG3L2	AFG3-like protein 2 OS=Homo sapiens OX=9606 GN=AFG3L2 PE=1 SV=2	1	2	3	5	3	6		1268370	1301990	2098560	2070150	3445980	3847640
sp|P02771|FETA_HUMAN	AFP	Alpha-fetoprotein OS=Homo sapiens OX=9606 GN=AFP PE=1 SV=1	0	1	0	3	2	1		10343300	959508	14642600	13518300	4017430	7905270
sp|P20933|ASPG_HUMAN	AGA	N(4)-(beta-N-acetylglucosaminyl)-L-asparaginase OS=Homo sapiens OX=9606 GN=AGA PE=1 SV=2	10	6	5	1	2	2		20754000	13693100	16639200	2710590	1156790	2181440
sp|P52594|AGFG1_HUMAN	AGFG1	Arf-GAP domain and FG repeat-containing protein 1 OS=Homo sapiens OX=9606 GN=AGFG1 PE=1 SV=2	0	1	2	4	6	5		338627	6916400	878966	1227330	13341300	3630520
tr|A0A3B3ISY9|A0A3B3ISY9_HUMAN	AGK	Acylglycerol kinase, mitochondrial OS=Homo sapiens OX=9606 GN=AGK PE=1 SV=1	2	1	0	5	4	3		3233930	4672420	2625540	5708000	7426640	4491010
sp|P35573|GDE_HUMAN	AGL	Glycogen debranching enzyme OS=Homo sapiens OX=9606 GN=AGL PE=1 SV=3	1	1	2	6	5	1		144035	276776	116969	351823	576754	371973
sp|Q9NRZ5|PLCD_HUMAN	AGPAT4	1-acyl-sn-glycerol-3-phosphate acyltransferase delta OS=Homo sapiens OX=9606 GN=AGPAT4 PE=1 SV=1	0	0	0	0	2	1			96552.3	64925.9		319741	472279
sp|O00116|ADAS_HUMAN	AGPS	Alkyldihydroxyacetonephosphate synthase, peroxisomal OS=Homo sapiens OX=9606 GN=AGPS PE=1 SV=1	4	5	3	9	10	7		4974400	4971530	4585730	8357990	6048090	8206560
sp|O00468|AGRIN_HUMAN	AGRN	Agrin OS=Homo sapiens OX=9606 GN=AGRN PE=1 SV=6	0	0	1	2	3	2			23761000			141886
tr|A0A494C0G5|A0A494C0G5_HUMAN	AGRN	Agrin OS=Homo sapiens OX=9606 GN=AGRN PE=1 SV=1	0	0	0	1	0	1		2266670		566281	1359810		566101
sp|Q9UPW5|CBPC1_HUMAN	AGTPBP1	Cytosolic carboxypeptidase 1 OS=Homo sapiens OX=9606 GN=AGTPBP1 PE=1 SV=3	0	0	0	1	1	0		35608.9			41940.9	18820.2
sp|Q6RW13|ATRAP_HUMAN	AGTRAP	Type-1 angiotensin II receptor-associated protein OS=Homo sapiens OX=9606 GN=AGTRAP PE=1 SV=1	13	9	9	10	9	9		14875700	14463500	18522600	12212200	11698800	26955600
sp|Q8WYP5|ELYS_HUMAN	AHCTF1	Protein ELYS OS=Homo sapiens OX=9606 GN=AHCTF1 PE=1 SV=3	0	4	3	1	1	2		74362.4	397011	178955	45941.1	364387	236240
sp|P23526|SAHH_HUMAN	AHCY	Adenosylhomocysteinase OS=Homo sapiens OX=9606 GN=AHCY PE=1 SV=4	3	2	1	16	9	15		28729400	16465100	15674100	76580600	48228500	52120400
sp|O43865|SAHH2_HUMAN	AHCYL1	S-adenosylhomocysteine hydrolase-like protein 1 OS=Homo sapiens OX=9606 GN=AHCYL1 PE=1 SV=2	0	0	0	12	13	13		7176140	2489800	7972560	22073100	16244900	38356800
sp|Q96HN2|SAHH3_HUMAN	AHCYL2	Adenosylhomocysteinase 3 OS=Homo sapiens OX=9606 GN=AHCYL2 PE=1 SV=1	0	0	0	2	3	2		159771	135101	726148	1027520	658559	1303610
sp|Q09666|AHNK_HUMAN	AHNAK	Neuroblast differentiation-associated protein AHNAK OS=Homo sapiens OX=9606 GN=AHNAK PE=1 SV=2	1	1	1	2	1	2		409452	272400	1203860	469772	298152	1776830
sp|O95433|AHSA1_HUMAN	AHSA1	Activator of 90 kDa heat shock protein ATPase homolog 1 OS=Homo sapiens OX=9606 GN=AHSA1 PE=1 SV=1	1	2	2	7	7	5		2419100	4366660	3204320	9271940	9693230	10768400
sp|Q96BJ3|AIDA_HUMAN	AIDA	Axin interactor, dorsalization-associated protein OS=Homo sapiens OX=9606 GN=AIDA PE=1 SV=1	0	0	0	2	1	2		480944		288602	3175570	1683330	3707600
sp|O95831|AIFM1_HUMAN	AIFM1	Apoptosis-inducing factor 1, mitochondrial OS=Homo sapiens OX=9606 GN=AIFM1 PE=1 SV=1	4	8	5	16	14	15		12058100	10928300	19527400	20342000	17455700	34723500
sp|Q13155|AIMP2_HUMAN	AIMP2	Aminoacyl tRNA synthase complex-interacting multifunctional protein 2 OS=Homo sapiens OX=9606 GN=AIMP2 PE=1 SV=2	0	0	0	2	2	2		116370	292989	375013	1058960	907494	1066770
sp|P00568|KAD1_HUMAN	AK1	Adenylate kinase isoenzyme 1 OS=Homo sapiens OX=9606 GN=AK1 PE=1 SV=3	0	0	0	0	0	1				55813			128054
sp|P54819|KAD2_HUMAN	AK2	Adenylate kinase 2, mitochondrial OS=Homo sapiens OX=9606 GN=AK2 PE=1 SV=2	1	2	1	7	7	7		7109540	7134960	6525420	14726200	15015900	15237800
sp|Q9UIJ7|KAD3_HUMAN	AK3	GTP:AMP phosphotransferase AK3, mitochondrial OS=Homo sapiens OX=9606 GN=AK3 PE=1 SV=4	0	1	0	2	1	1		1244760	3269370	902109	2350040	973577	1337060
sp|P27144|KAD4_HUMAN	AK4	Adenylate kinase 4, mitochondrial OS=Homo sapiens OX=9606 GN=AK4 PE=1 SV=1	0	0	0	1	0	0		2566780			71853
sp|Q9Y3D8|KAD6_HUMAN	AK6	Adenylate kinase isoenzyme 6 OS=Homo sapiens OX=9606 GN=AK6 PE=1 SV=1	0	0	0	0	1	0			217682			730814
sp|Q92667|AKAP1_HUMAN	AKAP1	A-kinase anchor protein 1, mitochondrial OS=Homo sapiens OX=9606 GN=AKAP1 PE=1 SV=1	0	0	0	5	2	3		1167480	66177.5	187135	836755	218460	426936
sp|Q9UKA4|AKA11_HUMAN	AKAP11	A-kinase anchor protein 11 OS=Homo sapiens OX=9606 GN=AKAP11 PE=1 SV=1	0	0	0	13	10	9		623390	530289	12914400	3226100	2072570	3674210
sp|Q02952|AKA12_HUMAN	AKAP12	A-kinase anchor protein 12 OS=Homo sapiens OX=9606 GN=AKAP12 PE=1 SV=4	1	2	3	17	10	16		686253	962749	2446420	2540720	1498600	7205120
sp|Q9Y2D5|AKAP2_HUMAN	AKAP2	A-kinase anchor protein 2 OS=Homo sapiens OX=9606 GN=AKAP2 PE=1 SV=3	0	0	0	0	0	2				854326			82046.7
sp|P14550|AK1A1_HUMAN	AKR1A1	Aldo-keto reductase family 1 member A1 OS=Homo sapiens OX=9606 GN=AKR1A1 PE=1 SV=3	0	0	0	1	0	0		108202			414611
sp|P15121|ALDR_HUMAN	AKR1B1	Aldo-keto reductase family 1 member B1 OS=Homo sapiens OX=9606 GN=AKR1B1 PE=1 SV=3	0	1	0	1	1	2		822700	1072400	3010190	2644350	3468000	13099700
sp|O43488|ARK72_HUMAN	AKR7A2	Aflatoxin B1 aldehyde reductase member 2 OS=Homo sapiens OX=9606 GN=AKR7A2 PE=1 SV=3	0	0	0	3	1	2		1554110	624572	1099410	7816890	1687190	2395590
sp|P31749|AKT1_HUMAN	AKT1	RAC-alpha serine/threonine-protein kinase OS=Homo sapiens OX=9606 GN=AKT1 PE=1 SV=2	0	0	0	0	1	1			32909.6	136878		99427.8	276773
sp|P31751|AKT2_HUMAN	AKT2	RAC-beta serine/threonine-protein kinase OS=Homo sapiens OX=9606 GN=AKT2 PE=1 SV=2	0	0	0	0	1	0			144337			919400
sp|Q13740|CD166_HUMAN	ALCAM	CD166 antigen OS=Homo sapiens OX=9606 GN=ALCAM PE=1 SV=2	0	0	0	5	3	1		184613	61356.6	79494.8	408440	495609	362753
sp|P54886|P5CS_HUMAN	ALDH18A1	Delta-1-pyrroline-5-carboxylate synthase OS=Homo sapiens OX=9606 GN=ALDH18A1 PE=1 SV=2	5	11	8	26	23	22		11368500	11719000	30622500	34463800	27195500	69081700
sp|O94788|AL1A2_HUMAN	ALDH1A2	Retinal dehydrogenase 2 OS=Homo sapiens OX=9606 GN=ALDH1A2 PE=1 SV=3	0	0	0	0	2	0			8439060			4536340
sp|P30837|AL1B1_HUMAN	ALDH1B1	Aldehyde dehydrogenase X, mitochondrial OS=Homo sapiens OX=9606 GN=ALDH1B1 PE=1 SV=4	1	2	0	4	5	5		1564690	2155260	1148300	5203560	6496460	4012480
sp|Q3SY69|AL1L2_HUMAN	ALDH1L2	Mitochondrial 10-formyltetrahydrofolate dehydrogenase OS=Homo sapiens OX=9606 GN=ALDH1L2 PE=1 SV=2	1	1	0	4	3	3		1028350	1047530	4636540	2110900	1470950	3246280
sp|P05091|ALDH2_HUMAN	ALDH2	Aldehyde dehydrogenase, mitochondrial OS=Homo sapiens OX=9606 GN=ALDH2 PE=1 SV=2	1	2	4	13	12	9		21576300	46066900	3534260	9573950	13575600	9059560
sp|P51648|AL3A2_HUMAN	ALDH3A2	Aldehyde dehydrogenase family 3 member A2 OS=Homo sapiens OX=9606 GN=ALDH3A2 PE=1 SV=1	4	5	4	6	7	5		15094100	18210000	17542900	13079300	11188900	14618500
sp|P30038|AL4A1_HUMAN	ALDH4A1	Delta-1-pyrroline-5-carboxylate dehydrogenase, mitochondrial OS=Homo sapiens OX=9606 GN=ALDH4A1 PE=1 SV=3	0	0	0	1	1	1		94594.4	50315	147865	251643	188048	444784
sp|P51649|SSDH_HUMAN	ALDH5A1	Succinate-semialdehyde dehydrogenase, mitochondrial OS=Homo sapiens OX=9606 GN=ALDH5A1 PE=1 SV=2	0	1	0	3	3	3		747362	902072	1220330	1624140	1684170	2340950
sp|Q02252|MMSA_HUMAN	ALDH6A1	Methylmalonate-semialdehyde dehydrogenase [acylating], mitochondrial OS=Homo sapiens OX=9606 GN=ALDH6A1 PE=1 SV=2	0	0	0	1	1	0		170493	231873		409522	932138
sp|P49419|AL7A1_HUMAN	ALDH7A1	Alpha-aminoadipic semialdehyde dehydrogenase OS=Homo sapiens OX=9606 GN=ALDH7A1 PE=1 SV=5	1	3	1	4	5	2		30775300	13670200	5702710	60052400	28628000	7112890
sp|P49189|AL9A1_HUMAN	ALDH9A1	4-trimethylaminobutyraldehyde dehydrogenase OS=Homo sapiens OX=9606 GN=ALDH9A1 PE=1 SV=3	2	1	1	2	3	4		2013570	2771770	2581300	6083390	8033190	8736610
sp|P04075|ALDOA_HUMAN	ALDOA	Fructose-bisphosphate aldolase A OS=Homo sapiens OX=9606 GN=ALDOA PE=1 SV=2	22	24	16	50	38	30		150423000	170953000	128899000	308771000	301204000	279165000
sp|P09972|ALDOC_HUMAN	ALDOC	Fructose-bisphosphate aldolase C OS=Homo sapiens OX=9606 GN=ALDOC PE=1 SV=2	5	7	3	7	9	5		12736200	17983000	13422800	30046100	37089600	36182800
sp|Q9BT22|ALG1_HUMAN	ALG1	Chitobiosyldiphosphodolichol beta-mannosyltransferase OS=Homo sapiens OX=9606 GN=ALG1 PE=1 SV=2	1	0	0	0	0	2		30997.1		42130.7	54940.2		121347
sp|Q2TAA5|ALG11_HUMAN	ALG11	GDP-Man:Man(3)GlcNAc(2)-PP-Dol alpha-1,2-mannosyltransferase OS=Homo sapiens OX=9606 GN=ALG11 PE=1 SV=2	0	1	0	2	1	1		531704	1347350	64463.3	1546390	3545770	204988
sp|Q9Y673|ALG5_HUMAN	ALG5	Dolichyl-phosphate beta-glucosyltransferase OS=Homo sapiens OX=9606 GN=ALG5 PE=1 SV=1	0	0	1	0	0	3				4811850			5496790
sp|Q9BVK2|ALG8_HUMAN	ALG8	Probable dolichyl pyrophosphate Glc1Man9GlcNAc2 alpha-1,3-glucosyltransferase OS=Homo sapiens OX=9606 GN=ALG8 PE=1 SV=2	0	0	0	0	1	0			233380			476741
sp|Q9H6U8|ALG9_HUMAN	ALG9	Alpha-1,2-mannosyltransferase ALG9 OS=Homo sapiens OX=9606 GN=ALG9 PE=1 SV=2	0	0	0	3	1	2		91955.9	168001		172644	219701	306516
sp|Q86V81|THOC4_HUMAN	ALYREF	THO complex subunit 4 OS=Homo sapiens OX=9606 GN=ALYREF PE=1 SV=3	0	1	0	0	0	0			223069			170104
sp|Q5JTC6|AMER1_HUMAN	AMER1	APC membrane recruitment protein 1 OS=Homo sapiens OX=9606 GN=AMER1 PE=1 SV=2	0	0	0	2	2	2		3308.64		404741	93073	49467.2	199047
sp|Q9UKV5|AMFR_HUMAN	AMFR	E3 ubiquitin-protein ligase AMFR OS=Homo sapiens OX=9606 GN=AMFR PE=1 SV=2	0	0	0	5	3	4		51399.3		96514.4	227876	139197	302838
sp|Q9Y4X0|AMMR1_HUMAN	AMMECR1	Nuclear protein AMMECR1 OS=Homo sapiens OX=9606 GN=AMMECR1 PE=1 SV=1	0	0	0	0	0	1				973727			2321880
sp|Q4VCS5|AMOT_HUMAN	AMOT	Angiomotin OS=Homo sapiens OX=9606 GN=AMOT PE=1 SV=1	7	6	7	45	48	45		6585480	8782550	16346400	23494300	27549300	40555400
sp|Q9H1A4|APC1_HUMAN	ANAPC1	Anaphase-promoting complex subunit 1 OS=Homo sapiens OX=9606 GN=ANAPC1 PE=1 SV=1	0	0	2	1	2	4		5507.68	44047.4	65704.1	10148.5	41736.6	194522
sp|Q9UJX4|APC5_HUMAN	ANAPC5	Anaphase-promoting complex subunit 5 OS=Homo sapiens OX=9606 GN=ANAPC5 PE=1 SV=2	0	0	0	1	2	1		59022.9	255985	16950.4	82633.4	638332	41851.4
sp|Q9UJX3|APC7_HUMAN	ANAPC7	Anaphase-promoting complex subunit 7 OS=Homo sapiens OX=9606 GN=ANAPC7 PE=1 SV=5	0	1	0	2	4	1		104227	8156370	199528	231422	1092280	563908
sp|Q9UNK9|ANGE1_HUMAN	ANGEL1	Protein angel homolog 1 OS=Homo sapiens OX=9606 GN=ANGEL1 PE=1 SV=1	0	0	0	4	1	4				588595	1363680	268078	2986180
sp|Q12955|ANK3_HUMAN	ANK3	Ankyrin-3 OS=Homo sapiens OX=9606 GN=ANK3 PE=1 SV=3	0	0	0	0	1	0			51152.4			36098.1
sp|Q9P2R3|ANFY1_HUMAN	ANKFY1	Rabankyrin-5 OS=Homo sapiens OX=9606 GN=ANKFY1 PE=1 SV=2	0	0	0	3	3	6		19965.3	107275	420106	151090	226125	1133040
sp|Q9HCJ1|ANKH_HUMAN	ANKH	Progressive ankylosis protein homolog OS=Homo sapiens OX=9606 GN=ANKH PE=1 SV=2	0	0	0	1	2	1		7757.05	55205.3		30454.9	132622	15234.5
sp|Q8IWZ3|ANKH1_HUMAN	ANKHD1	Ankyrin repeat and KH domain-containing protein 1 OS=Homo sapiens OX=9606 GN=ANKHD1 PE=1 SV=1	0	0	0	2	1	2		9996.16	24317.7		44739.5	26651.3	172548
sp|Q9P2G1|AKIB1_HUMAN	ANKIB1	Ankyrin repeat and IBR domain-containing protein 1 OS=Homo sapiens OX=9606 GN=ANKIB1 PE=1 SV=3	0	0	0	0	2	1			81876.1	63941.1		221994	180351
sp|Q8IZ07|AN13A_HUMAN	ANKRD13A	Ankyrin repeat domain-containing protein 13A OS=Homo sapiens OX=9606 GN=ANKRD13A PE=1 SV=3	0	0	0	0	0	2				630129			2030540
sp|O75179|ANR17_HUMAN	ANKRD17	Ankyrin repeat domain-containing protein 17 OS=Homo sapiens OX=9606 GN=ANKRD17 PE=1 SV=3	2	2	0	2	5	3		677412	1255540	1567970	225555	377927	490428
sp|A6NCL7|AN33B_HUMAN	ANKRD33B	Ankyrin repeat domain-containing protein 33B OS=Homo sapiens OX=9606 GN=ANKRD33B PE=3 SV=1	0	0	0	2	2	0		80451			430033	166686
sp|Q86W74|ANR46_HUMAN	ANKRD46	Ankyrin repeat domain-containing protein 46 OS=Homo sapiens OX=9606 GN=ANKRD46 PE=1 SV=2	0	0	0	1	2	2		333109	1178150	1164980	5841070	13498700	13244200
sp|Q9ULJ7|ANR50_HUMAN	ANKRD50	Ankyrin repeat domain-containing protein 50 OS=Homo sapiens OX=9606 GN=ANKRD50 PE=1 SV=4	0	0	0	0	1	0			72515.7			33955.5
sp|Q92625|ANS1A_HUMAN	ANKS1A	Ankyrin repeat and SAM domain-containing protein 1A OS=Homo sapiens OX=9606 GN=ANKS1A PE=1 SV=4	0	0	0	2	0	2		17418.7		65697.3	132153		301617
sp|Q9NQW6|ANLN_HUMAN	ANLN	Anillin OS=Homo sapiens OX=9606 GN=ANLN PE=1 SV=2	1	1	2	11	10	8		433086	214916	1271770	1571080	1475680	5232920
sp|Q4KMQ2|ANO6_HUMAN	ANO6	Anoctamin-6 OS=Homo sapiens OX=9606 GN=ANO6 PE=1 SV=2	0	0	0	6	4	6		129633	236640	404353	1018540	879028	1616920
sp|Q92688|AN32B_HUMAN	ANP32B	Acidic leucine-rich nuclear phosphoprotein 32 family member B OS=Homo sapiens OX=9606 GN=ANP32B PE=1 SV=1	0	0	1	0	0	0				973546			836960
sp|Q9H6X2|ANTR1_HUMAN	ANTXR1	Anthrax toxin receptor 1 OS=Homo sapiens OX=9606 GN=ANTXR1 PE=1 SV=2	0	0	1	14	10	12		1250130	19190800	3136500	13962500	20219700	39813500
sp|P50995|ANX11_HUMAN	ANXA11	Annexin A11 OS=Homo sapiens OX=9606 GN=ANXA11 PE=1 SV=1	0	1	1	6	6	4		2466530	3527270	3631300	6172210	17155300	11936600
sp|P07355|ANXA2_HUMAN	ANXA2	Annexin A2 OS=Homo sapiens OX=9606 GN=ANXA2 PE=1 SV=2	1	3	3	5	5	4		22043700	45199200	29729400	45879300	92574600	84188300
sp|P08758|ANXA5_HUMAN	ANXA5	Annexin A5 OS=Homo sapiens OX=9606 GN=ANXA5 PE=1 SV=2	1	5	7	12	12	19		8145860	5504960	7201310	20955700	21791200	30656300
sp|P08133|ANXA6_HUMAN	ANXA6	Annexin A6 OS=Homo sapiens OX=9606 GN=ANXA6 PE=1 SV=3	2	2	2	14	13	11		4134850	3164310	6359420	13341500	7205640	12324500
sp|P20073|ANXA7_HUMAN	ANXA7	Annexin A7 OS=Homo sapiens OX=9606 GN=ANXA7 PE=1 SV=3	0	0	0	4	2	4		2765660	96616.8	1609900	7200580	253451	5587180
sp|Q10567|AP1B1_HUMAN	AP1B1	AP-1 complex subunit beta-1 OS=Homo sapiens OX=9606 GN=AP1B1 PE=1 SV=3	4	7	4	9	12	7		8417760	10803400	10929700	12925300	14121400	15471000
sp|O43747|AP1G1_HUMAN	AP1G1	AP-1 complex subunit gamma-1 OS=Homo sapiens OX=9606 GN=AP1G1 PE=1 SV=5	9	16	9	7	16	12		7712590	12420900	29126400	12114600	15365400	39852000
sp|Q9BXS5|AP1M1_HUMAN	AP1M1	AP-1 complex subunit mu-1 OS=Homo sapiens OX=9606 GN=AP1M1 PE=1 SV=3	4	3	8	7	10	8		6355690	13055200	16133600	15282500	21121700	28754300
sp|P61966|AP1S1_HUMAN	AP1S1	AP-1 complex subunit sigma-1A OS=Homo sapiens OX=9606 GN=AP1S1 PE=1 SV=1	0	3	1	2	5	1		354223	282972	950960	763282	581471	2579860
sp|P56377|AP1S2_HUMAN	AP1S2	AP-1 complex subunit sigma-2 OS=Homo sapiens OX=9606 GN=AP1S2 PE=1 SV=1	1	4	1	3	2	1		192085	212537	260113	414676	316153	465208
sp|O95782|AP2A1_HUMAN	AP2A1	AP-2 complex subunit alpha-1 OS=Homo sapiens OX=9606 GN=AP2A1 PE=1 SV=3	3	5	1	10	11	12		2344900	4581570	4847020	5476780	6660090	10756300
sp|O94973|AP2A2_HUMAN	AP2A2	AP-2 complex subunit alpha-2 OS=Homo sapiens OX=9606 GN=AP2A2 PE=1 SV=2	3	9	5	9	15	15		2116070	7290990	11360600	4764390	15220400	27378900
sp|P63010|AP2B1_HUMAN	AP2B1	AP-2 complex subunit beta OS=Homo sapiens OX=9606 GN=AP2B1 PE=1 SV=1	8	16	13	31	35	36		22057000	52359100	61786500	37402300	38128900	70090900
sp|Q96CW1|AP2M1_HUMAN	AP2M1	AP-2 complex subunit mu OS=Homo sapiens OX=9606 GN=AP2M1 PE=1 SV=2	0	0	0	5	1	2		7378720	897473	2869110	6507880	1905320	6467180
sp|P53680|AP2S1_HUMAN	AP2S1	AP-2 complex subunit sigma OS=Homo sapiens OX=9606 GN=AP2S1 PE=1 SV=2	0	0	0	1	0	0		688989			1646780
sp|O00203|AP3B1_HUMAN	AP3B1	AP-3 complex subunit beta-1 OS=Homo sapiens OX=9606 GN=AP3B1 PE=1 SV=3	10	10	7	7	10	9		15029900	11788500	8126950	15312500	3778000	11336800
sp|O14617|AP3D1_HUMAN	AP3D1	AP-3 complex subunit delta-1 OS=Homo sapiens OX=9606 GN=AP3D1 PE=1 SV=1	11	12	11	15	13	14		6578430	4350180	8578370	8011160	4343830	9404380
sp|Q9Y2T2|AP3M1_HUMAN	AP3M1	AP-3 complex subunit mu-1 OS=Homo sapiens OX=9606 GN=AP3M1 PE=1 SV=1	2	4	4	4	5	4		8193170	6134380	3658700	8224880	6387500	5029190
sp|Q92572|AP3S1_HUMAN	AP3S1	AP-3 complex subunit sigma-1 OS=Homo sapiens OX=9606 GN=AP3S1 PE=1 SV=1	2	1	1	1	2	1		725420	398349	323765	3303930	212119	390263
sp|P59780|AP3S2_HUMAN	AP3S2	AP-3 complex subunit sigma-2 OS=Homo sapiens OX=9606 GN=AP3S2 PE=2 SV=1	0	0	0	0	0	1				148400			165586
sp|Q2VPB7|AP5B1_HUMAN	AP5B1	AP-5 complex subunit beta-1 OS=Homo sapiens OX=9606 GN=AP5B1 PE=1 SV=4	1	1	0	1	1	1		55664.5	32445.6	740944	59476.1	20576.2	774217
sp|Q9H0R1|AP5M1_HUMAN	AP5M1	AP-5 complex subunit mu-1 OS=Homo sapiens OX=9606 GN=AP5M1 PE=1 SV=2	0	0	0	0	0	1				84512.5			195491
sp|O43299|AP5Z1_HUMAN	AP5Z1	AP-5 complex subunit zeta-1 OS=Homo sapiens OX=9606 GN=AP5Z1 PE=1 SV=2	5	2	5	1	1	3		1842820	930636	3435080	1389080	736592	2981840
sp|O00213|APBB1_HUMAN	APBB1	Amyloid beta precursor protein binding family B member 1 OS=Homo sapiens OX=9606 GN=APBB1 PE=1 SV=2	0	0	0	2	1	1		56498.9	21833.3	140195	528837	183475	1084920
sp|P13798|ACPH_HUMAN	APEH	Acylamino-acid-releasing enzyme OS=Homo sapiens OX=9606 GN=APEH PE=1 SV=4	0	0	0	3	3	3		590477	2824640	1453950	3611420	3854870	3924170
sp|P27695|APEX1_HUMAN	APEX1	DNA-(apurinic or apyrimidinic site) endonuclease OS=Homo sapiens OX=9606 GN=APEX1 PE=1 SV=2	3	4	3	9	7	9		6336180	17813700	9409980	7798690	19269800	11623900
sp|Q96BI3|APH1A_HUMAN	APH1A	Gamma-secretase subunit APH-1A OS=Homo sapiens OX=9606 GN=APH1A PE=1 SV=1	4	5	6	10	7	11		12627300	10591000	12533400	20336700	19834700	25034800
sp|Q9BZZ5|API5_HUMAN	API5	Apoptosis inhibitor 5 OS=Homo sapiens OX=9606 GN=API5 PE=1 SV=3	1	0	1	1	1	1		598647	1188310	1733200	718119	1718610	2163380
sp|P51693|APLP1_HUMAN	APLP1	Amyloid beta precursor like protein 1 OS=Homo sapiens OX=9606 GN=APLP1 PE=1 SV=3	0	0	0	1	1	0		193934	431169		744426	1871850
sp|Q06481|APLP2_HUMAN	APLP2	Amyloid beta precursor like protein 2 OS=Homo sapiens OX=9606 GN=APLP2 PE=1 SV=2	0	1	0	69	47	45		11386300	10237600	10842200	151630000	136450000	161897000
sp|Q9HDC9|APMAP_HUMAN	APMAP	Adipocyte plasma membrane-associated protein OS=Homo sapiens OX=9606 GN=APMAP PE=1 SV=2	3	5	2	17	11	15		24712500	27280500	28477200	103464000	86166600	110361000
sp|P02647|APOA1_HUMAN	APOA1	Apolipoprotein A-I OS=Homo sapiens OX=9606 GN=APOA1 PE=1 SV=1	0	0	0	0	2	2			10921600	69702.9		879193	1479060
sp|P04114|APOB_HUMAN	APOB	Apolipoprotein B-100 OS=Homo sapiens OX=9606 GN=APOB PE=1 SV=2	0	1	0	71	76	77		10674900	12312600	34296100	654334000	542062000	947380000
sp|P02656|APOC3_HUMAN	APOC3	Apolipoprotein C-III OS=Homo sapiens OX=9606 GN=APOC3 PE=1 SV=1	0	0	0	4	2	2		131746	82028.3	241748	1539210	4720040	8163590
sp|P02649|APOE_HUMAN	APOE	Apolipoprotein E OS=Homo sapiens OX=9606 GN=APOE PE=1 SV=1	0	0	0	3	2	4		216753	202686	782831	17217400	18923700	15020800
sp|O95445|APOM_HUMAN	APOM	Apolipoprotein M OS=Homo sapiens OX=9606 GN=APOM PE=1 SV=2	0	0	0	0	0	1				157740			7199380
sp|Q9BUR5|MIC26_HUMAN	APOO	MICOS complex subunit MIC26 OS=Homo sapiens OX=9606 GN=APOO PE=1 SV=1	0	1	0	0	2	1			661702	757801		1184230	722137
tr|E9PG40|E9PG40_HUMAN	APP	Amyloid-beta A4 protein OS=Homo sapiens OX=9606 GN=APP PE=1 SV=1	5	3	1	58	46	66			5121380	11773100		136373000	202990000
sp|P05067|A4_HUMAN	APP	Amyloid-beta precursor protein OS=Homo sapiens OX=9606 GN=APP PE=1 SV=3	0	0	0	1	0	0		7220970			158919000
sp|Q9UKG1|DP13A_HUMAN	APPL1	DCC-interacting protein 13-alpha OS=Homo sapiens OX=9606 GN=APPL1 PE=1 SV=1	1	2	1	6	3	4		544858	159986	1769720	1582970	917972	5063900
sp|P07741|APT_HUMAN	APRT	Adenine phosphoribosyltransferase OS=Homo sapiens OX=9606 GN=APRT PE=1 SV=2	1	0	0	2	4	4		3512950	1286240	5773390	3355880	1992350	7612620
sp|O60306|AQR_HUMAN	AQR	RNA helicase aquarius OS=Homo sapiens OX=9606 GN=AQR PE=1 SV=4	0	0	1	0	0	0				78758.9			886942
sp|Q96P48|ARAP1_HUMAN	ARAP1	Arf-GAP with Rho-GAP domain, ANK repeat and PH domain-containing protein 1 OS=Homo sapiens OX=9606 GN=ARAP1 PE=1 SV=3	0	0	0	0	2	0			3487.28			3376.84
sp|P48444|COPD_HUMAN	ARCN1	Coatomer subunit delta OS=Homo sapiens OX=9606 GN=ARCN1 PE=1 SV=1	0	0	1	6	6	9		2247000	577601	1913430	4217460	2935170	3146960
sp|P61204|ARF3_HUMAN	ARF3	ADP-ribosylation factor 3 OS=Homo sapiens OX=9606 GN=ARF3 PE=1 SV=2	3	2	3	11	5	7		6714390	14397900	6952800	29911000	69443400	37690300
sp|P18085|ARF4_HUMAN	ARF4	ADP-ribosylation factor 4 OS=Homo sapiens OX=9606 GN=ARF4 PE=1 SV=3	2	4	6	17	16	10		11310500	18228300	12639000	93603100	101120000	88293900
sp|P84085|ARF5_HUMAN	ARF5	ADP-ribosylation factor 5 OS=Homo sapiens OX=9606 GN=ARF5 PE=1 SV=2	1	1	0	3	2	6		3836820	4327830	1715440	7325280	12589900	7422090
sp|P62330|ARF6_HUMAN	ARF6	ADP-ribosylation factor 6 OS=Homo sapiens OX=9606 GN=ARF6 PE=1 SV=2	1	1	0	5	4	3		2402860	1192190	34831.9	11316100	4269870	336049
sp|Q8N6T3|ARFG1_HUMAN	ARFGAP1	ADP-ribosylation factor GTPase-activating protein 1 OS=Homo sapiens OX=9606 GN=ARFGAP1 PE=1 SV=2	0	0	1	2	1	1		925749		280182	3263280	557487	1025240
sp|Q8N6H7|ARFG2_HUMAN	ARFGAP2	ADP-ribosylation factor GTPase-activating protein 2 OS=Homo sapiens OX=9606 GN=ARFGAP2 PE=1 SV=1	0	0	0	0	1	0			117418			162397
sp|Q9Y6D6|BIG1_HUMAN	ARFGEF1	Brefeldin A-inhibited guanine nucleotide-exchange protein 1 OS=Homo sapiens OX=9606 GN=ARFGEF1 PE=1 SV=2	0	0	0	2	0	2		20116.9		45819.8	59597.7		51079.7
sp|Q9Y6D5|BIG2_HUMAN	ARFGEF2	Brefeldin A-inhibited guanine nucleotide-exchange protein 2 OS=Homo sapiens OX=9606 GN=ARFGEF2 PE=1 SV=3	0	0	1	0	1	1			25233.6	322237		92287.3	699466
sp|Q5TH69|BIG3_HUMAN	ARFGEF3	Brefeldin A-inhibited guanine nucleotide-exchange protein 3 OS=Homo sapiens OX=9606 GN=ARFGEF3 PE=1 SV=3	0	0	0	1	1	0		36071.6	35053.5		46856.4	37332
sp|P53367|ARFP1_HUMAN	ARFIP1	Arfaptin-1 OS=Homo sapiens OX=9606 GN=ARFIP1 PE=1 SV=2	0	0	0	1	1	2		450160	376029	427088	1349200	639030	1454990
sp|P53365|ARFP2_HUMAN	ARFIP2	Arfaptin-2 OS=Homo sapiens OX=9606 GN=ARFIP2 PE=1 SV=1	0	0	1	0	1	1				1142800		67491.3	2738820
sp|Q07960|RHG01_HUMAN	ARHGAP1	Rho GTPase-activating protein 1 OS=Homo sapiens OX=9606 GN=ARHGAP1 PE=1 SV=1	0	0	0	1	2	2		73701	151988	138575	534302	792036	60309.3
sp|Q68EM7|RHG17_HUMAN	ARHGAP17	Rho GTPase-activating protein 17 OS=Homo sapiens OX=9606 GN=ARHGAP17 PE=1 SV=1	0	0	0	1	0	3				248227	101357		235573
sp|Q5T5U3|RHG21_HUMAN	ARHGAP21	Rho GTPase-activating protein 21 OS=Homo sapiens OX=9606 GN=ARHGAP21 PE=1 SV=2	1	0	0	1	1	0		113403	23517.7		132936	34520.5
sp|Q7Z5H3|RHG22_HUMAN	ARHGAP22	Rho GTPase-activating protein 22 OS=Homo sapiens OX=9606 GN=ARHGAP22 PE=1 SV=1	0	0	0	3	4	3		130844	205801	565042	1888590	1804870	4612010
sp|Q9NRY4|RHG35_HUMAN	ARHGAP35	Rho GTPase-activating protein 35 OS=Homo sapiens OX=9606 GN=ARHGAP35 PE=1 SV=3	0	0	0	1	0	2		18196.7		192877	72228		278703
sp|Q9C0H5|RHG39_HUMAN	ARHGAP39	Rho GTPase-activating protein 39 OS=Homo sapiens OX=9606 GN=ARHGAP39 PE=1 SV=2	0	0	1	4	2	2		294625	10442.8	125589	435087	98215.8	444548
sp|Q13017|RHG05_HUMAN	ARHGAP5	Rho GTPase-activating protein 5 OS=Homo sapiens OX=9606 GN=ARHGAP5 PE=1 SV=2	0	0	0	5	2	2		226089	78210.9	86405.5	474427	227437	255417
sp|P52565|GDIR1_HUMAN	ARHGDIA	Rho GDP-dissociation inhibitor 1 OS=Homo sapiens OX=9606 GN=ARHGDIA PE=1 SV=3	2	2	0	5	3	6		1726250	2150850	3018300	11989500	9462420	16443400
sp|Q9NZN5|ARHGC_HUMAN	ARHGEF12	Rho guanine nucleotide exchange factor 12 OS=Homo sapiens OX=9606 GN=ARHGEF12 PE=1 SV=1	0	0	0	3	1	0		32956.6	48661.2		114749	76106
sp|Q92974|ARHG2_HUMAN	ARHGEF2	Rho guanine nucleotide exchange factor 2 OS=Homo sapiens OX=9606 GN=ARHGEF2 PE=1 SV=4	0	1	0	0	1	1			1641740	248473		835312	479157
sp|Q8N4T4|ARG39_HUMAN	ARHGEF39	Rho guanine nucleotide exchange factor 39 OS=Homo sapiens OX=9606 GN=ARHGEF39 PE=1 SV=1	0	0	1	0	0	3				268576			1297660
sp|Q14155|ARHG7_HUMAN	ARHGEF7	Rho guanine nucleotide exchange factor 7 OS=Homo sapiens OX=9606 GN=ARHGEF7 PE=1 SV=2	0	1	0	0	0	0			284384			598453
sp|O14497|ARI1A_HUMAN	ARID1A	AT-rich interactive domain-containing protein 1A OS=Homo sapiens OX=9606 GN=ARID1A PE=1 SV=3	0	1	0	0	2	2			293678	687872		574775	638274
sp|O95376|ARI2_HUMAN	ARIH2	E3 ubiquitin-protein ligase ARIH2 OS=Homo sapiens OX=9606 GN=ARIH2 PE=1 SV=1	0	0	0	2	1	1		6777.84	278630	11970.8	351789	184860	47680
sp|P40616|ARL1_HUMAN	ARL1	ADP-ribosylation factor-like protein 1 OS=Homo sapiens OX=9606 GN=ARL1 PE=1 SV=1	0	0	0	1	2	8		197107	72277.6	503990	716515	476904	2550010
sp|Q3SXY8|AR13B_HUMAN	ARL13B	ADP-ribosylation factor-like protein 13B OS=Homo sapiens OX=9606 GN=ARL13B PE=1 SV=1	2	2	1	6	6	7		1082750	6451090	2948720	3119100	12343800	11510100
sp|Q9NXU5|ARL15_HUMAN	ARL15	ADP-ribosylation factor-like protein 15 OS=Homo sapiens OX=9606 GN=ARL15 PE=1 SV=1	0	0	1	2	1	2		1742500	2384870	1595030	6740890	8146480	6749920
sp|Q8IVW1|ARL17_HUMAN	ARL17B	ADP-ribosylation factor-like protein 17 OS=Homo sapiens OX=9606 GN=ARL17B PE=2 SV=2	0	0	0	0	1	0			98430.3			465853
sp|P36404|ARL2_HUMAN	ARL2	ADP-ribosylation factor-like protein 2 OS=Homo sapiens OX=9606 GN=ARL2 PE=1 SV=4	0	0	0	1	0	2		305860		415952	1043320		1484610
sp|Q15041|AR6P1_HUMAN	ARL6IP1	ADP-ribosylation factor-like protein 6-interacting protein 1 OS=Homo sapiens OX=9606 GN=ARL6IP1 PE=1 SV=2	0	0	0	1	0	1				351913			570715
sp|Q66PJ3|AR6P4_HUMAN	ARL6IP4	ADP-ribosylation factor-like protein 6-interacting protein 4 OS=Homo sapiens OX=9606 GN=ARL6IP4 PE=1 SV=3	0	0	0	2	0	1		349510		760438	124330		227206
sp|O75915|PRAF3_HUMAN	ARL6IP5	PRA1 family protein 3 OS=Homo sapiens OX=9606 GN=ARL6IP5 PE=1 SV=1	2	3	4	3	7	8		2013030	2472230	2435130	3802530	3939740	4629460
sp|Q96BM9|ARL8A_HUMAN	ARL8A	ADP-ribosylation factor-like protein 8A OS=Homo sapiens OX=9606 GN=ARL8A PE=1 SV=1	19	15	18	18	16	14		96662300	132679000	72121200	93027300	119718000	68189200
sp|Q9NVJ2|ARL8B_HUMAN	ARL8B	ADP-ribosylation factor-like protein 8B OS=Homo sapiens OX=9606 GN=ARL8B PE=1 SV=1	13	4	8	12	10	11		99807600	84022400	77107400	110583000	97224900	97136500
sp|Q8N2F6|ARM10_HUMAN	ARMC10	Armadillo repeat-containing protein 10 OS=Homo sapiens OX=9606 GN=ARMC10 PE=1 SV=1	0	0	0	0	0	1				43506.2			64720.2
sp|Q6NXE6|ARMC6_HUMAN	ARMC6	Armadillo repeat-containing protein 6 OS=Homo sapiens OX=9606 GN=ARMC6 PE=1 SV=2	0	0	0	2	1	1		1140530	398138		748502	375453	590031
sp|Q9UH62|ARMX3_HUMAN	ARMCX3	Armadillo repeat-containing X-linked protein 3 OS=Homo sapiens OX=9606 GN=ARMCX3 PE=1 SV=1	0	0	1	3	2	2		684860	239988	672198	1467890	606783	1440290
sp|Q92747|ARC1A_HUMAN	ARPC1A	Actin-related protein 2/3 complex subunit 1A OS=Homo sapiens OX=9606 GN=ARPC1A PE=1 SV=2	0	0	0	1	1	2		2073060	1861810	3387280	3819490	3466350	6856830
sp|O15143|ARC1B_HUMAN	ARPC1B	Actin-related protein 2/3 complex subunit 1B OS=Homo sapiens OX=9606 GN=ARPC1B PE=1 SV=3	1	0	0	0	0	0		442421			427502
sp|O15144|ARPC2_HUMAN	ARPC2	Actin-related protein 2/3 complex subunit 2 OS=Homo sapiens OX=9606 GN=ARPC2 PE=1 SV=1	0	3	2	4	0	1		2399970	8960760	844297	3838290	2610890	1474840
sp|O15145|ARPC3_HUMAN	ARPC3	Actin-related protein 2/3 complex subunit 3 OS=Homo sapiens OX=9606 GN=ARPC3 PE=1 SV=3	2	1	1	2	3	3		2866170	1631690	4806310	6107200	2485860	13507500
sp|P59998|ARPC4_HUMAN	ARPC4	Actin-related protein 2/3 complex subunit 4 OS=Homo sapiens OX=9606 GN=ARPC4 PE=1 SV=3	0	1	2	3	2	3		3653020	4217150	4025810	7473810	7100130	7505190
sp|O15511|ARPC5_HUMAN	ARPC5	Actin-related protein 2/3 complex subunit 5 OS=Homo sapiens OX=9606 GN=ARPC5 PE=1 SV=3	0	1	0	1	2	0		397955	2705450		489857	5503530
sp|Q9BPX5|ARP5L_HUMAN	ARPC5L	Actin-related protein 2/3 complex subunit 5-like protein OS=Homo sapiens OX=9606 GN=ARPC5L PE=1 SV=1	0	0	2	0	0	0				2366340			3530310
sp|Q7Z6K5|ARPIN_HUMAN	ARPIN	Arpin OS=Homo sapiens OX=9606 GN=ARPIN PE=1 SV=1	0	0	0	1	0	0		59348.9			438410
sp|P32121|ARRB2_HUMAN	ARRB2	Beta-arrestin-2 OS=Homo sapiens OX=9606 GN=ARRB2 PE=1 SV=2	0	0	0	0	1	1			3353130	194647		935215	373409
sp|Q8N5I2|ARRD1_HUMAN	ARRDC1	Arrestin domain-containing protein 1 OS=Homo sapiens OX=9606 GN=ARRDC1 PE=1 SV=1	0	1	0	5	8	5		1216820	2772020	793066	12806400	15119700	6706600
sp|Q96B67|ARRD3_HUMAN	ARRDC3	Arrestin domain-containing protein 3 OS=Homo sapiens OX=9606 GN=ARRDC3 PE=1 SV=1	0	0	0	0	0	1				160714			1805620
sp|Q8NCT1|ARRD4_HUMAN	ARRDC4	Arrestin domain-containing protein 4 OS=Homo sapiens OX=9606 GN=ARRDC4 PE=1 SV=3	0	0	0	3	2	3		148130	112466	47258.8	9025280	3825800	3518380
sp|P15289|ARSA_HUMAN	ARSA	Arylsulfatase A OS=Homo sapiens OX=9606 GN=ARSA PE=1 SV=3	11	7	6	2	2	2		7183940	7719040	10682700	1445560	1102900	19832900
sp|P15848|ARSB_HUMAN	ARSB	Arylsulfatase B OS=Homo sapiens OX=9606 GN=ARSB PE=1 SV=1	4	5	4	1	1	0		11221600	11367200	15596600	10870100	8977590	16233500
sp|Q6UWY0|ARSK_HUMAN	ARSK	Arylsulfatase K OS=Homo sapiens OX=9606 GN=ARSK PE=1 SV=1	3	2	1	0	0	0		3877770	3371600	2099140	1488540	304187	388036
sp|Q93070|NAR4_HUMAN	ART4	Ecto-ADP-ribosyltransferase 4 OS=Homo sapiens OX=9606 GN=ART4 PE=2 SV=2	0	0	0	4	0	0		372943			5606640
sp|O00192|ARVC_HUMAN	ARVCF	Splicing regulator ARVCF OS=Homo sapiens OX=9606 GN=ARVCF PE=1 SV=1	0	0	0	5	7	7		189170	222711	921728	583850	861194	1650940
sp|Q13510|ASAH1_HUMAN	ASAH1	Acid ceramidase OS=Homo sapiens OX=9606 GN=ASAH1 PE=1 SV=5	14	13	11	5	6	10		71122500	55612900	69799900	22207800	15601000	20484000
sp|Q8N3C0|ASCC3_HUMAN	ASCC3	Activating signal cointegrator 1 complex subunit 3 OS=Homo sapiens OX=9606 GN=ASCC3 PE=1 SV=3	0	2	0	5	1	3		304318	80907.7	153404	500738	219403	359732
sp|Q9UBL3|ASH2L_HUMAN	ASH2L	Set1/Ash2 histone methyltransferase complex subunit ASH2 OS=Homo sapiens OX=9606 GN=ASH2L PE=1 SV=1	0	1	0	0	0	0			54037.3			57878.6
sp|P08243|ASNS_HUMAN	ASNS	Asparagine synthetase [glutamine-hydrolyzing] OS=Homo sapiens OX=9606 GN=ASNS PE=1 SV=4	0	3	1	15	17	19		19655600	7601900	51103300	17667200	21804600	38922200
sp|Q12797|ASPH_HUMAN	ASPH	Aspartyl/asparaginyl beta-hydroxylase OS=Homo sapiens OX=9606 GN=ASPH PE=1 SV=3	1	1	2	7	9	5		489060	1710380	1826320	504318	1658120	1792170
sp|Q9BZE9|ASPC1_HUMAN	ASPSCR1	Tether containing UBX domain for GLUT4 OS=Homo sapiens OX=9606 GN=ASPSCR1 PE=1 SV=1	0	0	0	0	1	1			45644.8	25733.6		287408	308769
sp|P00966|ASSY_HUMAN	ASS1	Argininosuccinate synthase OS=Homo sapiens OX=9606 GN=ASS1 PE=1 SV=2	0	0	0	1	0	0		1601680			2943050
sp|Q8NBU5|ATAD1_HUMAN	ATAD1	Outer mitochondrial transmembrane helix translocase OS=Homo sapiens OX=9606 GN=ATAD1 PE=1 SV=1	0	0	0	0	1	0			131049			280016
sp|Q6PL18|ATAD2_HUMAN	ATAD2	ATPase family AAA domain-containing protein 2 OS=Homo sapiens OX=9606 GN=ATAD2 PE=1 SV=1	0	0	0	1	0	0		32104.4			26131.9
sp|Q9NVI7|ATD3A_HUMAN	ATAD3A	ATPase family AAA domain-containing protein 3A OS=Homo sapiens OX=9606 GN=ATAD3A PE=1 SV=2	3	3	2	2	4	3		1549670	6538760	2978890	2265850	11341200	4445350
sp|Q5T9A4|ATD3B_HUMAN	ATAD3B	ATPase family AAA domain-containing protein 3B OS=Homo sapiens OX=9606 GN=ATAD3B PE=1 SV=1	3	2	3	8	10	9		6211820		20887400	12215200		19342600
sp|Q9BSB4|ATGA1_HUMAN	ATG101	Autophagy-related protein 101 OS=Homo sapiens OX=9606 GN=ATG101 PE=1 SV=1	0	0	1	6	6	4		360406	537744	663342	7095420	1748350	2364400
sp|O75143|ATG13_HUMAN	ATG13	Autophagy-related protein 13 OS=Homo sapiens OX=9606 GN=ATG13 PE=1 SV=1	0	0	0	0	0	1				285339			705482
sp|Q2TAZ0|ATG2A_HUMAN	ATG2A	Autophagy-related protein 2 homolog A OS=Homo sapiens OX=9606 GN=ATG2A PE=1 SV=3	0	0	0	1	1	2		19433.8	38569.2	19050.5	43995.8	20192	20821.1
sp|Q96BY7|ATG2B_HUMAN	ATG2B	Autophagy-related protein 2 homolog B OS=Homo sapiens OX=9606 GN=ATG2B PE=1 SV=5	0	0	0	2	0	1		212316			204791		131407
sp|Q9NT62|ATG3_HUMAN	ATG3	Ubiquitin-like-conjugating enzyme ATG3 OS=Homo sapiens OX=9606 GN=ATG3 PE=1 SV=1	2	1	0	1	1	1		506509	789090	147873	3138240	3077780	876038
sp|Q8WYN0|ATG4A_HUMAN	ATG4A	Cysteine protease ATG4A OS=Homo sapiens OX=9606 GN=ATG4A PE=1 SV=1	0	0	0	1	0	1				89828	441744		589619
sp|Q7Z3C6|ATG9A_HUMAN	ATG9A	Autophagy-related protein 9A OS=Homo sapiens OX=9606 GN=ATG9A PE=1 SV=3	3	1	0	12	6	8		660011	385848	1014000	3877500	2084130	6852960
sp|P31939|PUR9_HUMAN	ATIC	Bifunctional purine biosynthesis protein ATIC OS=Homo sapiens OX=9606 GN=ATIC PE=1 SV=3	2	4	1	20	13	15		9401880	4284220	16245300	16111900	9959190	27546400
sp|Q8NHH9|ATLA2_HUMAN	ATL2	Atlastin-2 OS=Homo sapiens OX=9606 GN=ATL2 PE=1 SV=2	0	2	0	2	5	5		134476	2387360	3438550	452762	2114660	10004400
sp|Q6DD88|ATLA3_HUMAN	ATL3	Atlastin-3 OS=Homo sapiens OX=9606 GN=ATL3 PE=1 SV=1	0	1	2	6	4	5		1580860	3645960	1951060	2601980	7224160	3837110
sp|P98196|AT11A_HUMAN	ATP11A	Phospholipid-transporting ATPase IH OS=Homo sapiens OX=9606 GN=ATP11A PE=1 SV=3	0	0	0	4	3	7		260466	206491	874156	1387140	535747	11927100
sp|Q9Y2G3|AT11B_HUMAN	ATP11B	Phospholipid-transporting ATPase IF OS=Homo sapiens OX=9606 GN=ATP11B PE=1 SV=2	1	1	1	2	3	4		83132.3	155464	356641	404614	688037	724557
sp|Q8NB49|AT11C_HUMAN	ATP11C	Phospholipid-transporting ATPase IG OS=Homo sapiens OX=9606 GN=ATP11C PE=1 SV=3	5	8	8	25	24	28		3498220	5603540	11358200	12354000	16856300	31315000
sp|Q9HD20|AT131_HUMAN	ATP13A1	Endoplasmic reticulum transmembrane helix translocase OS=Homo sapiens OX=9606 GN=ATP13A1 PE=1 SV=2	1	2	1	5	4	3		4231550	834200	1104740	1832700	1468200	1974170
sp|Q9NQ11|AT132_HUMAN	ATP13A2	Polyamine-transporting ATPase 13A2 OS=Homo sapiens OX=9606 GN=ATP13A2 PE=1 SV=2	26	14	23	28	21	27		6640690	7164320	15532900	9383400	9779640	24934400
sp|Q9H7F0|AT133_HUMAN	ATP13A3	Polyamine-transporting ATPase 13A3 OS=Homo sapiens OX=9606 GN=ATP13A3 PE=1 SV=4	0	0	0	22	10	10			275437			5471170
tr|A0A2R8Y635|A0A2R8Y635_HUMAN	ATP13A3	Polyamine-transporting ATPase 13A3 OS=Homo sapiens OX=9606 GN=ATP13A3 PE=1 SV=2	0	0	0	1	0	1		1953970		1783300	7108480		13483200
sp|P05023|AT1A1_HUMAN	ATP1A1	Sodium/potassium-transporting ATPase subunit alpha-1 OS=Homo sapiens OX=9606 GN=ATP1A1 PE=1 SV=1	55	60	47	238	205	210		83576900	87310000	152813000	991123000	935863000	1870210000
sp|P13637|AT1A3_HUMAN	ATP1A3	Sodium/potassium-transporting ATPase subunit alpha-3 OS=Homo sapiens OX=9606 GN=ATP1A3 PE=1 SV=3	1	0	0	8	3	4		1256480	184468	1056460	4148090	4566400	3131170
sp|P05026|AT1B1_HUMAN	ATP1B1	Sodium/potassium-transporting ATPase subunit beta-1 OS=Homo sapiens OX=9606 GN=ATP1B1 PE=1 SV=1	0	0	0	8	5	10		4130850	2261060	5061500	36512300	29753800	71359800
sp|P54709|AT1B3_HUMAN	ATP1B3	Sodium/potassium-transporting ATPase subunit beta-3 OS=Homo sapiens OX=9606 GN=ATP1B3 PE=1 SV=1	1	3	6	33	26	33		11390700	11181500	27910500	107563000	76579700	267531000
sp|P16615|AT2A2_HUMAN	ATP2A2	Sarcoplasmic/endoplasmic reticulum calcium ATPase 2 OS=Homo sapiens OX=9606 GN=ATP2A2 PE=1 SV=1	18	23	21	40	41	30		23750200	25829200	47221500	59354600	53196400	108428000
sp|P20020|AT2B1_HUMAN	ATP2B1	Plasma membrane calcium-transporting ATPase 1 OS=Homo sapiens OX=9606 GN=ATP2B1 PE=1 SV=4	11	8	7	27	33	32		3713740	6287330	7075280	20127700	27139600	42048600
sp|Q16720|AT2B3_HUMAN	ATP2B3	Plasma membrane calcium-transporting ATPase 3 OS=Homo sapiens OX=9606 GN=ATP2B3 PE=1 SV=3	0	0	0	2	1	1		31289.9		57619.1	52311.2	32500.8	95732
sp|P23634|AT2B4_HUMAN	ATP2B4	Plasma membrane calcium-transporting ATPase 4 OS=Homo sapiens OX=9606 GN=ATP2B4 PE=1 SV=2	1	2	1	11	9	12		389322	619805	2039200	3646460	4911670	18239800
sp|P98194|AT2C1_HUMAN	ATP2C1	Calcium-transporting ATPase type 2C member 1 OS=Homo sapiens OX=9606 GN=ATP2C1 PE=1 SV=3	1	1	0	48	43	48		6766680	7081330	10386100	42854700	37692000	70469000
sp|P25705|ATPA_HUMAN	ATP5F1A	ATP synthase subunit alpha, mitochondrial OS=Homo sapiens OX=9606 GN=ATP5F1A PE=1 SV=1	28	33	24	55	52	54		156244000	173889000	139551000	291606000	308990000	290736000
sp|P06576|ATPB_HUMAN	ATP5F1B	ATP synthase subunit beta, mitochondrial OS=Homo sapiens OX=9606 GN=ATP5F1B PE=1 SV=3	34	39	39	78	70	70		170026000	191358000	139440000	362664000	381353000	324798000
sp|P36542|ATPG_HUMAN	ATP5F1C	ATP synthase subunit gamma, mitochondrial OS=Homo sapiens OX=9606 GN=ATP5F1C PE=1 SV=1	0	3	2	1	3	3		1407250	10793700	8212430	2564070	81513900	95664400
sp|P30049|ATPD_HUMAN	ATP5F1D	ATP synthase subunit delta, mitochondrial OS=Homo sapiens OX=9606 GN=ATP5F1D PE=1 SV=2	4	2	3	3	2	3		5232560	15136600	7444020	11320100	29260200	16959600
sp|Q9UII2|ATIF1_HUMAN	ATP5IF1	ATPase inhibitor, mitochondrial OS=Homo sapiens OX=9606 GN=ATP5IF1 PE=1 SV=1	0	0	0	1	0	1		2242060		1593240	2926670		2198610
sp|P56385|ATP5I_HUMAN	ATP5ME	ATP synthase subunit e, mitochondrial OS=Homo sapiens OX=9606 GN=ATP5ME PE=1 SV=2	1	1	0	2	1	1		1962420	3428050	2358920	2969950	4331910	3981460
sp|P56134|ATPK_HUMAN	ATP5MF	ATP synthase subunit f, mitochondrial OS=Homo sapiens OX=9606 GN=ATP5MF PE=1 SV=3	1	1	0	2	2	3			565407			852852
sp|O75964|ATP5L_HUMAN	ATP5MG	ATP synthase subunit g, mitochondrial OS=Homo sapiens OX=9606 GN=ATP5MG PE=1 SV=3	1	1	0	2	3	3		50971300	169245000	38184600	54550400	172950000	50399900
sp|P24539|AT5F1_HUMAN	ATP5PB	ATP synthase F(0) complex subunit B1, mitochondrial OS=Homo sapiens OX=9606 GN=ATP5PB PE=1 SV=2	6	2	5	5	7	4		8210790	10533300	6928560	15274500	19033500	15996600
sp|O75947|ATP5H_HUMAN	ATP5PD	ATP synthase subunit d, mitochondrial OS=Homo sapiens OX=9606 GN=ATP5PD PE=1 SV=3	5	5	3	8	9	9		4826630	13539100	5651610	7943710	9220790	9666780
sp|P18859|ATP5J_HUMAN	ATP5PF	ATP synthase-coupling factor 6, mitochondrial OS=Homo sapiens OX=9606 GN=ATP5PF PE=1 SV=1	2	1	1	5	0	2		1580700	414760	996843	3214020	897961	2537490
sp|P48047|ATPO_HUMAN	ATP5PO	ATP synthase subunit O, mitochondrial OS=Homo sapiens OX=9606 GN=ATP5PO PE=1 SV=1	1	3	4	5	9	5		11505000	11736200	12290100	24722200	20379300	27611000
sp|Q15904|VAS1_HUMAN	ATP6AP1	V-type proton ATPase subunit S1 OS=Homo sapiens OX=9606 GN=ATP6AP1 PE=1 SV=2	5	4	4	16	17	15		50252300	51107300	61501900	78519800	67965800	90896200
sp|O75787|RENR_HUMAN	ATP6AP2	Renin receptor OS=Homo sapiens OX=9606 GN=ATP6AP2 PE=1 SV=2	5	5	1	22	20	14		7444600	8399680	10280200	33367300	34641500	43168100
sp|Q93050|VPP1_HUMAN	ATP6V0A1	V-type proton ATPase 116 kDa subunit a 1 OS=Homo sapiens OX=9606 GN=ATP6V0A1 PE=1 SV=3	47	41	36	69	56	60		56032500	62932400	120169000	72127900	66870700	163206000
sp|Q9Y487|VPP2_HUMAN	ATP6V0A2	V-type proton ATPase 116 kDa subunit a 2 OS=Homo sapiens OX=9606 GN=ATP6V0A2 PE=1 SV=2	15	13	18	37	41	33		16406000	13722300	32474500	45831600	41816500	84227900
sp|P27449|VATL_HUMAN	ATP6V0C	V-type proton ATPase 16 kDa proteolipid subunit c OS=Homo sapiens OX=9606 GN=ATP6V0C PE=1 SV=1	2	0	0	12	14	2		39296000	53209400	40519700	63113300	79633700	68074500
sp|P61421|VA0D1_HUMAN	ATP6V0D1	V-type proton ATPase subunit d 1 OS=Homo sapiens OX=9606 GN=ATP6V0D1 PE=1 SV=1	14	16	11	14	14	17		137170000	138807000	152162000	123845000	118702000	149830000
sp|P38606|VATA_HUMAN	ATP6V1A	V-type proton ATPase catalytic subunit A OS=Homo sapiens OX=9606 GN=ATP6V1A PE=1 SV=2	70	71	74	76	84	75		231582000	205300000	419403000	237679000	192961000	451766000
sp|P15313|VATB1_HUMAN	ATP6V1B1	V-type proton ATPase subunit B, kidney isoform OS=Homo sapiens OX=9606 GN=ATP6V1B1 PE=1 SV=3	19	11	14	16	12	12		94068000			111393000
sp|P21281|VATB2_HUMAN	ATP6V1B2	V-type proton ATPase subunit B, brain isoform OS=Homo sapiens OX=9606 GN=ATP6V1B2 PE=1 SV=3	54	32	49	53	33	39		272132000	366980000	396939000	285848000	454976000	465866000
sp|P21283|VATC1_HUMAN	ATP6V1C1	V-type proton ATPase subunit C 1 OS=Homo sapiens OX=9606 GN=ATP6V1C1 PE=1 SV=4	25	19	20	33	23	19		127545000	110439000	141521000	124064000	106941000	149366000
sp|Q9Y5K8|VATD_HUMAN	ATP6V1D	V-type proton ATPase subunit D OS=Homo sapiens OX=9606 GN=ATP6V1D PE=1 SV=1	6	6	8	9	9	15		75436800	45544700	46990900	37106200	38830000	68850700
sp|P36543|VATE1_HUMAN	ATP6V1E1	V-type proton ATPase subunit E 1 OS=Homo sapiens OX=9606 GN=ATP6V1E1 PE=1 SV=1	22	23	20	31	20	25		112302000	142044000	139606000	110384000	130959000	151155000
sp|Q16864|VATF_HUMAN	ATP6V1F	V-type proton ATPase subunit F OS=Homo sapiens OX=9606 GN=ATP6V1F PE=1 SV=2	6	4	1	5	6	4		14199000	12548300	19941300	14156600	11204500	21117000
sp|O75348|VATG1_HUMAN	ATP6V1G1	V-type proton ATPase subunit G 1 OS=Homo sapiens OX=9606 GN=ATP6V1G1 PE=1 SV=3	6	3	1	11	4	8		36855400	34294700	33585900	35420600	31779800	38133000
sp|Q9UI12|VATH_HUMAN	ATP6V1H	V-type proton ATPase subunit H OS=Homo sapiens OX=9606 GN=ATP6V1H PE=1 SV=1	22	17	23	27	20	24		160763000	96246700	121459000	178381000	93846000	148844000
sp|Q04656|ATP7A_HUMAN	ATP7A	Copper-transporting ATPase 1 OS=Homo sapiens OX=9606 GN=ATP7A PE=1 SV=4	0	0	0	9	9	7		248511	1783710		1203650	2372560	792223
sp|P35670|ATP7B_HUMAN	ATP7B	Copper-transporting ATPase 2 OS=Homo sapiens OX=9606 GN=ATP7B PE=1 SV=4	3	2	1	15	8	9		1474800	395323	1397660	6127450	1313640	5391060
sp|Q9Y2Q0|AT8A1_HUMAN	ATP8A1	Phospholipid-transporting ATPase IA OS=Homo sapiens OX=9606 GN=ATP8A1 PE=1 SV=1	3	6	6	17	15	11		2605370	3459920	3893660	6306030	6833650	10746300
sp|P98198|AT8B2_HUMAN	ATP8B2	Phospholipid-transporting ATPase ID OS=Homo sapiens OX=9606 GN=ATP8B2 PE=1 SV=2	0	0	0	7	4	5		681060	1121730	268192	790090	598503	1822350
sp|O75110|ATP9A_HUMAN	ATP9A	Probable phospholipid-transporting ATPase IIA OS=Homo sapiens OX=9606 GN=ATP9A PE=1 SV=3	0	4	3	8	9	9		1797840	2289770	6991070	2051140	4045370	9664430
sp|O43861|ATP9B_HUMAN	ATP9B	Probable phospholipid-transporting ATPase IIB OS=Homo sapiens OX=9606 GN=ATP9B PE=2 SV=4	1	0	0	3	1	3		167375		327473	449786		908818
sp|Q5TC12|ATPF1_HUMAN	ATPAF1	ATP synthase mitochondrial F1 complex assembly factor 1 OS=Homo sapiens OX=9606 GN=ATPAF1 PE=1 SV=1	0	0	0	0	1	2			67939.6	1296760		166408	402273
sp|Q13535|ATR_HUMAN	ATR	Serine/threonine-protein kinase ATR OS=Homo sapiens OX=9606 GN=ATR PE=1 SV=3	0	0	0	0	0	2				191155			444498
sp|Q6UW56|ARAID_HUMAN	ATRAID	All-trans retinoic acid-induced differentiation factor OS=Homo sapiens OX=9606 GN=ATRAID PE=1 SV=2	1	2	1	1	0	1		7494000	11423800	10515000	7878840	10410100	11800900
sp|O75882|ATRN_HUMAN	ATRN	Attractin OS=Homo sapiens OX=9606 GN=ATRN PE=1 SV=2	2	2	1	14	13	16		5947710	2295770	2202950	11587400	8385850	12489900
sp|Q9UBB4|ATX10_HUMAN	ATXN10	Ataxin-10 OS=Homo sapiens OX=9606 GN=ATXN10 PE=1 SV=1	3	3	4	10	12	9		4926750	7752890	8151950	10568400	11501300	12806300
sp|Q9Y679|AUP1_HUMAN	AUP1	Lipid droplet-regulating VLDL assembly factor AUP1 OS=Homo sapiens OX=9606 GN=AUP1 PE=1 SV=2	3	3	4	12	15	5		2059110	2794220	2884950	28449200	28426400	40412100
sp|O14965|AURKA_HUMAN	AURKA	Aurora kinase A OS=Homo sapiens OX=9606 GN=AURKA PE=1 SV=3	0	0	0	2	3	3		596424	1343900	1635460	3030240	4555000	5487630
sp|Q96GD4|AURKB_HUMAN	AURKB	Aurora kinase B OS=Homo sapiens OX=9606 GN=AURKB PE=1 SV=3	2	2	1	5	3	3		1803420	1530250	5451930	8012360	5685820	5125070
sp|Q8NBF6|AVL9_HUMAN	AVL9	Late secretory pathway protein AVL9 homolog OS=Homo sapiens OX=9606 GN=AVL9 PE=1 SV=1	0	0	0	0	0	2				644545			757646
sp|O15169|AXIN1_HUMAN	AXIN1	Axin-1 OS=Homo sapiens OX=9606 GN=AXIN1 PE=1 SV=2	0	0	0	0	0	2				58428.6			129022
sp|P25311|ZA2G_HUMAN	AZGP1	Zinc-alpha-2-glycoprotein OS=Homo sapiens OX=9606 GN=AZGP1 PE=1 SV=2	0	0	0	0	1	0			33353.5			16650
sp|P61769|B2MG_HUMAN	B2M	Beta-2-microglobulin OS=Homo sapiens OX=9606 GN=B2M PE=1 SV=1	0	0	0	1	2	0		133514	445720		2739460	2402560
sp|Q96L58|B3GT6_HUMAN	B3GALT6	Beta-1,3-galactosyltransferase 6 OS=Homo sapiens OX=9606 GN=B3GALT6 PE=1 SV=2	0	0	0	2	1	1		615058	108576	390878	4918810	512762	3041110
sp|O94766|B3GA3_HUMAN	B3GAT3	Galactosylgalactosylxylosylprotein 3-beta-glucuronosyltransferase 3 OS=Homo sapiens OX=9606 GN=B3GAT3 PE=1 SV=2	0	1	0	6	4	7		840092	1423770	455864	7231450	5854350	4625450
sp|Q6Y288|B3GLT_HUMAN	B3GLCT	Beta-1,3-glucosyltransferase OS=Homo sapiens OX=9606 GN=B3GLCT PE=1 SV=2	0	0	0	1	0	0		19097.5			27266.6
sp|P15291|B4GT1_HUMAN	B4GALT1	Beta-1,4-galactosyltransferase 1 OS=Homo sapiens OX=9606 GN=B4GALT1 PE=1 SV=5	0	0	0	2	2	0		252359	72756.7		782081	368859
sp|O60512|B4GT3_HUMAN	B4GALT3	Beta-1,4-galactosyltransferase 3 OS=Homo sapiens OX=9606 GN=B4GALT3 PE=1 SV=2	0	0	0	0	0	2				185812			1643600
sp|Q9UBV7|B4GT7_HUMAN	B4GALT7	Beta-1,4-galactosyltransferase 7 OS=Homo sapiens OX=9606 GN=B4GALT7 PE=1 SV=1	0	0	0	0	0	1				77983.7			595742
sp|O43505|B4GA1_HUMAN	B4GAT1	Beta-1,4-glucuronyltransferase 1 OS=Homo sapiens OX=9606 GN=B4GAT1 PE=1 SV=1	1	1	0	8	9	5		2810270	2315790	3344440	21363800	13145600	18370000
sp|Q9NXR7|BABA2_HUMAN	BABAM2	BRISC and BRCA1-A complex member 2 OS=Homo sapiens OX=9606 GN=BABAM2 PE=1 SV=2	0	0	0	0	1	0			151485			521094
sp|P56817|BACE1_HUMAN	BACE1	Beta-secretase 1 OS=Homo sapiens OX=9606 GN=BACE1 PE=1 SV=3	0	0	0	4	2	2		12403100	1826150	2487650	3997090	1869060	1805760
sp|Q9Y5Z0|BACE2_HUMAN	BACE2	Beta-secretase 2 OS=Homo sapiens OX=9606 GN=BACE2 PE=1 SV=1	0	0	0	9	6	4		1982960	4227170	3408960	14760400	22201300	12117700
sp|O95817|BAG3_HUMAN	BAG3	BAG family molecular chaperone regulator 3 OS=Homo sapiens OX=9606 GN=BAG3 PE=1 SV=3	0	0	0	2	4	4		283325	363640	503209	1037160	2102110	8474260
sp|Q9UL15|BAG5_HUMAN	BAG5	BAG family molecular chaperone regulator 5 OS=Homo sapiens OX=9606 GN=BAG5 PE=1 SV=1	0	0	0	4	4	5		22074800	30575600	2266020	2313740	3380500	4447080
sp|P46379|BAG6_HUMAN	BAG6	Large proline-rich protein BAG6 OS=Homo sapiens OX=9606 GN=BAG6 PE=1 SV=2	1	2	0	5	6	2		193066	398791	60271.2	378182	766529	300500
sp|Q9UQB8|BAIP2_HUMAN	BAIAP2	Brain-specific angiogenesis inhibitor 1-associated protein 2 OS=Homo sapiens OX=9606 GN=BAIAP2 PE=1 SV=1	0	0	0	5	4	3		460058	988179	975533	1198120	803483	998824
sp|Q9UHR4|BI2L1_HUMAN	BAIAP2L1	Brain-specific angiogenesis inhibitor 1-associated protein 2-like protein 1 OS=Homo sapiens OX=9606 GN=BAIAP2L1 PE=1 SV=2	1	1	1	1	3	2		197604	728692	2304740	633993	1031080	1289200
sp|O75531|BAF_HUMAN	BANF1	Barrier-to-autointegration factor OS=Homo sapiens OX=9606 GN=BANF1 PE=1 SV=1	0	2	1	2	3	2		1182010	442550	796839	4010610	1749070	3064730
sp|P80723|BASP1_HUMAN	BASP1	Brain acid soluble protein 1 OS=Homo sapiens OX=9606 GN=BASP1 PE=1 SV=2	1	0	3	0	0	0		74738.4		1326520	59034.2		1625940
sp|Q07812|BAX_HUMAN	BAX	Apoptosis regulator BAX OS=Homo sapiens OX=9606 GN=BAX PE=1 SV=1	2	1	1	7	4	2		7280550	719107	893925	2923050	1566980	2777770
sp|Q9NRL2|BAZ1A_HUMAN	BAZ1A	Bromodomain adjacent to zinc finger domain protein 1A OS=Homo sapiens OX=9606 GN=BAZ1A PE=1 SV=2	1	2	3	2	4	2		47649.3	276034	365177	57980.5	443631	459032
sp|Q9UIG0|BAZ1B_HUMAN	BAZ1B	Tyrosine-protein kinase BAZ1B OS=Homo sapiens OX=9606 GN=BAZ1B PE=1 SV=2	3	8	8	3	4	8		515425	2418070	3370820	361500	1746450	3363950
sp|Q9UIF9|BAZ2A_HUMAN	BAZ2A	Bromodomain adjacent to zinc finger domain protein 2A OS=Homo sapiens OX=9606 GN=BAZ2A PE=1 SV=4	0	1	0	2	3	3		20654.9	179915	242409	34695.1	198176	327620
sp|P50895|BCAM_HUMAN	BCAM	Basal cell adhesion molecule OS=Homo sapiens OX=9606 GN=BCAM PE=1 SV=2	0	0	0	2	1	0			893028		261019	1370900
sp|P51572|BAP31_HUMAN	BCAP31	B-cell receptor-associated protein 31 OS=Homo sapiens OX=9606 GN=BCAP31 PE=1 SV=3	14	7	8	17	7	6		54531200	93133900	32917600	71538600	101700000	43317000
sp|P54687|BCAT1_HUMAN	BCAT1	Branched-chain-amino-acid aminotransferase, cytosolic OS=Homo sapiens OX=9606 GN=BCAT1 PE=1 SV=3	0	0	0	1	0	0		472475			835147
sp|O15382|BCAT2_HUMAN	BCAT2	Branched-chain-amino-acid aminotransferase, mitochondrial OS=Homo sapiens OX=9606 GN=BCAT2 PE=1 SV=2	0	0	0	0	2	0			375925			912055
sp|P12694|ODBA_HUMAN	BCKDHA	2-oxoisovalerate dehydrogenase subunit alpha, mitochondrial OS=Homo sapiens OX=9606 GN=BCKDHA PE=1 SV=2	0	0	0	2	2	2		18988000	41806800	40839000	1174190	1304840	1368840
sp|Q9HB09|B2L12_HUMAN	BCL2L12	Bcl-2-like protein 12 OS=Homo sapiens OX=9606 GN=BCL2L12 PE=1 SV=1	0	0	0	2	2	2		265514	7145300	497208	1843520	2925240	2435510
sp|Q9BXK5|B2L13_HUMAN	BCL2L13	Bcl-2-like protein 13 OS=Homo sapiens OX=9606 GN=BCL2L13 PE=1 SV=1	0	1	0	1	0	0		331424	31915.1		230625	41501.2
sp|Q9NYF8|BCLF1_HUMAN	BCLAF1	Bcl-2-associated transcription factor 1 OS=Homo sapiens OX=9606 GN=BCLAF1 PE=1 SV=2	1	0	0	0	0	0		64279.7			1073910
sp|P11274|BCR_HUMAN	BCR	Breakpoint cluster region protein OS=Homo sapiens OX=9606 GN=BCR PE=1 SV=2	0	0	0	2	4	3		46665.1	302800	192146	107704	343840	431964
sp|Q9Y276|BCS1_HUMAN	BCS1L	Mitochondrial chaperone BCS1 OS=Homo sapiens OX=9606 GN=BCS1L PE=1 SV=1	0	1	0	2	3	5		602970	583616	820166	577210	590551	1744850
sp|Q9BUT1|DHRS6_HUMAN	BDH2	Dehydrogenase/reductase SDR family member 6 OS=Homo sapiens OX=9606 GN=BDH2 PE=1 SV=2	0	0	0	0	0	1				204126			382731
tr|A0A0G2JN16|A0A0G2JN16_HUMAN	BDP1	Transcription factor TFIIIB component B'' homolog OS=Homo sapiens OX=9606 GN=BDP1 PE=1 SV=1	1	0	0	0	0	0		54024.4			69893.6
sp|Q14457|BECN1_HUMAN	BECN1	Beclin-1 OS=Homo sapiens OX=9606 GN=BECN1 PE=1 SV=2	1	0	1	2	1	1		755313		1770420	1409220	153668	6400930
sp|O15155|BET1_HUMAN	BET1	BET1 homolog OS=Homo sapiens OX=9606 GN=BET1 PE=1 SV=1	0	1	1	2	2	3		803053	854093	889278	4734220	3159320	4213180
sp|Q9NYM9|BET1L_HUMAN	BET1L	BET1-like protein OS=Homo sapiens OX=9606 GN=BET1L PE=1 SV=1	0	0	0	2	2	4		420362	170424	808181	825080	955767	7940970
sp|Q8TD16|BICD2_HUMAN	BICD2	Protein bicaudal D homolog 2 OS=Homo sapiens OX=9606 GN=BICD2 PE=1 SV=1	0	0	0	1	3	0			75174.9		383157	468757
sp|P55957|BID_HUMAN	BID	BH3-interacting domain death agonist OS=Homo sapiens OX=9606 GN=BID PE=1 SV=1	0	0	0	0	1	0			234220			445987
sp|Q9NQY0|BIN3_HUMAN	BIN3	Bridging integrator 3 OS=Homo sapiens OX=9606 GN=BIN3 PE=1 SV=1	0	0	0	0	0	1				626414			6212650
sp|Q9NR09|BIRC6_HUMAN	BIRC6	Baculoviral IAP repeat-containing protein 6 OS=Homo sapiens OX=9606 GN=BIRC6 PE=1 SV=3	0	0	0	7	7	6		108347	163406	410339	403894	277747	427606
sp|Q13867|BLMH_HUMAN	BLMH	Bleomycin hydrolase OS=Homo sapiens OX=9606 GN=BLMH PE=1 SV=1	3	2	1	2	3	3		3072570	2850620	3719900	3518300	4284590	4617930
sp|P78537|BL1S1_HUMAN	BLOC1S1	Biogenesis of lysosome-related organelles complex 1 subunit 1 OS=Homo sapiens OX=9606 GN=BLOC1S1 PE=1 SV=2	5	4	5	2	1	3		13084100	17432000	15361400	7881970	11410000	9914530
sp|Q6QNY1|BL1S2_HUMAN	BLOC1S2	Biogenesis of lysosome-related organelles complex 1 subunit 2 OS=Homo sapiens OX=9606 GN=BLOC1S2 PE=1 SV=1	6	5	3	4	7	2		4285370	9801700	5025950	3252550	9665920	4066300
sp|Q9NUP1|BL1S4_HUMAN	BLOC1S4	Biogenesis of lysosome-related organelles complex 1 subunit 4 OS=Homo sapiens OX=9606 GN=BLOC1S4 PE=1 SV=1	0	0	0	0	0	1				142172			222361
sp|Q9UL45|BL1S6_HUMAN	BLOC1S6	Biogenesis of lysosome-related organelles complex 1 subunit 6 OS=Homo sapiens OX=9606 GN=BLOC1S6 PE=1 SV=1	0	0	0	0	0	1				48484.3			7669.42
sp|P53004|BIEA_HUMAN	BLVRA	Biliverdin reductase A OS=Homo sapiens OX=9606 GN=BLVRA PE=1 SV=2	0	0	0	1	2	1		591738	1548110	4424120	943437	2251220	1254600
sp|P30043|BLVRB_HUMAN	BLVRB	Flavin reductase (NADPH) OS=Homo sapiens OX=9606 GN=BLVRB PE=1 SV=3	0	0	0	1	1	1		143384	431821	334536	675305	1743000	987011
sp|Q9NSY1|BMP2K_HUMAN	BMP2K	BMP-2-inducible protein kinase OS=Homo sapiens OX=9606 GN=BMP2K PE=1 SV=2	0	0	0	1	0	1		43792.5			20672.7		11958.9
sp|P36894|BMR1A_HUMAN	BMPR1A	Bone morphogenetic protein receptor type-1A OS=Homo sapiens OX=9606 GN=BMPR1A PE=1 SV=2	0	0	1	19	15	15		17629400	12130000	32847100	30105700	31887100	52477300
sp|O00238|BMR1B_HUMAN	BMPR1B	Bone morphogenetic protein receptor type-1B OS=Homo sapiens OX=9606 GN=BMPR1B PE=1 SV=1	0	0	0	5	4	2		2091030	1221950		5264920	2144000
sp|Q13873|BMPR2_HUMAN	BMPR2	Bone morphogenetic protein receptor type-2 OS=Homo sapiens OX=9606 GN=BMPR2 PE=1 SV=2	0	0	2	45	45	34		889797	1241400	8490950	13464800	21901800	33742800
sp|Q12981|SEC20_HUMAN	BNIP1	Vesicle transport protein SEC20 OS=Homo sapiens OX=9606 GN=BNIP1 PE=1 SV=3	1	1	0	6	4	2		3277660	20145500	450499	4721230	5158300	768156
sp|Q12983|BNIP3_HUMAN	BNIP3	BCL2/adenovirus E1B 19 kDa protein-interacting protein 3 OS=Homo sapiens OX=9606 GN=BNIP3 PE=1 SV=4	0	0	0	3	0	1		77159.4			1567190		766911
sp|O60238|BNI3L_HUMAN	BNIP3L	BCL2/adenovirus E1B 19 kDa protein-interacting protein 3-like OS=Homo sapiens OX=9606 GN=BNIP3L PE=1 SV=1	0	0	0	2	2	0		684259	386369		3531150	3204390
sp|Q969J3|BORC5_HUMAN	BORCS5	BLOC-1-related complex subunit 5 OS=Homo sapiens OX=9606 GN=BORCS5 PE=1 SV=1	12	10	9	12	14	7		53316100	54223600	47400000	40594100	41286400	37257000
sp|Q96GS4|BORC6_HUMAN	BORCS6	BLOC-1-related complex subunit 6 OS=Homo sapiens OX=9606 GN=BORCS6 PE=1 SV=2	14	12	16	18	18	14		58694500	76378900	86372000	43115000	47324100	62251800
sp|Q96B45|BORC7_HUMAN	BORCS7	BLOC-1-related complex subunit 7 OS=Homo sapiens OX=9606 GN=BORCS7 PE=3 SV=2	3	1	0	4	2	0		9189570	16124700		6370820	8593950
sp|Q96FH0|BORC8_HUMAN	BORCS8	BLOC-1-related complex subunit 8 OS=Homo sapiens OX=9606 GN=BORCS8 PE=1 SV=1	1	1	0	1	1	0		3272740	5973290		1986950	3687570
sp|O95861|BPNT1_HUMAN	BPNT1	3'(2'),5'-bisphosphate nucleotidase 1 OS=Homo sapiens OX=9606 GN=BPNT1 PE=1 SV=1	0	0	0	0	2	2			470369	767105		1560170	1529510
sp|Q9NX62|IMPA3_HUMAN	BPNT2	Golgi-resident adenosine 3',5'-bisphosphate 3'-phosphatase OS=Homo sapiens OX=9606 GN=BPNT2 PE=1 SV=1	0	1	0	4	3	2		2159320	1359050	767520	4827530	2912820	5815010
sp|Q12830|BPTF_HUMAN	BPTF	Nucleosome-remodeling factor subunit BPTF OS=Homo sapiens OX=9606 GN=BPTF PE=1 SV=3	0	0	1	0	3	3			59698	940531		84702.8	665441
sp|Q69YU5|BWNIN_HUMAN	BRAWNIN	Protein BRAWNIN OS=Homo sapiens OX=9606 GN=BRAWNIN PE=1 SV=2	0	0	0	0	0	1				1876100			322433
sp|P51587|BRCA2_HUMAN	BRCA2	Breast cancer type 2 susceptibility protein OS=Homo sapiens OX=9606 GN=BRCA2 PE=1 SV=4	0	0	1	1	0	2		53872.4		990171	4825860		34398200
sp|P46736|BRCC3_HUMAN	BRCC3	Lys-63-specific deubiquitinase BRCC36 OS=Homo sapiens OX=9606 GN=BRCC3 PE=1 SV=2	0	0	0	0	1	0			107826			367876
sp|O60885|BRD4_HUMAN	BRD4	Bromodomain-containing protein 4 OS=Homo sapiens OX=9606 GN=BRD4 PE=1 SV=2	0	0	0	0	0	1				809865			917415
sp|Q9H0E9|BRD8_HUMAN	BRD8	Bromodomain-containing protein 8 OS=Homo sapiens OX=9606 GN=BRD8 PE=1 SV=2	0	0	0	0	0	1				21452.1			40290.3
sp|Q8WY22|BRI3B_HUMAN	BRI3BP	BRI3-binding protein OS=Homo sapiens OX=9606 GN=BRI3BP PE=1 SV=1	3	2	3	2	4	2		1701850	2627030	1589960	4533150	7560750	4253630
sp|Q5VW32|BROX_HUMAN	BROX	BRO1 domain-containing protein BROX OS=Homo sapiens OX=9606 GN=BROX PE=1 SV=1	1	1	1	4	3	3		3336800	1683430	1715920	26134800	7688220	16042900
sp|Q9NW68|BSDC1_HUMAN	BSDC1	BSD domain-containing protein 1 OS=Homo sapiens OX=9606 GN=BSDC1 PE=1 SV=1	0	0	0	0	1	5			11676.4	81450.9		119775	477487
sp|P35613|BASI_HUMAN	BSG	Basigin OS=Homo sapiens OX=9606 GN=BSG PE=1 SV=2	9	9	5	18	14	13		46233700	51124200	46347100	105572000	90271100	119665000
sp|O14981|BTAF1_HUMAN	BTAF1	TATA-binding protein-associated factor 172 OS=Homo sapiens OX=9606 GN=BTAF1 PE=1 SV=2	1	2	3	1	3	3		80240.1	1197780	826850	57797.2	425013	801384
sp|P43251|BTD_HUMAN	BTD	Biotinidase OS=Homo sapiens OX=9606 GN=BTD PE=1 SV=2	0	0	0	0	1	0			37905.1			163733
sp|P20290|BTF3_HUMAN	BTF3	Transcription factor BTF3 OS=Homo sapiens OX=9606 GN=BTF3 PE=1 SV=1	0	0	1	0	0	2				75697			111949
sp|Q96K17|BT3L4_HUMAN	BTF3L4	Transcription factor BTF3 homolog 4 OS=Homo sapiens OX=9606 GN=BTF3L4 PE=1 SV=1	0	0	0	0	0	1				48368			168486
sp|Q7KYR7|BT2A1_HUMAN	BTN2A1	Butyrophilin subfamily 2 member A1 OS=Homo sapiens OX=9606 GN=BTN2A1 PE=1 SV=3	1	0	0	3	2	2		1179930	1065730	3791450	1429910	1768550	3862840
sp|O43684|BUB3_HUMAN	BUB3	Mitotic checkpoint protein BUB3 OS=Homo sapiens OX=9606 GN=BUB3 PE=1 SV=1	2	2	2	4	2	4		2181240	2676810	3522410	5575550	4913680	6917650
sp|O43709|BUD23_HUMAN	BUD23	Probable 18S rRNA (guanine-N(7))-methyltransferase OS=Homo sapiens OX=9606 GN=BUD23 PE=1 SV=2	0	0	0	0	1	0			730423			189937
sp|Q13895|BYST_HUMAN	BYSL	Bystin OS=Homo sapiens OX=9606 GN=BYSL PE=1 SV=3	0	0	0	1	0	0		57299.3			146080
sp|Q9Y6E2|5MP1_HUMAN	BZW2	eIF5-mimic protein 1 OS=Homo sapiens OX=9606 GN=BZW2 PE=1 SV=1	1	3	2	1	1	4		779708	1509870	1203130	2662530	3738710	2469220
sp|Q96F05|CK024_HUMAN	C11orf24	Uncharacterized protein C11orf24 OS=Homo sapiens OX=9606 GN=C11orf24 PE=1 SV=2	0	0	0	8	7	7		291649	37819.2	431440	2633230	1056740	3799340
sp|Q9H0W9|CK054_HUMAN	C11orf54	Ester hydrolase C11orf54 OS=Homo sapiens OX=9606 GN=C11orf54 PE=1 SV=1	0	0	0	1	0	0		7295.44			63984.9
sp|Q99622|C10_HUMAN	C12orf57	Protein C10 OS=Homo sapiens OX=9606 GN=C12orf57 PE=1 SV=1	0	0	0	0	2	0			200074			777668
sp|Q9UFG5|CS025_HUMAN	C19orf25	UPF0449 protein C19orf25 OS=Homo sapiens OX=9606 GN=C19orf25 PE=1 SV=2	0	0	0	3	2	3		82170.2	68071.5	138143	201240	216198	781909
sp|Q96EU7|C1GLC_HUMAN	C1GALT1C1	C1GALT1-specific chaperone 1 OS=Homo sapiens OX=9606 GN=C1GALT1C1 PE=1 SV=1	0	0	0	0	0	1				170455			1748760
sp|Q9H7X2|RDD1_HUMAN	C1orf115	Required for drug-induced death protein 1 OS=Homo sapiens OX=9606 GN=C1orf115 PE=2 SV=1	0	0	0	1	0	0		33385.8			162026
sp|Q9H425|CA198_HUMAN	C1orf198	Uncharacterized protein C1orf198 OS=Homo sapiens OX=9606 GN=C1orf198 PE=1 SV=1	0	0	0	5	4	8		2677980	1645510	6326440	7615330	5212780	32961300
sp|Q07021|C1QBP_HUMAN	C1QBP	Complement component 1 Q subcomponent-binding protein, mitochondrial OS=Homo sapiens OX=9606 GN=C1QBP PE=1 SV=1	7	9	10	13	11	20		15583300	14164700	44471800	38902700	37783100	148236000
sp|Q9GZN8|CT027_HUMAN	C20orf27	UPF0687 protein C20orf27 OS=Homo sapiens OX=9606 GN=C20orf27 PE=1 SV=3	0	0	0	0	2	0			288735			845554
sp|Q86YS7|C2CD5_HUMAN	C2CD5	C2 domain-containing protein 5 OS=Homo sapiens OX=9606 GN=C2CD5 PE=1 SV=1	0	0	0	1	1	2		94158.9	72698.4	420545	87146.3	114984	343665
sp|P01024|CO3_HUMAN	C3	Complement C3 OS=Homo sapiens OX=9606 GN=C3 PE=1 SV=2	0	0	0	3	1	2		1918660		1702110	75987000	859585	5026930
sp|F5H4A9|CC080_HUMAN	C3orf80	Uncharacterized membrane protein C3orf80 OS=Homo sapiens OX=9606 GN=C3orf80 PE=2 SV=1	0	0	0	1	4	1		202256	827099	120885	383852	880749	347697
sp|P0C0L4|CO4A_HUMAN	C4A	Complement C4-A OS=Homo sapiens OX=9606 GN=C4A PE=1 SV=2	1	1	0	14	7	15		4557840	2473970	1747610	65047900	32142300	93366200
sp|Q7Z4R8|CF120_HUMAN	C6orf120	UPF0669 protein C6orf120 OS=Homo sapiens OX=9606 GN=C6orf120 PE=1 SV=1	0	0	1	2	3	2			220307	232333	440419	650782	579235
sp|O95873|CF047_HUMAN	C6orf47	Uncharacterized protein C6orf47 OS=Homo sapiens OX=9606 GN=C6orf47 PE=1 SV=2	0	0	0	0	1	0			309518			1150540
sp|Q9H7E9|CH033_HUMAN	C8orf33	UPF0488 protein C8orf33 OS=Homo sapiens OX=9606 GN=C8orf33 PE=1 SV=1	2	1	0	0	0	1		153280	507201	4872010	377646	1125800	7364410
sp|Q6P1X6|CH082_HUMAN	C8orf82	UPF0598 protein C8orf82 OS=Homo sapiens OX=9606 GN=C8orf82 PE=1 SV=2	0	0	0	0	0	1				17109.5			52620.7
sp|P02748|CO9_HUMAN	C9	Complement component C9 OS=Homo sapiens OX=9606 GN=C9 PE=1 SV=2	0	0	0	1	0	0		131526			1103290
sp|Q5T6V5|QSPP_HUMAN	C9orf64	Queuosine salvage protein OS=Homo sapiens OX=9606 GN=C9orf64 PE=1 SV=1	0	0	0	0	1	0			105283			281844
sp|Q96LT7|CI072_HUMAN	C9orf72	Guanine nucleotide exchange factor C9orf72 OS=Homo sapiens OX=9606 GN=C9orf72 PE=1 SV=2	0	1	0	3	2	2		4318170	5376920	4616580	1744510	3945120	1009800
sp|P00918|CAH2_HUMAN	CA2	Carbonic anhydrase 2 OS=Homo sapiens OX=9606 GN=CA2 PE=1 SV=2	0	2	1	6	12	7		3219070	4714700	4587280	20672300	31517400	40240200
sp|Q9Y376|CAB39_HUMAN	CAB39	Calcium-binding protein 39 OS=Homo sapiens OX=9606 GN=CAB39 PE=1 SV=1	0	1	0	2	4	4		292319	781809	754857	1487390	3872840	3396940
sp|Q9H9S4|CB39L_HUMAN	CAB39L	Calcium-binding protein 39-like OS=Homo sapiens OX=9606 GN=CAB39L PE=1 SV=3	0	0	0	1	0	0		107619			84761.3
sp|Q5VU97|CAHD1_HUMAN	CACHD1	VWFA and cache domain-containing protein 1 OS=Homo sapiens OX=9606 GN=CACHD1 PE=2 SV=2	1	1	0	14	11	10		342932	952626	1093240	3992660	2740760	5781570
sp|P54289|CA2D1_HUMAN	CACNA2D1	Voltage-dependent calcium channel subunit alpha-2/delta-1 OS=Homo sapiens OX=9606 GN=CACNA2D1 PE=1 SV=3	0	0	0	4	4	3		228746	234143	278383	1053490	673415	877061
sp|Q9NY47|CA2D2_HUMAN	CACNA2D2	Voltage-dependent calcium channel subunit alpha-2/delta-2 OS=Homo sapiens OX=9606 GN=CACNA2D2 PE=1 SV=2	0	0	0	2	2	3		26975.1	58919.7	123516	236845	236218	791573
sp|Q8N1I8|CAAS1_HUMAN	CACTIN-AS1	Putative uncharacterized protein encoded by CACTIN-AS1 OS=Homo sapiens OX=9606 GN=CACTIN-AS1 PE=2 SV=1	0	0	0	0	2	0			508130			1899360
sp|Q9HB71|CYBP_HUMAN	CACYBP	Calcyclin-binding protein OS=Homo sapiens OX=9606 GN=CACYBP PE=1 SV=2	3	4	6	9	10	8		3921220	5472870	13039000	10934000	13653900	23612500
sp|P27708|PYR1_HUMAN	CAD	CAD protein OS=Homo sapiens OX=9606 GN=CAD PE=1 SV=3	5	8	5	19	22	27		2545000	2897790	3640930	7828610	8516440	17939200
sp|Q9BY67|CADM1_HUMAN	CADM1	Cell adhesion molecule 1 OS=Homo sapiens OX=9606 GN=CADM1 PE=1 SV=2	1	2	1	15	12	12		1728920	2852010	9034350	7592800	7463630	15017400
sp|Q9P1Z2|CACO1_HUMAN	CALCOCO1	Calcium-binding and coiled-coil domain-containing protein 1 OS=Homo sapiens OX=9606 GN=CALCOCO1 PE=1 SV=2	1	0	0	14	8	11		574156	1281640	17010900	11539600	7168790	23350900
sp|Q13137|CACO2_HUMAN	CALCOCO2	Calcium-binding and coiled-coil domain-containing protein 2 OS=Homo sapiens OX=9606 GN=CALCOCO2 PE=1 SV=1	1	1	0	48	47	47		23462700	9546640	15748900	128901000	176894000	184402000
sp|P0DP23|CALM1_HUMAN	CALM1	Calmodulin-1 OS=Homo sapiens OX=9606 GN=CALM1 PE=1 SV=1	4	6	7	18	19	23		19560900	12690100	10879100	49221300	30008900	39347700
sp|P27797|CALR_HUMAN	CALR	Calreticulin OS=Homo sapiens OX=9606 GN=CALR PE=1 SV=1	11	8	3	26	23	22		22444000	27596600	31273100	63593800	81319500	109199000
sp|O43852|CALU_HUMAN	CALU	Calumenin OS=Homo sapiens OX=9606 GN=CALU PE=1 SV=2	4	4	4	16	14	16		33420600	41292400	13442000	44129300	45430600	43949100
sp|Q13557|KCC2D_HUMAN	CAMK2D	Calcium/calmodulin-dependent protein kinase type II subunit delta OS=Homo sapiens OX=9606 GN=CAMK2D PE=1 SV=3	2	3	2	6	4	4		1278820	4194580	3040510	1885070	8082160	4441600
sp|P49069|CAMLG_HUMAN	CAMLG	Guided entry of tail-anchored proteins factor CAMLG OS=Homo sapiens OX=9606 GN=CAMLG PE=1 SV=1	0	1	0	1	1	0		111408	254142		159574	561495
sp|Q86VP6|CAND1_HUMAN	CAND1	Cullin-associated NEDD8-dissociated protein 1 OS=Homo sapiens OX=9606 GN=CAND1 PE=1 SV=2	5	8	4	14	9	16		999397	1949750	3065970	2602160	3422810	6393910
sp|Q8WVQ1|CANT1_HUMAN	CANT1	Soluble calcium-activated nucleotidase 1 OS=Homo sapiens OX=9606 GN=CANT1 PE=1 SV=1	0	0	0	0	2	6			1827170	1904500		1990700	5636620
sp|P27824|CALX_HUMAN	CANX	Calnexin OS=Homo sapiens OX=9606 GN=CANX PE=1 SV=2	27	30	22	47	51	51		57066900	64822200	134863000	127372000	120994000	250649000
sp|Q01518|CAP1_HUMAN	CAP1	Adenylyl cyclase-associated protein 1 OS=Homo sapiens OX=9606 GN=CAP1 PE=1 SV=5	1	0	2	4	7	6		1473270	3796660	4102760	4702580	12224800	12653000
sp|O75808|CAN15_HUMAN	CAPN15	Calpain-15 OS=Homo sapiens OX=9606 GN=CAPN15 PE=1 SV=1	0	0	0	1	1	1			69911.1		28829.2	50368.6	61838.5
sp|P17655|CAN2_HUMAN	CAPN2	Calpain-2 catalytic subunit OS=Homo sapiens OX=9606 GN=CAPN2 PE=1 SV=6	0	0	0	0	1	0			100178			240062
sp|O15484|CAN5_HUMAN	CAPN5	Calpain-5 OS=Homo sapiens OX=9606 GN=CAPN5 PE=1 SV=2	0	0	0	0	0	2				295810			495333
sp|P04632|CPNS1_HUMAN	CAPNS1	Calpain small subunit 1 OS=Homo sapiens OX=9606 GN=CAPNS1 PE=1 SV=1	0	0	0	1	0	5		9442.11		388955	86136.6		1492530
sp|Q14444|CAPR1_HUMAN	CAPRIN1	Caprin-1 OS=Homo sapiens OX=9606 GN=CAPRIN1 PE=1 SV=2	0	2	0	4	1	3		51728.7	8853880		103888	19620200	404518
sp|P52907|CAZA1_HUMAN	CAPZA1	F-actin-capping protein subunit alpha-1 OS=Homo sapiens OX=9606 GN=CAPZA1 PE=1 SV=3	7	5	5	16	17	12		8620060	6077430	8768070	19464200	12336100	18601800
sp|P47755|CAZA2_HUMAN	CAPZA2	F-actin-capping protein subunit alpha-2 OS=Homo sapiens OX=9606 GN=CAPZA2 PE=1 SV=3	1	1	2	3	2	3		10444100	9298080	11654300	14136900	17137200	21470600
sp|P47756|CAPZB_HUMAN	CAPZB	F-actin-capping protein subunit beta OS=Homo sapiens OX=9606 GN=CAPZB PE=1 SV=5	1	3	3	5	1	2		15621900	6443680	7957390	8374560	12479600	14744500
sp|Q5VZK9|CARL1_HUMAN	CARMIL1	F-actin-uncapping protein LRRC16A OS=Homo sapiens OX=9606 GN=CARMIL1 PE=1 SV=1	0	0	0	0	1	0			24939.3			38606.8
sp|P49589|SYCC_HUMAN	CARS1	Cysteine--tRNA ligase, cytoplasmic OS=Homo sapiens OX=9606 GN=CARS1 PE=1 SV=3	0	0	0	1	3	3		200672	442761	825133	504321	1118370	4772890
sp|O14936|CSKP_HUMAN	CASK	Peripheral plasma membrane protein CASK OS=Homo sapiens OX=9606 GN=CASK PE=1 SV=3	0	0	0	1	0	2		90489.7		1075930	464413		3274590
sp|P04040|CATA_HUMAN	CAT	Catalase OS=Homo sapiens OX=9606 GN=CAT PE=1 SV=3	2	2	1	4	7	6		1951160	3604100	5364280	2052320	2198420	8049300
sp|Q03135|CAV1_HUMAN	CAV1	Caveolin-1 OS=Homo sapiens OX=9606 GN=CAV1 PE=1 SV=4	0	0	0	2	1	1		74524.4	154256	229966	792784	298296	2164030
sp|Q8N350|CBARP_HUMAN	CBARP	Voltage-dependent calcium channel beta subunit-associated regulatory protein OS=Homo sapiens OX=9606 GN=CBARP PE=1 SV=3	0	0	0	3	2	1		95676.4	47705.9	20799.4	99003.1	74377.8	21049.7
sp|Q13951|PEBB_HUMAN	CBFB	Core-binding factor subunit beta OS=Homo sapiens OX=9606 GN=CBFB PE=1 SV=2	0	0	0	2	3	1		130916	866300	177788	338356	216884	613999
tr|J3KTD8|J3KTD8_HUMAN	CBFB	Core-binding factor subunit beta (Fragment) OS=Homo sapiens OX=9606 GN=CBFB PE=1 SV=1	0	0	0	0	0	1				95827.9			86783.4
sp|P22681|CBL_HUMAN	CBL	E3 ubiquitin-protein ligase CBL OS=Homo sapiens OX=9606 GN=CBL PE=1 SV=2	0	0	0	2	2	1		298672	122126	272644	484621	224644	373539
sp|P16152|CBR1_HUMAN	CBR1	Carbonyl reductase [NADPH] 1 OS=Homo sapiens OX=9606 GN=CBR1 PE=1 SV=3	0	1	0	4	5	5		2861840	1902950	337774	3096910	4689680	2733210
sp|P35520|CBS_HUMAN	CBS	Cystathionine beta-synthase OS=Homo sapiens OX=9606 GN=CBS PE=1 SV=2	0	0	0	2	2	3		2463410	214902	1157460	574709	1103430	1301420
sp|P83916|CBX1_HUMAN	CBX1	Chromobox protein homolog 1 OS=Homo sapiens OX=9606 GN=CBX1 PE=1 SV=1	2	1	1	1	1	2		999430			840290
sp|Q14781|CBX2_HUMAN	CBX2	Chromobox protein homolog 2 OS=Homo sapiens OX=9606 GN=CBX2 PE=1 SV=2	0	2	0	0	0	0			225704			233243
sp|Q13185|CBX3_HUMAN	CBX3	Chromobox protein homolog 3 OS=Homo sapiens OX=9606 GN=CBX3 PE=1 SV=4	0	1	2	0	1	1			5395010	3186550		4130700	2353780
sp|Q6P1N0|C2D1A_HUMAN	CC2D1A	Coiled-coil and C2 domain-containing protein 1A OS=Homo sapiens OX=9606 GN=CC2D1A PE=1 SV=1	0	0	0	10	7	9		352251	119760	1312150	773462	680674	3864520
tr|A0A7P0Z4M5|A0A7P0Z4M5_HUMAN	CC2D1A	Coiled-coil and C2 domain-containing protein 1A (Fragment) OS=Homo sapiens OX=9606 GN=CC2D1A PE=1 SV=1	0	0	0	1	0	0		31625.7			50751.8
tr|H0Y517|H0Y517_HUMAN	CC2D1B	Coiled-coil and C2 domain-containing protein 1B (Fragment) OS=Homo sapiens OX=9606 GN=CC2D1B PE=1 SV=1	0	0	0	1	2	1		282087	7136.59	917034	950536	175007	3703740
sp|Q96CT7|CC124_HUMAN	CCDC124	Coiled-coil domain-containing protein 124 OS=Homo sapiens OX=9606 GN=CCDC124 PE=1 SV=1	0	0	0	0	0	1				452699			1096560
sp|Q9H6E4|CC134_HUMAN	CCDC134	Coiled-coil domain-containing protein 134 OS=Homo sapiens OX=9606 GN=CCDC134 PE=1 SV=1	0	0	0	0	1	2			278049	732232		805423	1746660
sp|Q96M89|CC138_HUMAN	CCDC138	Coiled-coil domain-containing protein 138 OS=Homo sapiens OX=9606 GN=CCDC138 PE=1 SV=1	0	0	0	1	1	2		546654		153573	4675230	2820210	2203860
sp|Q49A88|CCD14_HUMAN	CCDC14	Coiled-coil domain-containing protein 14 OS=Homo sapiens OX=9606 GN=CCDC14 PE=1 SV=3	0	1	0	0	1	1			134742	76889.2		148629	262430
sp|A6NI56|CC154_HUMAN	CCDC154	Coiled-coil domain-containing protein 154 OS=Homo sapiens OX=9606 GN=CCDC154 PE=2 SV=5	0	0	0	0	0	1				166540			1061760
sp|Q8NDH2|CC168_HUMAN	CCDC168	Leucine-rich repeat transmembrane protein CCDC168 OS=Homo sapiens OX=9606 GN=CCDC168 PE=2 SV=3	1	1	0	2	2	0		8488430	6982020		4663500	2663480
sp|Q5T9S5|CCD18_HUMAN	CCDC18	Coiled-coil domain-containing protein 18 OS=Homo sapiens OX=9606 GN=CCDC18 PE=1 SV=1	0	0	0	0	0	1				175946			134194
sp|O60826|CCD22_HUMAN	CCDC22	Coiled-coil domain-containing protein 22 OS=Homo sapiens OX=9606 GN=CCDC22 PE=1 SV=1	4	2	2	4	2	2		1758850	1219400	1350600	1399320	1019030	1570110
sp|Q96A33|CCD47_HUMAN	CCDC47	PAT complex subunit CCDC47 OS=Homo sapiens OX=9606 GN=CCDC47 PE=1 SV=1	2	4	3	9	8	11		5122980	6344820	7271340	7051310	6490770	10164300
sp|Q8IVM0|CCD50_HUMAN	CCDC50	Coiled-coil domain-containing protein 50 OS=Homo sapiens OX=9606 GN=CCDC50 PE=1 SV=1	0	0	0	0	0	2				142329			149917
sp|Q96ER9|MITOK_HUMAN	CCDC51	Mitochondrial potassium channel OS=Homo sapiens OX=9606 GN=CCDC51 PE=1 SV=2	0	0	0	2	1	0		450934	369407		1406250	719185
sp|Q9H0W5|CCDC8_HUMAN	CCDC8	Coiled-coil domain-containing protein 8 OS=Homo sapiens OX=9606 GN=CCDC8 PE=1 SV=2	0	0	0	0	0	1				984419			247578
sp|A6NKD9|CC85C_HUMAN	CCDC85C	Coiled-coil domain-containing protein 85C OS=Homo sapiens OX=9606 GN=CCDC85C PE=1 SV=1	0	0	0	1	2	0		81063.4			242741	334515
sp|Q3V6T2|GRDN_HUMAN	CCDC88A	Girdin OS=Homo sapiens OX=9606 GN=CCDC88A PE=1 SV=2	0	0	0	4	2	2		194849	149812	105057	280886	916168	186992
sp|Q9P219|DAPLE_HUMAN	CCDC88C	Protein Daple OS=Homo sapiens OX=9606 GN=CCDC88C PE=1 SV=3	0	0	1	1	0	1		29319.6		943544	54406.1		386249
sp|Q567U6|CCD93_HUMAN	CCDC93	Coiled-coil domain-containing protein 93 OS=Homo sapiens OX=9606 GN=CCDC93 PE=1 SV=2	1	1	2	0	0	1		453079	951894	1228830	309577	1351440	1716530
sp|O00622|CCN1_HUMAN	CCN1	CCN family member 1 OS=Homo sapiens OX=9606 GN=CCN1 PE=1 SV=1	0	0	0	2	0	0		705784			1563690
sp|P14635|CCNB1_HUMAN	CCNB1	G2/mitotic-specific cyclin-B1 OS=Homo sapiens OX=9606 GN=CCNB1 PE=1 SV=1	0	1	1	7	3	13		525981	1063160	2913660	1752110	2659300	6931370
sp|Q8N1B3|CCNQ_HUMAN	CCNQ	Cyclin-Q OS=Homo sapiens OX=9606 GN=CCNQ PE=1 SV=2	0	0	0	0	1	0			4085170			2657640
sp|Q8ND76|CCNY_HUMAN	CCNY	Cyclin-Y OS=Homo sapiens OX=9606 GN=CCNY PE=1 SV=2	1	0	0	1	2	3		161723	289771	1414030	698542	840923	1686060
sp|Q8N7R7|CCYL1_HUMAN	CCNYL1	Cyclin-Y-like protein 1 OS=Homo sapiens OX=9606 GN=CCNYL1 PE=1 SV=2	0	0	0	0	0	1				369597			156377
sp|Q9ULG6|CCPG1_HUMAN	CCPG1	Cell cycle progression protein 1 OS=Homo sapiens OX=9606 GN=CCPG1 PE=1 SV=3	0	0	0	23	21	18		4295160	6712340	6201970	43763100	42461300	105176000
sp|P78371|TCPB_HUMAN	CCT2	T-complex protein 1 subunit beta OS=Homo sapiens OX=9606 GN=CCT2 PE=1 SV=4	11	10	10	51	45	34		31352100	50774700	95332900	86644300	116268000	133705000
sp|P49368|TCPG_HUMAN	CCT3	T-complex protein 1 subunit gamma OS=Homo sapiens OX=9606 GN=CCT3 PE=1 SV=4	2	5	8	25	31	33		9502830	15080900	18379500	30041300	33719400	64457900
sp|P50991|TCPD_HUMAN	CCT4	T-complex protein 1 subunit delta OS=Homo sapiens OX=9606 GN=CCT4 PE=1 SV=4	7	8	9	23	22	35		29418000	29023300	42380300	50951300	69782200	92629900
sp|P48643|TCPE_HUMAN	CCT5	T-complex protein 1 subunit epsilon OS=Homo sapiens OX=9606 GN=CCT5 PE=1 SV=1	3	5	2	17	17	17		5566210	8068580	26289600	34098400	27567700	85970800
sp|P40227|TCPZ_HUMAN	CCT6A	T-complex protein 1 subunit zeta OS=Homo sapiens OX=9606 GN=CCT6A PE=1 SV=3	1	4	3	19	24	20		15229400	14199500	36673300	44376200	38263200	86032000
sp|Q99832|TCPH_HUMAN	CCT7	T-complex protein 1 subunit eta OS=Homo sapiens OX=9606 GN=CCT7 PE=1 SV=2	6	8	9	42	32	40		10768200	104083000	138779000	43450200	76430400	77232200
sp|P50990|TCPQ_HUMAN	CCT8	T-complex protein 1 subunit theta OS=Homo sapiens OX=9606 GN=CCT8 PE=1 SV=4	10	15	8	35	35	32		33374400	32308900	51375900	121267000	149485000	161020000
sp|P86791|CCZ1_HUMAN	CCZ1	Vacuolar fusion protein CCZ1 homolog OS=Homo sapiens OX=9606 GN=CCZ1 PE=1 SV=1	9	11	7	10	8	7		40826000	42947900	40830800	40183500	39137400	38866600
sp|Q6YHK3|CD109_HUMAN	CD109	CD109 antigen OS=Homo sapiens OX=9606 GN=CD109 PE=1 SV=2	0	0	0	1	2	2			37486.7	78700.5	549998	488658	442150
sp|P08571|CD14_HUMAN	CD14	Monocyte differentiation antigen CD14 OS=Homo sapiens OX=9606 GN=CD14 PE=1 SV=2	0	1	0	0	2	0			237404			244489
sp|Q5ZPR3|CD276_HUMAN	CD276	CD276 antigen OS=Homo sapiens OX=9606 GN=CD276 PE=1 SV=1	2	1	0	2	2	5		208836	373930	472017	1647680	1347360	4937000
sp|Q9Y5K6|CD2AP_HUMAN	CD2AP	CD2-associated protein OS=Homo sapiens OX=9606 GN=CD2AP PE=1 SV=1	2	0	0	5	2	4		921562	988524	846109	2513990	2233890	2564260
sp|Q9NPF0|CD320_HUMAN	CD320	CD320 antigen OS=Homo sapiens OX=9606 GN=CD320 PE=1 SV=1	1	0	1	13	14	24		2577680	2993000	2694380	108698000	115537000	143397000
tr|R4GN18|R4GN18_HUMAN	CD46	Membrane cofactor protein (Fragment) OS=Homo sapiens OX=9606 GN=CD46 PE=1 SV=1	0	0	0	6	3	5		2232560	1294470	847981	14534800	20465200	16447800
sp|P15529|MCP_HUMAN	CD46	Membrane cofactor protein OS=Homo sapiens OX=9606 GN=CD46 PE=1 SV=3	0	0	0	1	0	0		2063690			1577560
sp|Q08722|CD47_HUMAN	CD47	Leukocyte surface antigen CD47 OS=Homo sapiens OX=9606 GN=CD47 PE=1 SV=1	3	3	2	4	6	7		12737900	12982200	20708300	46799600	43260900	82245300
sp|P08174|DAF_HUMAN	CD55	Complement decay-accelerating factor OS=Homo sapiens OX=9606 GN=CD55 PE=1 SV=4	0	0	0	3	3	2		858795	447229	150032	4448450	3335450	1369320
sp|P13987|CD59_HUMAN	CD59	CD59 glycoprotein OS=Homo sapiens OX=9606 GN=CD59 PE=1 SV=1	0	0	0	1	1	1		1456630	2937550	1462770	9593180	13796000	8211920
sp|P08962|CD63_HUMAN	CD63	CD63 antigen OS=Homo sapiens OX=9606 GN=CD63 PE=1 SV=2	24	13	11	36	33	24		188831000	187882000	184912000	317046000	292275000	320793000
sp|P04233|HG2A_HUMAN	CD74	HLA class II histocompatibility antigen gamma chain OS=Homo sapiens OX=9606 GN=CD74 PE=1 SV=3	0	0	1	0	0	0				174955
sp|P60033|CD81_HUMAN	CD81	CD81 antigen OS=Homo sapiens OX=9606 GN=CD81 PE=1 SV=1	1	0	2	7	8	8		1421750	1071180	1739600	11689600	17356700	34398200
sp|Q01151|CD83_HUMAN	CD83	CD83 antigen OS=Homo sapiens OX=9606 GN=CD83 PE=1 SV=1	0	0	0	0	1	0			80926.3			1175130
sp|P21926|CD9_HUMAN	CD9	CD9 antigen OS=Homo sapiens OX=9606 GN=CD9 PE=1 SV=4	0	0	0	0	1	0			433823			1599370
sp|P14209|CD99_HUMAN	CD99	CD99 antigen OS=Homo sapiens OX=9606 GN=CD99 PE=1 SV=1	2	1	0	3	2	2		707204	79825.7	591305	4645070	304589	3687940
sp|Q8TCZ2|C99L2_HUMAN	CD99L2	CD99 antigen-like protein 2 OS=Homo sapiens OX=9606 GN=CD99L2 PE=1 SV=1	0	0	0	3	4	1			131793		3287360	6216410	4618500
sp|O75794|CD123_HUMAN	CDC123	Cell division cycle protein 123 homolog OS=Homo sapiens OX=9606 GN=CDC123 PE=1 SV=1	0	0	0	4	2	3		730311	640022	823193	3137140	2251720	3341640
sp|Q12834|CDC20_HUMAN	CDC20	Cell division cycle protein 20 homolog OS=Homo sapiens OX=9606 GN=CDC20 PE=1 SV=2	0	0	0	1	1	1		306638	277155	122004	846744	690501	675734
sp|Q9UJX2|CDC23_HUMAN	CDC23	Cell division cycle protein 23 homolog OS=Homo sapiens OX=9606 GN=CDC23 PE=1 SV=3	0	0	0	2	0	1		129117			404331		138530
sp|P30260|CDC27_HUMAN	CDC27	Cell division cycle protein 27 homolog OS=Homo sapiens OX=9606 GN=CDC27 PE=1 SV=2	0	0	1	0	0	2				1398310			1968090
sp|Q16543|CDC37_HUMAN	CDC37	Hsp90 co-chaperone Cdc37 OS=Homo sapiens OX=9606 GN=CDC37 PE=1 SV=1	1	4	1	8	5	7		2914290	7835820	7761410	8459150	8320010	30240200
sp|P60953|CDC42_HUMAN	CDC42	Cell division control protein 42 homolog OS=Homo sapiens OX=9606 GN=CDC42 PE=1 SV=2	0	1	3	0	4	8			67430.5	606507		301053	3174350
sp|Q5VT25|MRCKA_HUMAN	CDC42BPA	Serine/threonine-protein kinase MRCK alpha OS=Homo sapiens OX=9606 GN=CDC42BPA PE=1 SV=1	0	0	0	4	7	6		174509	197758	390154	824870	999961	919884
sp|Q9Y5S2|MRCKB_HUMAN	CDC42BPB	Serine/threonine-protein kinase MRCK beta OS=Homo sapiens OX=9606 GN=CDC42BPB PE=1 SV=2	0	0	0	0	1	1			40881.8	86744		49525	61410.5
sp|Q00587|BORG5_HUMAN	CDC42EP1	Cdc42 effector protein 1 OS=Homo sapiens OX=9606 GN=CDC42EP1 PE=1 SV=1	0	0	0	1	2	1			203242	280854	292157	766707	612710
sp|Q9H3Q1|BORG4_HUMAN	CDC42EP4	Cdc42 effector protein 4 OS=Homo sapiens OX=9606 GN=CDC42EP4 PE=1 SV=1	0	0	0	2	0	0		5451.24			5008.79
sp|Q9NRR3|C42S2_HUMAN	CDC42SE2	CDC42 small effector protein 2 OS=Homo sapiens OX=9606 GN=CDC42SE2 PE=1 SV=1	0	1	0	4	3	2		74733.2	252825		225562	897265	445201
sp|Q99459|CDC5L_HUMAN	CDC5L	Cell division cycle 5-like protein OS=Homo sapiens OX=9606 GN=CDC5L PE=1 SV=2	0	0	0	1	2	1		20534.4	257002	164804	40383.9	249237	151812
sp|Q99618|CDCA3_HUMAN	CDCA3	Cell division cycle-associated protein 3 OS=Homo sapiens OX=9606 GN=CDCA3 PE=1 SV=1	0	0	0	2	1	2		225722	135994		923486	249566	793822
sp|Q96FF9|CDCA5_HUMAN	CDCA5	Sororin OS=Homo sapiens OX=9606 GN=CDCA5 PE=1 SV=1	1	0	0	0	0	0		176934			17220900
sp|Q53HL2|BOREA_HUMAN	CDCA8	Borealin OS=Homo sapiens OX=9606 GN=CDCA8 PE=1 SV=2	0	1	0	2	1	0		469677	1866310		1289590	4331370
sp|P19022|CADH2_HUMAN	CDH2	Cadherin-2 OS=Homo sapiens OX=9606 GN=CDH2 PE=1 SV=4	1	0	1	12	14	14		679240	745423	3475800	5771890	6852040	18004300
sp|Q9H305|CDIP1_HUMAN	CDIP1	Cell death-inducing p53-target protein 1 OS=Homo sapiens OX=9606 GN=CDIP1 PE=1 SV=1	0	0	0	0	0	2				416196			2798170
sp|O14735|CDIPT_HUMAN	CDIPT	CDP-diacylglycerol--inositol 3-phosphatidyltransferase OS=Homo sapiens OX=9606 GN=CDIPT PE=1 SV=1	0	0	0	2	1	0		133340	100305		610485	121215
sp|P06493|CDK1_HUMAN	CDK1	Cyclin-dependent kinase 1 OS=Homo sapiens OX=9606 GN=CDK1 PE=1 SV=3	1	3	3	7	8	7		18832600	4447940	7015250	6164680	19827100	21439400
sp|P24941|CDK2_HUMAN	CDK2	Cyclin-dependent kinase 2 OS=Homo sapiens OX=9606 GN=CDK2 PE=1 SV=2	0	2	1	1	2	2		123917	1265780	688275	552849	9095670	1975320
sp|P11802|CDK4_HUMAN	CDK4	Cyclin-dependent kinase 4 OS=Homo sapiens OX=9606 GN=CDK4 PE=1 SV=2	0	0	0	1	0	0		133687			1062030
sp|Q00535|CDK5_HUMAN	CDK5	Cyclin-dependent kinase 5 OS=Homo sapiens OX=9606 GN=CDK5 PE=1 SV=3	0	0	0	2	2	1		196870	311359	135635	458799	754011	987423
sp|Q15078|CD5R1_HUMAN	CDK5R1	Cyclin-dependent kinase 5 activator 1 OS=Homo sapiens OX=9606 GN=CDK5R1 PE=1 SV=1	1	0	0	0	0	0		2028280			146340
sp|Q96JB5|CK5P3_HUMAN	CDK5RAP3	CDK5 regulatory subunit-associated protein 3 OS=Homo sapiens OX=9606 GN=CDK5RAP3 PE=1 SV=2	2	3	1	4	4	2		930836	1745970	3272320	2647710	2349300	10867400
sp|Q5VV42|CDKAL_HUMAN	CDKAL1	Threonylcarbamoyladenosine tRNA methylthiotransferase OS=Homo sapiens OX=9606 GN=CDKAL1 PE=1 SV=1	0	1	1	0	1	1			199428	995211		288009	1416200
sp|P42771|CDN2A_HUMAN	CDKN2A	Cyclin-dependent kinase inhibitor 2A OS=Homo sapiens OX=9606 GN=CDKN2A PE=1 SV=2	0	0	0	2	1	1		249631	516090	367147	1978530	1981900	2503300
sp|Q4KMG0|CDON_HUMAN	CDON	Cell adhesion molecule-related/down-regulated by oncogenes OS=Homo sapiens OX=9606 GN=CDON PE=1 SV=2	0	0	0	1	0	1				271583	38387.9		2547010
sp|O95674|CDS2_HUMAN	CDS2	Phosphatidate cytidylyltransferase 2 OS=Homo sapiens OX=9606 GN=CDS2 PE=1 SV=1	2	3	1	2	2	2		228031	317029	77191.9	2017280	737318	217613
sp|Q15517|CDSN_HUMAN	CDSN	Corneodesmosin OS=Homo sapiens OX=9606 GN=CDSN PE=1 SV=3	0	0	0	0	2	1			283286	72649.7		3015350	842454
sp|Q9UKY7|CDV3_HUMAN	CDV3	Protein CDV3 homolog OS=Homo sapiens OX=9606 GN=CDV3 PE=1 SV=1	1	0	0	3	2	2		192684	86404.9		231681	1424140	148042
sp|Q9HCU4|CELR2_HUMAN	CELSR2	Cadherin EGF LAG seven-pass G-type receptor 2 OS=Homo sapiens OX=9606 GN=CELSR2 PE=1 SV=1	0	0	0	0	1	0			2441.95			15080.2
sp|Q9NYQ7|CELR3_HUMAN	CELSR3	Cadherin EGF LAG seven-pass G-type receptor 3 OS=Homo sapiens OX=9606 GN=CELSR3 PE=1 SV=2	0	0	0	1	2	0		70771.9	11969.2		39713.4	48719
sp|Q9UHN6|CEIP2_HUMAN	CEMIP2	Cell surface hyaluronidase OS=Homo sapiens OX=9606 GN=CEMIP2 PE=1 SV=1	0	0	0	3	2	1		165461	1978360	72808.2	455861	977116	205302
sp|Q02224|CENPE_HUMAN	CENPE	Centromere-associated protein E OS=Homo sapiens OX=9606 GN=CENPE PE=1 SV=2	1	0	0	4	5	5		150124	127647	8331170	352484	311214	581486
sp|P49454|CENPF_HUMAN	CENPF	Centromere protein F OS=Homo sapiens OX=9606 GN=CENPF PE=1 SV=3	3	3	2	2	0	1		302104	188375	300638	265276	182877	551581
sp|Q7Z7K6|CENPV_HUMAN	CENPV	Centromere protein V OS=Homo sapiens OX=9606 GN=CENPV PE=1 SV=1	0	1	0	1	0	2		120625	269398	340202	811839	622297	900921
tr|A0A0M3HER2|A0A0M3HER2_HUMAN	CENPV	Centromere protein V OS=Homo sapiens OX=9606 GN=CENPV PE=1 SV=1	0	0	1	0	3	0			441737	381820		677310	738182
sp|Q6ZU80|CE128_HUMAN	CEP128	Centrosomal protein of 128 kDa OS=Homo sapiens OX=9606 GN=CEP128 PE=1 SV=2	0	0	0	0	1	0			213900			79089.5
sp|Q9UPN4|CP131_HUMAN	CEP131	Centrosomal protein of 131 kDa OS=Homo sapiens OX=9606 GN=CEP131 PE=1 SV=3	0	2	0	9	10	10		510609	2920390	886968	3263350	3044890	5678410
sp|Q5SW79|CE170_HUMAN	CEP170	Centrosomal protein of 170 kDa OS=Homo sapiens OX=9606 GN=CEP170 PE=1 SV=1	0	0	0	2	4	2		39842.1	256964	262158	118544	571986	218005
sp|Q9BV73|CP250_HUMAN	CEP250	Centrosome-associated protein CEP250 OS=Homo sapiens OX=9606 GN=CEP250 PE=1 SV=2	0	0	0	1	0	0		357709			264842
sp|O15078|CE290_HUMAN	CEP290	Centrosomal protein of 290 kDa OS=Homo sapiens OX=9606 GN=CEP290 PE=1 SV=2	0	0	0	3	1	3		115087	144894	464194	231937	72492.3	497936
sp|Q5VT06|CE350_HUMAN	CEP350	Centrosome-associated protein 350 OS=Homo sapiens OX=9606 GN=CEP350 PE=1 SV=1	1	0	0	1	0	0		32406.5			343279
sp|Q9BYV8|CEP41_HUMAN	CEP41	Centrosomal protein of 41 kDa OS=Homo sapiens OX=9606 GN=CEP41 PE=1 SV=1	0	0	0	3	0	0		939221			943034
sp|O95684|CEP43_HUMAN	CEP43	Centrosomal protein 43 OS=Homo sapiens OX=9606 GN=CEP43 PE=1 SV=1	0	0	0	2	1	3		87077.4	638175	251063	303036	541213	1662950
sp|Q53EZ4|CEP55_HUMAN	CEP55	Centrosomal protein of 55 kDa OS=Homo sapiens OX=9606 GN=CEP55 PE=1 SV=3	1	0	0	6	2	2		1200330	181794	3403140	6668440	469083	4055870
sp|Q8TCT0|CERK1_HUMAN	CERK	Ceramide kinase OS=Homo sapiens OX=9606 GN=CERK PE=1 SV=1	0	0	0	2	6	3		479560	316961	1315680	12721100	4438190	20174900
sp|P27544|CERS1_HUMAN	CERS1	Ceramide synthase 1 OS=Homo sapiens OX=9606 GN=CERS1 PE=1 SV=1	0	0	0	0	0	1				42022.9			122662
sp|P41208|CETN2_HUMAN	CETN2	Centrin-2 OS=Homo sapiens OX=9606 GN=CETN2 PE=1 SV=1	0	1	1	2	1	1		627230	1144870	410387	1026020	1008230	804080
sp|Q494V2|CP100_HUMAN	CFAP100	Cilia- and flagella-associated protein 100 OS=Homo sapiens OX=9606 GN=CFAP100 PE=1 SV=1	0	0	0	2	3	1		1781150	864426	4194520	48832700	11671900	53580300
sp|P57076|CF298_HUMAN	CFAP298	Cilia- and flagella-associated protein 298 OS=Homo sapiens OX=9606 GN=CFAP298 PE=1 SV=1	0	0	0	0	2	2			77626.9	9554380		945060	553101
sp|Q8IYW2|CFA46_HUMAN	CFAP46	Cilia- and flagella-associated protein 46 OS=Homo sapiens OX=9606 GN=CFAP46 PE=2 SV=3	0	0	0	0	0	1				30732.1			369276
sp|Q5T655|CFA58_HUMAN	CFAP58	Cilia- and flagella-associated protein 58 OS=Homo sapiens OX=9606 GN=CFAP58 PE=1 SV=1	1	0	0	0	0	0		318609			2554420
tr|A0A8Q3SIB6|A0A8Q3SIB6_HUMAN	CFH	Complement factor H OS=Homo sapiens OX=9606 GN=CFH PE=1 SV=1	0	1	0	0	0	0			170737
sp|P23528|COF1_HUMAN	CFL1	Cofilin-1 OS=Homo sapiens OX=9606 GN=CFL1 PE=1 SV=3	5	5	3	14	14	11		19612200	32520600	13089300	89975400	125479000	59693200
sp|Q9Y281|COF2_HUMAN	CFL2	Cofilin-2 OS=Homo sapiens OX=9606 GN=CFL2 PE=1 SV=1	1	1	0	5	2	1		2623080	2016740	1122120	9803670	7747610	3759200
sp|Q9P2M7|CING_HUMAN	CGN	Cingulin OS=Homo sapiens OX=9606 GN=CGN PE=1 SV=3	1	0	0	7	6	9		604319	1308390	785808	1238090	1296060	1448910
sp|Q0VF96|CGNL1_HUMAN	CGNL1	Cingulin-like protein 1 OS=Homo sapiens OX=9606 GN=CGNL1 PE=1 SV=2	0	1	0	0	0	0			3251030			63135.9
sp|Q96JM3|CHAP1_HUMAN	CHAMP1	Chromosome alignment-maintaining phosphoprotein 1 OS=Homo sapiens OX=9606 GN=CHAMP1 PE=1 SV=2	1	0	0	0	0	0		53788.8			92871.1
sp|Q9Y6H1|CHCH2_HUMAN	CHCHD2	Coiled-coil-helix-coiled-coil-helix domain-containing protein 2 OS=Homo sapiens OX=9606 GN=CHCHD2 PE=1 SV=1	0	0	0	1	2	0			133094		443064	486970
sp|Q9NX63|MIC19_HUMAN	CHCHD3	MICOS complex subunit MIC19 OS=Homo sapiens OX=9606 GN=CHCHD3 PE=1 SV=1	1	4	3	4	2	1		1997370	2667470	3862730	3155130	3720050	6745950
sp|Q8N4Q1|MIA40_HUMAN	CHCHD4	Mitochondrial intermembrane space import and assembly protein 40 OS=Homo sapiens OX=9606 GN=CHCHD4 PE=1 SV=1	0	0	0	0	1	1			1410620	1333450		274418	325657
sp|Q9BRQ6|MIC25_HUMAN	CHCHD6	MICOS complex subunit MIC25 OS=Homo sapiens OX=9606 GN=CHCHD6 PE=1 SV=1	0	0	0	0	0	1				153265			604092
sp|Q12873|CHD3_HUMAN	CHD3	Chromodomain-helicase-DNA-binding protein 3 OS=Homo sapiens OX=9606 GN=CHD3 PE=1 SV=3	2	4	1	3	4	4			1579860			1328190
sp|Q14839|CHD4_HUMAN	CHD4	Chromodomain-helicase-DNA-binding protein 4 OS=Homo sapiens OX=9606 GN=CHD4 PE=1 SV=2	11	23	21	14	22	20		4407000	7485120	18192000	4484290	7173800	18894900
sp|Q9HCK8|CHD8_HUMAN	CHD8	Chromodomain-helicase-DNA-binding protein 8 OS=Homo sapiens OX=9606 GN=CHD8 PE=1 SV=5	1	3	1	0	1	1		30971.3	95458.2	305439	18844.9	89478.9	369275
sp|O14757|CHK1_HUMAN	CHEK1	Serine/threonine-protein kinase Chk1 OS=Homo sapiens OX=9606 GN=CHEK1 PE=1 SV=2	0	0	0	2	1	1		4354050	610032	391845	698320	284252	712819
sp|Q8IWX8|CHERP_HUMAN	CHERP	Calcium homeostasis endoplasmic reticulum protein OS=Homo sapiens OX=9606 GN=CHERP PE=1 SV=3	0	0	0	0	1	2			45367.9	77088.3		63638.8	51448
sp|Q9UKJ5|CHIC2_HUMAN	CHIC2	Cysteine-rich hydrophobic domain-containing protein 2 OS=Homo sapiens OX=9606 GN=CHIC2 PE=1 SV=1	0	0	0	1	4	1		83953.2	1945640	86865.6	1578840	10703600	324746
sp|Q9BWS9|CHID1_HUMAN	CHID1	Chitinase domain-containing protein 1 OS=Homo sapiens OX=9606 GN=CHID1 PE=1 SV=1	0	2	1	3	1	2		1502900	4452380	5873840	3615160	7273230	4576450
sp|P24386|RAE1_HUMAN	CHM	Rab proteins geranylgeranyltransferase component A 1 OS=Homo sapiens OX=9606 GN=CHM PE=1 SV=3	0	0	0	0	0	4				290849			1538130
sp|Q9HD42|CHM1A_HUMAN	CHMP1A	Charged multivesicular body protein 1a OS=Homo sapiens OX=9606 GN=CHMP1A PE=1 SV=1	0	1	1	2	2	0		975755	4592590	868438	2361730	11134200	2720930
sp|Q7LBR1|CHM1B_HUMAN	CHMP1B	Charged multivesicular body protein 1b OS=Homo sapiens OX=9606 GN=CHMP1B PE=1 SV=1	0	0	0	0	1	1			407416	470790		1028840	1244890
sp|O43633|CHM2A_HUMAN	CHMP2A	Charged multivesicular body protein 2a OS=Homo sapiens OX=9606 GN=CHMP2A PE=1 SV=1	3	2	0	4	4	1		973153	706737	132542	2980160	2268500	444168
sp|Q9UQN3|CHM2B_HUMAN	CHMP2B	Charged multivesicular body protein 2b OS=Homo sapiens OX=9606 GN=CHMP2B PE=1 SV=1	0	1	1	4	2	3		3365970	4431960	24909200	13906800	14999600	15667100
sp|Q9BY43|CHM4A_HUMAN	CHMP4A	Charged multivesicular body protein 4a OS=Homo sapiens OX=9606 GN=CHMP4A PE=1 SV=3	0	0	0	0	0	3				1038750			3661430
sp|Q9H444|CHM4B_HUMAN	CHMP4B	Charged multivesicular body protein 4b OS=Homo sapiens OX=9606 GN=CHMP4B PE=1 SV=1	2	2	1	6	6	8		2812020	9058320	12512100	12018800	63472500	51301100
sp|Q9NZZ3|CHMP5_HUMAN	CHMP5	Charged multivesicular body protein 5 OS=Homo sapiens OX=9606 GN=CHMP5 PE=1 SV=1	2	2	4	2	3	4		1426620	3161370	2838360	5182920	9288110	7691920
sp|Q96FZ7|CHMP6_HUMAN	CHMP6	Charged multivesicular body protein 6 OS=Homo sapiens OX=9606 GN=CHMP6 PE=1 SV=3	0	0	4	5	3	7		1021760	56254000	7829970	2431820	53052000	15431400
sp|Q8WUX9|CHMP7_HUMAN	CHMP7	Charged multivesicular body protein 7 OS=Homo sapiens OX=9606 GN=CHMP7 PE=1 SV=1	0	0	0	2	1	2		20325.9		41219.6	152036	46386.3	517745
sp|P15882|CHIN_HUMAN	CHN1	N-chimaerin OS=Homo sapiens OX=9606 GN=CHN1 PE=1 SV=3	0	0	0	1	0	0		5463.92			76440.2
sp|Q9UHD1|CHRD1_HUMAN	CHORDC1	Cysteine and histidine-rich domain-containing protein 1 OS=Homo sapiens OX=9606 GN=CHORDC1 PE=1 SV=2	1	1	1	4	1	3		1355250	2459880	1422610	5613360	2263950	2865510
sp|Q99653|CHP1_HUMAN	CHP1	Calcineurin B homologous protein 1 OS=Homo sapiens OX=9606 GN=CHP1 PE=1 SV=3	3	0	2	8	12	8		2768920	3358560	5244270	12700200	17980200	17001300
sp|Q8IZ52|CHSS2_HUMAN	CHPF	Chondroitin sulfate synthase 2 OS=Homo sapiens OX=9606 GN=CHPF PE=1 SV=2	0	0	0	1	1	0		21064.6			516988	6213.51
sp|Q9P2E5|CHPF2_HUMAN	CHPF2	Chondroitin sulfate glucuronyltransferase OS=Homo sapiens OX=9606 GN=CHPF2 PE=2 SV=2	0	0	0	2	1	2		178308	45335.7	145528	812225	302391	598229
sp|Q8WUD6|CHPT1_HUMAN	CHPT1	Cholinephosphotransferase 1 OS=Homo sapiens OX=9606 GN=CHPT1 PE=1 SV=1	0	0	0	1	2	2		31709.9	356970	316107	525354	2161840	3337260
sp|Q8NCH0|CHSTE_HUMAN	CHST14	Carbohydrate sulfotransferase 14 OS=Homo sapiens OX=9606 GN=CHST14 PE=1 SV=2	0	0	0	1	3	2		3106320	4811470	2822300	357392	1288340	334101
sp|Q86X52|CHSS1_HUMAN	CHSY1	Chondroitin sulfate synthase 1 OS=Homo sapiens OX=9606 GN=CHSY1 PE=1 SV=3	0	0	0	0	1	0			47718.1			179705
sp|Q9Y3Y2|CHTOP_HUMAN	CHTOP	Chromatin target of PRMT1 protein OS=Homo sapiens OX=9606 GN=CHTOP PE=1 SV=2	0	1	0	0	0	0			313967			367330
sp|O15111|IKKA_HUMAN	CHUK	Inhibitor of nuclear factor kappa-B kinase subunit alpha OS=Homo sapiens OX=9606 GN=CHUK PE=1 SV=2	0	0	0	1	2	1		33462.3	63648.5		253449	313368	475884
sp|O76071|CIAO1_HUMAN	CIAO1	Probable cytosolic iron-sulfur protein assembly protein CIAO1 OS=Homo sapiens OX=9606 GN=CIAO1 PE=1 SV=1	0	0	0	0	1	0			826945			22133800
sp|Q6FI81|CPIN1_HUMAN	CIAPIN1	Anamorsin OS=Homo sapiens OX=9606 GN=CIAPIN1 PE=1 SV=2	0	0	0	1	0	1		168451		1889600	746303		1544630
sp|Q8IUL8|CILP2_HUMAN	CILP2	Cartilage intermediate layer protein 2 OS=Homo sapiens OX=9606 GN=CILP2 PE=2 SV=2	0	0	0	0	1	1			114098	273156		148702	34400.8
sp|Q8N5K1|CISD2_HUMAN	CISD2	CDGSH iron-sulfur domain-containing protein 2 OS=Homo sapiens OX=9606 GN=CISD2 PE=1 SV=1	4	1	0	5	1	2		5091210	4448890	4369130	12414700	8377230	10652200
sp|O14578|CTRO_HUMAN	CIT	Citron Rho-interacting kinase OS=Homo sapiens OX=9606 GN=CIT PE=1 SV=2	7	2	4	42	32	38		4383770	3584370	14954100	19055000	13502100	34221800
sp|Q07065|CKAP4_HUMAN	CKAP4	Cytoskeleton-associated protein 4 OS=Homo sapiens OX=9606 GN=CKAP4 PE=1 SV=2	11	23	13	31	29	34		27997900	29340000	56515600	50454600	49317900	104221000
sp|Q14008|CKAP5_HUMAN	CKAP5	Cytoskeleton-associated protein 5 OS=Homo sapiens OX=9606 GN=CKAP5 PE=1 SV=3	5	16	10	18	31	26		5968160	12836600	14932900	8190750	15069800	20729700
sp|P12277|KCRB_HUMAN	CKB	Creatine kinase B-type OS=Homo sapiens OX=9606 GN=CKB PE=1 SV=1	15	10	10	50	42	52		48023100	73370900	66557500	162255000	204159000	253771000
sp|P12532|KCRU_HUMAN	CKMT1B	Creatine kinase U-type, mitochondrial OS=Homo sapiens OX=9606 GN=CKMT1B PE=1 SV=1	5	3	7	4	5	7		4974430	13953200	12894200	9022080	27457700	19679100
sp|Q7Z460|CLAP1_HUMAN	CLASP1	CLIP-associating protein 1 OS=Homo sapiens OX=9606 GN=CLASP1 PE=1 SV=1	0	0	0	2	1	0			28775.8		45908	101206
sp|O75122|CLAP2_HUMAN	CLASP2	CLIP-associating protein 2 OS=Homo sapiens OX=9606 GN=CLASP2 PE=1 SV=3	0	1	0	7	7	3			678612	247070		1544940	470820
tr|A0A0U1RQI6|A0A0U1RQI6_HUMAN	CLASP2	CLIP-associating protein 2 OS=Homo sapiens OX=9606 GN=CLASP2 PE=1 SV=1	0	0	0	1	0	0		85526.4			405697
sp|Q96S66|CLCC1_HUMAN	CLCC1	Chloride channel CLIC-like protein 1 OS=Homo sapiens OX=9606 GN=CLCC1 PE=1 SV=1	2	2	2	5	5	2		950316	2147210	1112350	2060760	3060110	1845120
sp|P51788|CLCN2_HUMAN	CLCN2	Chloride channel protein 2 OS=Homo sapiens OX=9606 GN=CLCN2 PE=1 SV=2	0	0	0	0	0	1				169776			293522
sp|P51790|CLCN3_HUMAN	CLCN3	H(+)/Cl(-) exchange transporter 3 OS=Homo sapiens OX=9606 GN=CLCN3 PE=1 SV=2	13	7	8	13	13	12		6185880	3715650	6786060	11852600	12022500	13727900
sp|P51795|CLCN5_HUMAN	CLCN5	H(+)/Cl(-) exchange transporter 5 OS=Homo sapiens OX=9606 GN=CLCN5 PE=1 SV=2	1	0	1	2	2	2		505683	366674	807258	1417400	629127	2407970
sp|P51797|CLCN6_HUMAN	CLCN6	H(+)/Cl(-) exchange transporter 6 OS=Homo sapiens OX=9606 GN=CLCN6 PE=1 SV=2	0	0	0	5	4	6		338478	203961	660966	514620	784647	1985540
sp|P51798|CLCN7_HUMAN	CLCN7	H(+)/Cl(-) exchange transporter 7 OS=Homo sapiens OX=9606 GN=CLCN7 PE=1 SV=2	21	22	24	37	29	32		57150000	53103800	98866600	59158400	47574200	104954000
sp|Q9NY35|CLDN1_HUMAN	CLDND1	Claudin domain-containing protein 1 OS=Homo sapiens OX=9606 GN=CLDND1 PE=1 SV=1	0	0	0	1	1	5		212932	391766	2845500	1943750	4884690	5771080
sp|Q2KHT3|CL16A_HUMAN	CLEC16A	Protein CLEC16A OS=Homo sapiens OX=9606 GN=CLEC16A PE=1 SV=2	1	0	0	0	0	0		196743			160465
sp|P05452|TETN_HUMAN	CLEC3B	Tetranectin OS=Homo sapiens OX=9606 GN=CLEC3B PE=1 SV=3	0	0	0	1	0	2				42181.4	275944		257407
sp|O14967|CLGN_HUMAN	CLGN	Calmegin OS=Homo sapiens OX=9606 GN=CLGN PE=1 SV=1	0	0	0	3	2	1		179158	53252.9	127593	409497	27309.6	100695
sp|O00299|CLIC1_HUMAN	CLIC1	Chloride intracellular channel protein 1 OS=Homo sapiens OX=9606 GN=CLIC1 PE=1 SV=4	0	2	3	6	11	8		2919930	4119540	3751160	15851500	21076300	24113100
sp|Q9Y696|CLIC4_HUMAN	CLIC4	Chloride intracellular channel protein 4 OS=Homo sapiens OX=9606 GN=CLIC4 PE=1 SV=4	0	0	1	4	5	1		1447480	1263380	262796	1941880	6670670	1718160
sp|Q14677|EPN4_HUMAN	CLINT1	Clathrin interactor 1 OS=Homo sapiens OX=9606 GN=CLINT1 PE=1 SV=1	3	5	4	7	7	7		3218570	2128050	6852890	4319020	2268510	9814460
sp|P30622|CLIP1_HUMAN	CLIP1	CAP-Gly domain-containing linker protein 1 OS=Homo sapiens OX=9606 GN=CLIP1 PE=1 SV=2	0	0	0	2	1	2		139076		421951	230138	32330.7	373050
sp|Q96JQ2|CLMN_HUMAN	CLMN	Calmin OS=Homo sapiens OX=9606 GN=CLMN PE=1 SV=1	0	1	0	1	1	1		18974.8	33894	60655.5	32170.3	67453	122197
sp|Q13286|CLN3_HUMAN	CLN3	Battenin OS=Homo sapiens OX=9606 GN=CLN3 PE=1 SV=1	4	1	1	6	6	4		3708690	776950	12915000	10537700	4217030	22073500
sp|O75503|CLN5_HUMAN	CLN5	Ceroid-lipofuscinosis neuronal protein 5 OS=Homo sapiens OX=9606 GN=CLN5 PE=1 SV=2	13	11	13	2	1	3		90371900	89569900	86508400	7758340	7324640	7337600
sp|P54105|ICLN_HUMAN	CLNS1A	Methylosome subunit pICln OS=Homo sapiens OX=9606 GN=CLNS1A PE=1 SV=1	3	1	1	7	5	4		1637630	782087	2297520	6906700	3146500	9054050
sp|Q9H078|CLPB_HUMAN	CLPB	Caseinolytic peptidase B protein homolog OS=Homo sapiens OX=9606 GN=CLPB PE=1 SV=1	0	1	0	2	2	0		855105	1832950		1639100	4599530
sp|Q16740|CLPP_HUMAN	CLPP	ATP-dependent Clp protease proteolytic subunit, mitochondrial OS=Homo sapiens OX=9606 GN=CLPP PE=1 SV=1	0	1	1	2	7	5			1536970	1195120	488174	3195290	3889550
sp|O96005|CLPT1_HUMAN	CLPTM1	Putative lipid scramblase CLPTM1 OS=Homo sapiens OX=9606 GN=CLPTM1 PE=1 SV=1	4	5	5	11	12	15		1855230	3378880	4499390	6082390	8993820	11614100
sp|Q96KA5|CLP1L_HUMAN	CLPTM1L	Lipid scramblase CLPTM1L OS=Homo sapiens OX=9606 GN=CLPTM1L PE=1 SV=1	2	1	3	3	1	3		814044	389227	1733790	1726810	794500	2967520
sp|O76031|CLPX_HUMAN	CLPX	ATP-dependent Clp protease ATP-binding subunit clpX-like, mitochondrial OS=Homo sapiens OX=9606 GN=CLPX PE=1 SV=2	0	0	0	3	6	2		979849	1009860	1876350	2932830	2057280	6145170
sp|Q9BQT9|CSTN3_HUMAN	CLSTN3	Calsyntenin-3 OS=Homo sapiens OX=9606 GN=CLSTN3 PE=1 SV=1	0	0	0	1	2	0		43967600	228072		8682420	1355360
sp|Q00610|CLH1_HUMAN	CLTC	Clathrin heavy chain 1 OS=Homo sapiens OX=9606 GN=CLTC PE=1 SV=5	16	24	23	54	45	71		11559300	14697100	27846400	37426900	37586500	91038400
sp|O75153|CLU_HUMAN	CLUH	Clustered mitochondria protein homolog OS=Homo sapiens OX=9606 GN=CLUH PE=1 SV=2	0	0	0	5	4	2		117777			270594
tr|A0A494C0R8|A0A494C0R8_HUMAN	CLUH	Clustered mitochondria protein homolog OS=Homo sapiens OX=9606 GN=CLUH PE=1 SV=1	0	0	0	0	1	1			201914	284770		328338	612742
sp|Q8NFW8|NEUA_HUMAN	CMAS	N-acylneuraminate cytidylyltransferase OS=Homo sapiens OX=9606 GN=CMAS PE=1 SV=2	0	1	0	1	2	0		404725	2336760		792204	2588620
sp|Q8IY22|CMIP_HUMAN	CMIP	C-Maf-inducing protein OS=Homo sapiens OX=9606 GN=CMIP PE=1 SV=3	0	0	0	3	5	6		171034	6439190	1298830	3849780	4224790	15114300
sp|P30085|KCY_HUMAN	CMPK1	UMP-CMP kinase OS=Homo sapiens OX=9606 GN=CMPK1 PE=1 SV=3	0	0	0	1	1	0		5003480	235879		29683500	194643
sp|Q9NX76|CKLF6_HUMAN	CMTM6	CKLF-like MARVEL transmembrane domain-containing protein 6 OS=Homo sapiens OX=9606 GN=CMTM6 PE=1 SV=1	0	0	0	1	2	2		12788.3	122082	40735	129497	1549370	189040
sp|Q96KP4|CNDP2_HUMAN	CNDP2	Cytosolic non-specific dipeptidase OS=Homo sapiens OX=9606 GN=CNDP2 PE=1 SV=2	0	0	0	2	0	3		1203220		622208	912162		1989940
sp|Q9P003|CNIH4_HUMAN	CNIH4	Protein cornichon homolog 4 OS=Homo sapiens OX=9606 GN=CNIH4 PE=1 SV=1	0	2	1	7	5	6		890496	848146	2104530	3676980	3206240	6836530
sp|Q6P9H4|CNKR3_HUMAN	CNKSR3	Connector enhancer of kinase suppressor of ras 3 OS=Homo sapiens OX=9606 GN=CNKSR3 PE=1 SV=1	0	0	0	3	5	4		318418	1200230	2392410	936967	993081	4976260
sp|Q15417|CNN3_HUMAN	CNN3	Calponin-3 OS=Homo sapiens OX=9606 GN=CNN3 PE=1 SV=1	2	1	3	8	4	5		3389520	3138650	4421640	7946650	6106390	9213440
sp|Q9NRU3|CNNM1_HUMAN	CNNM1	Metal transporter CNNM1 OS=Homo sapiens OX=9606 GN=CNNM1 PE=1 SV=3	0	0	0	0	0	1				6754920			12066100
sp|Q9H8M5|CNNM2_HUMAN	CNNM2	Metal transporter CNNM2 OS=Homo sapiens OX=9606 GN=CNNM2 PE=1 SV=2	0	0	0	10	10	13		1393560	482282	58851300	3329300	2385440	75863600
sp|Q8NE01|CNNM3_HUMAN	CNNM3	Metal transporter CNNM3 OS=Homo sapiens OX=9606 GN=CNNM3 PE=1 SV=1	0	0	0	9	11	12		6367730	2275860	2525040	12695900	12196300	19670600
sp|Q6P4Q7|CNNM4_HUMAN	CNNM4	Metal transporter CNNM4 OS=Homo sapiens OX=9606 GN=CNNM4 PE=1 SV=3	0	0	0	9	7	8		324486	459386	864032	2967190	3429630	7076710
sp|A5YKK6|CNOT1_HUMAN	CNOT1	CCR4-NOT transcription complex subunit 1 OS=Homo sapiens OX=9606 GN=CNOT1 PE=1 SV=2	2	7	1	7	6	3		301759	752526	162490	528757	916552	441846
sp|Q9UKZ1|CNO11_HUMAN	CNOT11	CCR4-NOT transcription complex subunit 11 OS=Homo sapiens OX=9606 GN=CNOT11 PE=1 SV=1	0	0	0	0	0	1				32942.4			117723
sp|Q92600|CNOT9_HUMAN	CNOT9	CCR4-NOT transcription complex subunit 9 OS=Homo sapiens OX=9606 GN=CNOT9 PE=1 SV=1	0	1	0	0	1	0			392900			437563
sp|P09543|CN37_HUMAN	CNP	2',3'-cyclic-nucleotide 3'-phosphodiesterase OS=Homo sapiens OX=9606 GN=CNP PE=1 SV=2	4	5	7	17	14	14		23842000	23531500	38093200	60014800	49659800	95986000
sp|Q9Y2B0|CNPY2_HUMAN	CNPY2	Protein canopy homolog 2 OS=Homo sapiens OX=9606 GN=CNPY2 PE=1 SV=1	3	5	3	6	6	4		4325300	282699000	284627000	17624400	22212500	20899100
sp|Q9BT09|CNPY3_HUMAN	CNPY3	Protein canopy homolog 3 OS=Homo sapiens OX=9606 GN=CNPY3 PE=1 SV=1	1	1	1	3	1	1		296392	215442	299533	1224330	459086	832098
sp|Q12860|CNTN1_HUMAN	CNTN1	Contactin-1 OS=Homo sapiens OX=9606 GN=CNTN1 PE=1 SV=1	2	1	0	10	4	5		11539900	13960400	22239300	9042180	15518300	6450440
sp|Q9UHC6|CNTP2_HUMAN	CNTNAP2	Contactin-associated protein-like 2 OS=Homo sapiens OX=9606 GN=CNTNAP2 PE=1 SV=1	0	0	1	4	7	3		106622	233118	94414.5	844127	912482	522567
tr|B1AMA2|B1AMA2_HUMAN	CNTNAP3	Contactin-associated protein-like 3 OS=Homo sapiens OX=9606 GN=CNTNAP3 PE=1 SV=1	0	0	0	0	0	1				280647			375406
sp|Q8WYK1|CNTP5_HUMAN	CNTNAP5	Contactin-associated protein-like 5 OS=Homo sapiens OX=9606 GN=CNTNAP5 PE=2 SV=1	1	0	0	0	0	0		28096.2			9231.36
sp|Q9Y2R0|COA3_HUMAN	COA3	Cytochrome c oxidase assembly factor 3 homolog, mitochondrial OS=Homo sapiens OX=9606 GN=COA3 PE=1 SV=1	0	0	1	1	1	1		495784	228832	1529120	829630	247920	2684870
sp|Q5JTJ3|COA6_HUMAN	COA6	Cytochrome c oxidase assembly factor 6 homolog OS=Homo sapiens OX=9606 GN=COA6 PE=1 SV=1	1	0	1	0	0	0		168731		259180	263459		493495
sp|O43405|COCH_HUMAN	COCH	Cochlin OS=Homo sapiens OX=9606 GN=COCH PE=1 SV=1	0	0	0	2	3	3		627991	507709	210278	1041000	1374380	873151
sp|Q8WTW3|COG1_HUMAN	COG1	Conserved oligomeric Golgi complex subunit 1 OS=Homo sapiens OX=9606 GN=COG1 PE=1 SV=1	0	0	1	0	0	4				516492			2000540
sp|Q14746|COG2_HUMAN	COG2	Conserved oligomeric Golgi complex subunit 2 OS=Homo sapiens OX=9606 GN=COG2 PE=1 SV=1	0	0	0	1	3	2			168296		88478.6	493896	1027440
sp|Q96JB2|COG3_HUMAN	COG3	Conserved oligomeric Golgi complex subunit 3 OS=Homo sapiens OX=9606 GN=COG3 PE=1 SV=3	0	0	0	0	0	1				24242.1			248551
sp|Q9H9E3|COG4_HUMAN	COG4	Conserved oligomeric Golgi complex subunit 4 OS=Homo sapiens OX=9606 GN=COG4 PE=1 SV=3	0	0	0	2	2	2		114126	44418.1	149280	556655	5579170	731513
sp|Q9UP83|COG5_HUMAN	COG5	Conserved oligomeric Golgi complex subunit 5 OS=Homo sapiens OX=9606 GN=COG5 PE=1 SV=3	0	0	0	1	3	0		195204	183746		66867.6	499999
sp|Q9Y2V7|COG6_HUMAN	COG6	Conserved oligomeric Golgi complex subunit 6 OS=Homo sapiens OX=9606 GN=COG6 PE=1 SV=2	0	0	0	0	0	2				53743.1			132268
sp|P83436|COG7_HUMAN	COG7	Conserved oligomeric Golgi complex subunit 7 OS=Homo sapiens OX=9606 GN=COG7 PE=1 SV=1	0	0	0	2	1	1		90328.4	5221.34	61444.7	415529	14164.5	853529
sp|P38432|COIL_HUMAN	COIL	Coilin OS=Homo sapiens OX=9606 GN=COIL PE=1 SV=1	0	0	0	0	1	0			22151.8			46767.5
sp|Q03692|COAA1_HUMAN	COL10A1	Collagen alpha-1(X) chain OS=Homo sapiens OX=9606 GN=COL10A1 PE=1 SV=2	0	0	0	0	1	0			837563			2485300
sp|Q5TAT6|CODA1_HUMAN	COL13A1	Collagen alpha-1(XIII) chain OS=Homo sapiens OX=9606 GN=COL13A1 PE=1 SV=1	0	0	0	1	0	1		227980		339196	838694		1302390
sp|Q05707|COEA1_HUMAN	COL14A1	Collagen alpha-1(XIV) chain OS=Homo sapiens OX=9606 GN=COL14A1 PE=1 SV=3	0	0	1	3	1	1		50384.7	27286.5	71156	137789	76175.3	59991
sp|P39060|COIA1_HUMAN	COL18A1	Collagen alpha-1(XVIII) chain OS=Homo sapiens OX=9606 GN=COL18A1 PE=1 SV=5	0	1	2	2	3	3		132347	255331	828059	179064	1304660	1852550
sp|P02452|CO1A1_HUMAN	COL1A1	Collagen alpha-1(I) chain OS=Homo sapiens OX=9606 GN=COL1A1 PE=1 SV=6	0	0	0	1	0	1		106021			222570		121185
sp|P08572|CO4A2_HUMAN	COL4A2	Collagen alpha-2(IV) chain OS=Homo sapiens OX=9606 GN=COL4A2 PE=1 SV=4	3	0	3	1	2	2		84579.6	141895	226023	244406	192597	402252
sp|P53420|CO4A4_HUMAN	COL4A4	Collagen alpha-4(IV) chain OS=Homo sapiens OX=9606 GN=COL4A4 PE=1 SV=3	0	3	0	0	0	0			189130			1667420
sp|P12109|CO6A1_HUMAN	COL6A1	Collagen alpha-1(VI) chain OS=Homo sapiens OX=9606 GN=COL6A1 PE=1 SV=3	0	0	0	5	6	3		298468	603597	460656	919136	1732890	1473380
sp|Q5KU26|COL12_HUMAN	COLEC12	Collectin-12 OS=Homo sapiens OX=9606 GN=COLEC12 PE=1 SV=3	0	0	0	2	1	3		35530.3	107561	190854	724843	424718	934701
sp|Q8NBJ5|GT251_HUMAN	COLGALT1	Procollagen galactosyltransferase 1 OS=Homo sapiens OX=9606 GN=COLGALT1 PE=1 SV=1	0	3	3	6	8	8		29138500	4484430	5003370	5093710	10249300	12937500
sp|Q8N668|COMD1_HUMAN	COMMD1	COMM domain-containing protein 1 OS=Homo sapiens OX=9606 GN=COMMD1 PE=1 SV=1	1	1	0	0	0	0		64552.4	67233.1		58828	79448.8
sp|Q86X83|COMD2_HUMAN	COMMD2	COMM domain-containing protein 2 OS=Homo sapiens OX=9606 GN=COMMD2 PE=1 SV=2	0	0	0	0	0	1				441827			533294
sp|Q9UBI1|COMD3_HUMAN	COMMD3	COMM domain-containing protein 3 OS=Homo sapiens OX=9606 GN=COMMD3 PE=1 SV=1	0	0	0	1	0	0		102579			150527
sp|Q9H0A8|COMD4_HUMAN	COMMD4	COMM domain-containing protein 4 OS=Homo sapiens OX=9606 GN=COMMD4 PE=1 SV=1	0	0	0	0	0	1				2182110			565297
sp|Q86VX2|COMD7_HUMAN	COMMD7	COMM domain-containing protein 7 OS=Homo sapiens OX=9606 GN=COMMD7 PE=1 SV=2	1	0	0	0	0	2		453601		466001	296761		354752
sp|Q9NX08|COMD8_HUMAN	COMMD8	COMM domain-containing protein 8 OS=Homo sapiens OX=9606 GN=COMMD8 PE=1 SV=1	0	0	0	0	0	1				92455.8			65511
sp|Q9P000|COMD9_HUMAN	COMMD9	COMM domain-containing protein 9 OS=Homo sapiens OX=9606 GN=COMMD9 PE=1 SV=2	1	1	0	0	0	0		292917	377652		329178	441638
sp|P21964|COMT_HUMAN	COMT	Catechol O-methyltransferase OS=Homo sapiens OX=9606 GN=COMT PE=1 SV=2	1	0	0	1	1	1		2573470	2301650	2131000	10305300	4388610	4382350
sp|P53621|COPA_HUMAN	COPA	Coatomer subunit alpha OS=Homo sapiens OX=9606 GN=COPA PE=1 SV=2	1	3	2	17	13	15		921288	1360890	2729090	4806470	5216710	14768300
sp|P53618|COPB_HUMAN	COPB1	Coatomer subunit beta OS=Homo sapiens OX=9606 GN=COPB1 PE=1 SV=3	1	1	1	6	12	9		2575010	1495630	6753990	3863600	2625930	41816100
sp|P35606|COPB2_HUMAN	COPB2	Coatomer subunit beta' OS=Homo sapiens OX=9606 GN=COPB2 PE=1 SV=2	4	1	2	12	12	9		3342240	1776110	4644360	10601300	4557320	13529800
sp|O14579|COPE_HUMAN	COPE	Coatomer subunit epsilon OS=Homo sapiens OX=9606 GN=COPE PE=1 SV=3	0	0	0	0	1	0			113866			168471
sp|Q9Y678|COPG1_HUMAN	COPG1	Coatomer subunit gamma-1 OS=Homo sapiens OX=9606 GN=COPG1 PE=1 SV=1	0	0	1	6	5	6		619870	655033	2995130	3388380	1385000	6192690
sp|Q9UBF2|COPG2_HUMAN	COPG2	Coatomer subunit gamma-2 OS=Homo sapiens OX=9606 GN=COPG2 PE=1 SV=1	0	0	2	5	3	4		349804	53629.2	693106	1046500	292194	2626090
sp|Q9UNS2|CSN3_HUMAN	COPS3	COP9 signalosome complex subunit 3 OS=Homo sapiens OX=9606 GN=COPS3 PE=1 SV=3	1	1	1	2	1	1		331852	424842	504606	1117770	1178800	2354320
sp|Q9BT78|CSN4_HUMAN	COPS4	COP9 signalosome complex subunit 4 OS=Homo sapiens OX=9606 GN=COPS4 PE=1 SV=1	0	0	0	1	1	3		586571	864802	1646530	1083400	1177740	3395990
sp|Q92905|CSN5_HUMAN	COPS5	COP9 signalosome complex subunit 5 OS=Homo sapiens OX=9606 GN=COPS5 PE=1 SV=4	0	0	2	3	2	1		70658.2	403087	2742440	380772	1167730	1878130
sp|Q9H9Q2|CSN7B_HUMAN	COPS7B	COP9 signalosome complex subunit 7b OS=Homo sapiens OX=9606 GN=COPS7B PE=1 SV=1	4	4	0	2	2	3		22057000	33664600	24713300	29666200	39409900	30634200
sp|Q99627|CSN8_HUMAN	COPS8	COP9 signalosome complex subunit 8 OS=Homo sapiens OX=9606 GN=COPS8 PE=1 SV=1	0	0	0	1	0	3		543831		490596	423277		1859710
sp|P61923|COPZ1_HUMAN	COPZ1	Coatomer subunit zeta-1 OS=Homo sapiens OX=9606 GN=COPZ1 PE=1 SV=1	0	1	1	1	1	3		534491	303367	1077960	2611960	1497630	3691430
sp|Q9NZJ6|COQ3_HUMAN	COQ3	Ubiquinone biosynthesis O-methyltransferase, mitochondrial OS=Homo sapiens OX=9606 GN=COQ3 PE=1 SV=3	0	0	0	1	0	0		1221610			475487
sp|Q9Y2Z9|COQ6_HUMAN	COQ6	Ubiquinone biosynthesis monooxygenase COQ6, mitochondrial OS=Homo sapiens OX=9606 GN=COQ6 PE=1 SV=2	0	0	0	0	1	0			815885			272397
sp|Q8NI60|COQ8A_HUMAN	COQ8A	Atypical kinase COQ8A, mitochondrial OS=Homo sapiens OX=9606 GN=COQ8A PE=1 SV=1	0	0	0	3	1	2		497392	522153	1068450	2552990	1701370	4868560
sp|O75208|COQ9_HUMAN	COQ9	Ubiquinone biosynthesis protein COQ9, mitochondrial OS=Homo sapiens OX=9606 GN=COQ9 PE=1 SV=1	0	0	0	1	0	0		65882			259707
sp|Q9BR76|COR1B_HUMAN	CORO1B	Coronin-1B OS=Homo sapiens OX=9606 GN=CORO1B PE=1 SV=1	0	2	0	2	2	0		356465	554640		833201	893503
sp|Q9ULV4|COR1C_HUMAN	CORO1C	Coronin-1C OS=Homo sapiens OX=9606 GN=CORO1C PE=1 SV=1	2	2	2	1	5	2		3788050	4603110	4412280	5439000	7048230	7819440
sp|P57737|CORO7_HUMAN	CORO7	Coronin-7 OS=Homo sapiens OX=9606 GN=CORO7 PE=1 SV=2	0	0	0	0	1	1			5924.13			9227.46
sp|Q14019|COTL1_HUMAN	COTL1	Coactosin-like protein OS=Homo sapiens OX=9606 GN=COTL1 PE=1 SV=3	0	1	0	1	1	0		1348020	258673		921295	985258
sp|P13073|COX41_HUMAN	COX4I1	Cytochrome c oxidase subunit 4 isoform 1, mitochondrial OS=Homo sapiens OX=9606 GN=COX4I1 PE=1 SV=1	2	3	0	3	8	2		3891820	8671650	7689930	9402940	15247700	12713400
sp|P20674|COX5A_HUMAN	COX5A	Cytochrome c oxidase subunit 5A, mitochondrial OS=Homo sapiens OX=9606 GN=COX5A PE=1 SV=2	3	0	2	4	10	3		8381720	5498110	4533100	20630000	13181900	10752000
sp|P10606|COX5B_HUMAN	COX5B	Cytochrome c oxidase subunit 5B, mitochondrial OS=Homo sapiens OX=9606 GN=COX5B PE=1 SV=2	1	1	1	7	8	2		6209480	4797050	4120400	10968900	9779140	8039400
sp|P14854|CX6B1_HUMAN	COX6B1	Cytochrome c oxidase subunit 6B1 OS=Homo sapiens OX=9606 GN=COX6B1 PE=1 SV=2	0	0	0	1	0	0		166530			138702
sp|P14406|CX7A2_HUMAN	COX7A2	Cytochrome c oxidase subunit 7A2, mitochondrial OS=Homo sapiens OX=9606 GN=COX7A2 PE=1 SV=1	1	0	2	0	0	1		1272640		1426920	1255350		2361980
sp|O14548|COX7R_HUMAN	COX7A2L	Cytochrome c oxidase subunit 7A-related protein, mitochondrial OS=Homo sapiens OX=9606 GN=COX7A2L PE=1 SV=2	0	0	0	0	0	2				19743.3			12328.8
sp|O75976|CBPD_HUMAN	CPD	Carboxypeptidase D OS=Homo sapiens OX=9606 GN=CPD PE=1 SV=2	0	1	2	30	20	26		2418820	2124260	4832720	25597400	10033300	28923600
sp|P16870|CBPE_HUMAN	CPE	Carboxypeptidase E OS=Homo sapiens OX=9606 GN=CPE PE=1 SV=1	0	0	0	1	2	1		3151750	1221730	3480990	2210830	2912140	1986670
sp|Q99829|CPNE1_HUMAN	CPNE1	Copine-1 OS=Homo sapiens OX=9606 GN=CPNE1 PE=1 SV=1	1	0	0	6	2	1		470021	193125	132474	1062070	650646	423160
sp|O75131|CPNE3_HUMAN	CPNE3	Copine-3 OS=Homo sapiens OX=9606 GN=CPNE3 PE=1 SV=1	1	1	1	8	7	7		26473300	2290020	5692360	9015560	10665700	66966900
sp|Q86YQ8|CPNE8_HUMAN	CPNE8	Copine-8 OS=Homo sapiens OX=9606 GN=CPNE8 PE=1 SV=2	0	0	0	6	1	5		356466	98242.2	357638	3211740	954411	5006880
sp|P36551|HEM6_HUMAN	CPOX	Oxygen-dependent coproporphyrinogen-III oxidase, mitochondrial OS=Homo sapiens OX=9606 GN=CPOX PE=1 SV=3	2	2	1	5	3	8		2708440	2328550	5195880	10796600	7867700	18510500
sp|P31327|CPSM_HUMAN	CPS1	Carbamoyl-phosphate synthase [ammonia], mitochondrial OS=Homo sapiens OX=9606 GN=CPS1 PE=1 SV=2	0	0	0	1	3	2		208060	170141	18684.7	116832	205158	108823
sp|Q10570|CPSF1_HUMAN	CPSF1	Cleavage and polyadenylation specificity factor subunit 1 OS=Homo sapiens OX=9606 GN=CPSF1 PE=1 SV=2	0	1	0	0	0	0			296739			124937
sp|Q9UKF6|CPSF3_HUMAN	CPSF3	Cleavage and polyadenylation specificity factor subunit 3 OS=Homo sapiens OX=9606 GN=CPSF3 PE=1 SV=1	0	0	0	0	1	0			457215			329207
sp|Q16630|CPSF6_HUMAN	CPSF6	Cleavage and polyadenylation specificity factor subunit 6 OS=Homo sapiens OX=9606 GN=CPSF6 PE=1 SV=2	1	0	0	1	1	1		271016	117811	151832	317438	196191	750807
sp|P50416|CPT1A_HUMAN	CPT1A	Carnitine O-palmitoyltransferase 1, liver isoform OS=Homo sapiens OX=9606 GN=CPT1A PE=1 SV=2	1	0	0	3	3	4		164907	261493	219017	666037	570072	1140470
sp|P23786|CPT2_HUMAN	CPT2	Carnitine O-palmitoyltransferase 2, mitochondrial OS=Homo sapiens OX=9606 GN=CPT2 PE=1 SV=2	3	2	0	9	10	6		1451550	904327	855060	3474960	2581590	2073670
sp|Q9H3G5|CPVL_HUMAN	CPVL	Probable serine carboxypeptidase CPVL OS=Homo sapiens OX=9606 GN=CPVL PE=1 SV=2	43	36	37	10	9	7		358090000	356261000	325699000	39415000	36145300	33596600
sp|P16220|CREB1_HUMAN	CREB1	Cyclic AMP-responsive element-binding protein 1 OS=Homo sapiens OX=9606 GN=CREB1 PE=1 SV=3	0	0	0	2	0	2		372011		41127.1	790398		428513
sp|O75629|CREG1_HUMAN	CREG1	Protein CREG1 OS=Homo sapiens OX=9606 GN=CREG1 PE=1 SV=1	11	5	4	2	3	2		13228800	17754100	4428340	1737070	3070610	1071680
sp|P46109|CRKL_HUMAN	CRKL	Crk-like protein OS=Homo sapiens OX=9606 GN=CRKL PE=1 SV=1	0	0	0	6	3	7		1021170	6379520	1047200	8211810	6293720	10883500
sp|Q14194|DPYL1_HUMAN	CRMP1	Dihydropyrimidinase-related protein 1 OS=Homo sapiens OX=9606 GN=CRMP1 PE=1 SV=1	0	0	0	0	1	1			354394			126023
sp|Q9UKG9|OCTC_HUMAN	CROT	Peroxisomal carnitine O-octanoyltransferase OS=Homo sapiens OX=9606 GN=CROT PE=1 SV=2	0	0	0	0	1	0			8108.82			25727.2
sp|O75718|CRTAP_HUMAN	CRTAP	Cartilage-associated protein OS=Homo sapiens OX=9606 GN=CRTAP PE=1 SV=1	5	3	1	6	3	6		2969060	1669510	5486340	9388600	5842220	16527200
sp|Q08257|QOR_HUMAN	CRYZ	Quinone oxidoreductase OS=Homo sapiens OX=9606 GN=CRYZ PE=1 SV=1	0	0	0	1	2	1		235590	539062	236779	494965	1093420	632862
sp|O95825|QORL1_HUMAN	CRYZL1	Quinone oxidoreductase-like protein 1 OS=Homo sapiens OX=9606 GN=CRYZL1 PE=1 SV=2	0	0	0	1	0	3		194722		1026380	291485		1149550
sp|O75390|CISY_HUMAN	CS	Citrate synthase, mitochondrial OS=Homo sapiens OX=9606 GN=CS PE=1 SV=2	5	6	4	19	14	12		29898700	19339700	24063200	64019100	41373800	61544700
tr|H0YIC4|H0YIC4_HUMAN	CS	Citrate synthase (Fragment) OS=Homo sapiens OX=9606 GN=CS PE=1 SV=1	0	1	0	0	0	0			452617			741909
sp|O75534|CSDE1_HUMAN	CSDE1	Cold shock domain-containing protein E1 OS=Homo sapiens OX=9606 GN=CSDE1 PE=1 SV=2	0	1	0	4	3	2		689046	546715	665305	2319080	1037830	2251310
sp|P55060|XPO2_HUMAN	CSE1L	Exportin-2 OS=Homo sapiens OX=9606 GN=CSE1L PE=1 SV=3	0	2	2	11	11	13		196261000	2081540	4135400	229995000	6656180	18440700
sp|Q8N6G5|CGAT2_HUMAN	CSGALNACT2	Chondroitin sulfate N-acetylgalactosaminyltransferase 2 OS=Homo sapiens OX=9606 GN=CSGALNACT2 PE=1 SV=1	0	0	0	1	0	0		10824.5			38524.6
sp|P41240|CSK_HUMAN	CSK	Tyrosine-protein kinase CSK OS=Homo sapiens OX=9606 GN=CSK PE=1 SV=1	0	2	0	1	3	3		96215.4	6527660	1703750	373052	8755120	5844630
sp|P48729|KC1A_HUMAN	CSNK1A1	Casein kinase I isoform alpha OS=Homo sapiens OX=9606 GN=CSNK1A1 PE=1 SV=2	1	0	1	8	10	12		5083700	4064100	15780400	16519300	18660200	27077300
sp|P48730|KC1D_HUMAN	CSNK1D	Casein kinase I isoform delta OS=Homo sapiens OX=9606 GN=CSNK1D PE=1 SV=2	0	1	0	4	2	2		1332390	2584960		5088950	3525110
sp|P49674|KC1E_HUMAN	CSNK1E	Casein kinase I isoform epsilon OS=Homo sapiens OX=9606 GN=CSNK1E PE=1 SV=1	0	0	0	4	1	3		2046530	1263490	4930320	28858200	5698750	14383300
sp|Q9HCP0|KC1G1_HUMAN	CSNK1G1	Casein kinase I isoform gamma-1 OS=Homo sapiens OX=9606 GN=CSNK1G1 PE=1 SV=1	0	0	0	2	1	1		264872	245760	240935	3325820	4247670	3855010
sp|P78368|KC1G2_HUMAN	CSNK1G2	Casein kinase I isoform gamma-2 OS=Homo sapiens OX=9606 GN=CSNK1G2 PE=1 SV=1	0	0	0	9	8	9		1682080	22349400	14161900	20525400	27746700	27142100
sp|Q9Y6M4|KC1G3_HUMAN	CSNK1G3	Casein kinase I isoform gamma-3 OS=Homo sapiens OX=9606 GN=CSNK1G3 PE=1 SV=2	0	0	0	10	11	10		1038860	874782	3846410	9571440	10180200	15153200
sp|P68400|CSK21_HUMAN	CSNK2A1	Casein kinase II subunit alpha OS=Homo sapiens OX=9606 GN=CSNK2A1 PE=1 SV=1	2	2	1	11	7	10		3952480	3667060	2359710	12182100	12110600	12310000
sp|P19784|CSK22_HUMAN	CSNK2A2	Casein kinase II subunit alpha' OS=Homo sapiens OX=9606 GN=CSNK2A2 PE=1 SV=1	0	0	0	0	0	4				1335030			3993710
sp|P67870|CSK2B_HUMAN	CSNK2B	Casein kinase II subunit beta OS=Homo sapiens OX=9606 GN=CSNK2B PE=1 SV=1	0	0	0	6	2	2		645399	952221	1086160	3849580	3735560	5000630
sp|O95196|CSPG5_HUMAN	CSPG5	Chondroitin sulfate proteoglycan 5 OS=Homo sapiens OX=9606 GN=CSPG5 PE=1 SV=3	0	0	0	1	0	0		47637.6			451131
sp|Q1MSJ5|CSPP1_HUMAN	CSPP1	Centrosome and spindle pole-associated protein 1 OS=Homo sapiens OX=9606 GN=CSPP1 PE=1 SV=4	0	0	0	2	0	0		6816.82			53299.2
sp|Q16527|CSRP2_HUMAN	CSRP2	Cysteine and glycine-rich protein 2 OS=Homo sapiens OX=9606 GN=CSRP2 PE=1 SV=3	1	0	0	2	2	2		701619	3172620	1994840	1251350	4296120	5758910
sp|P01034|CYTC_HUMAN	CST3	Cystatin-C OS=Homo sapiens OX=9606 GN=CST3 PE=1 SV=1	0	1	0	0	2	0			374880			494479
sp|P04080|CYTB_HUMAN	CSTB	Cystatin-B OS=Homo sapiens OX=9606 GN=CSTB PE=1 SV=2	1	0	0	1	1	1		468659	586776	593708	2104230	2850080	2888060
sp|Q12996|CSTF3_HUMAN	CSTF3	Cleavage stimulation factor subunit 3 OS=Homo sapiens OX=9606 GN=CSTF3 PE=1 SV=1	0	0	0	0	2	2			262999	293765		305692	571629
sp|Q01459|DIAC_HUMAN	CTBS	Di-N-acetylchitobiase OS=Homo sapiens OX=9606 GN=CTBS PE=1 SV=1	2	0	0	1	0	0		1590860			439594
sp|O95476|CNEP1_HUMAN	CTDNEP1	CTD nuclear envelope phosphatase 1 OS=Homo sapiens OX=9606 GN=CTDNEP1 PE=1 SV=2	0	0	0	0	0	1				190578			2019120
sp|Q9GZU7|CTDS1_HUMAN	CTDSP1	Carboxy-terminal domain RNA polymerase II polypeptide A small phosphatase 1 OS=Homo sapiens OX=9606 GN=CTDSP1 PE=1 SV=1	0	1	0	1	1	1		360430	652771		1328050	2143810
tr|H7C1Z7|H7C1Z7_HUMAN	CTDSP1	protein-serine/threonine phosphatase (Fragment) OS=Homo sapiens OX=9606 GN=CTDSP1 PE=1 SV=1	0	0	0	0	0	1				947651			4268190
sp|O14595|CTDS2_HUMAN	CTDSP2	Carboxy-terminal domain RNA polymerase II polypeptide A small phosphatase 2 OS=Homo sapiens OX=9606 GN=CTDSP2 PE=1 SV=2	0	0	0	0	0	1				218393			3639250
sp|O15194|CTDSL_HUMAN	CTDSPL	CTD small phosphatase-like protein OS=Homo sapiens OX=9606 GN=CTDSPL PE=1 SV=2	0	0	0	2	1	2		4127350		55182.9	1645320		589504
sp|P32929|CGL_HUMAN	CTH	Cystathionine gamma-lyase OS=Homo sapiens OX=9606 GN=CTH PE=1 SV=3	2	0	0	1	0	0		8554.49			26938.5
sp|P35221|CTNA1_HUMAN	CTNNA1	Catenin alpha-1 OS=Homo sapiens OX=9606 GN=CTNNA1 PE=1 SV=1	3	10	6	22	29	22		35659000	12281300	40876100	39373800	35375100	77423400
sp|P26232|CTNA2_HUMAN	CTNNA2	Catenin alpha-2 OS=Homo sapiens OX=9606 GN=CTNNA2 PE=1 SV=5	1	1	2	3	2	3		1359380			4842770
tr|Q5JTQ6|Q5JTQ6_HUMAN	CTNNAL1	Alpha-catulin OS=Homo sapiens OX=9606 GN=CTNNAL1 PE=1 SV=1	1	0	1	0	0	0		312108		643467	253955		583837
sp|Q9UBT7|CTNL1_HUMAN	CTNNAL1	Alpha-catulin OS=Homo sapiens OX=9606 GN=CTNNAL1 PE=1 SV=2	0	1	0	0	1	0			62590			136355
sp|P35222|CTNB1_HUMAN	CTNNB1	Catenin beta-1 OS=Homo sapiens OX=9606 GN=CTNNB1 PE=1 SV=1	3	8	5	14	12	14		4117350	3669410	14536900	15269400	13113700	43184800
sp|O60716|CTND1_HUMAN	CTNND1	Catenin delta-1 OS=Homo sapiens OX=9606 GN=CTNND1 PE=1 SV=1	3	4	5	13	24	21		4636640	6819340	13997800	15766600	16451300	48196700
sp|O60931|CTNS_HUMAN	CTNS	Cystinosin OS=Homo sapiens OX=9606 GN=CTNS PE=1 SV=2	6	4	4	1	3	2		7034630	3712950	5893080	5741630	3280140	5292440
sp|P17812|PYRG1_HUMAN	CTPS1	CTP synthase 1 OS=Homo sapiens OX=9606 GN=CTPS1 PE=1 SV=2	1	2	0	9	10	10		2180620	1411310	3837160	10170400	4031930	19526100
sp|Q9NRF8|PYRG2_HUMAN	CTPS2	CTP synthase 2 OS=Homo sapiens OX=9606 GN=CTPS2 PE=1 SV=1	0	0	0	0	1	1				90957.3		100646	122958
sp|P10619|PPGB_HUMAN	CTSA	Lysosomal protective protein OS=Homo sapiens OX=9606 GN=CTSA PE=1 SV=2	11	6	6	3	2	2		60758700	105136000	100136000	5044520	8294110	9431400
sp|P07858|CATB_HUMAN	CTSB	Cathepsin B OS=Homo sapiens OX=9606 GN=CTSB PE=1 SV=3	12	17	7	4	4	2		60753900	67943900	55760300	14221300	18430500	14232300
sp|P53634|CATC_HUMAN	CTSC	Dipeptidyl peptidase 1 OS=Homo sapiens OX=9606 GN=CTSC PE=1 SV=2	3	4	3	0	1	0		12192200	5499780	7877060	1359660	511568	719368
sp|P09668|CATH_HUMAN	CTSH	Pro-cathepsin H OS=Homo sapiens OX=9606 GN=CTSH PE=1 SV=4	5	3	3	1	0	0		22810100	39370800	8089940	3589840	6709360	1217590
sp|P07711|CATL1_HUMAN	CTSL	Procathepsin L OS=Homo sapiens OX=9606 GN=CTSL PE=1 SV=2	0	1	2	0	0	0			162774	1054570		51323.3	314579
sp|P43234|CATO_HUMAN	CTSO	Cathepsin O OS=Homo sapiens OX=9606 GN=CTSO PE=1 SV=1	2	1	1	0	1	0		219861	706434	438583	49464.6	142518
sp|O60911|CATL2_HUMAN	CTSV	Cathepsin L2 OS=Homo sapiens OX=9606 GN=CTSV PE=1 SV=2	4	2	2	0	2	1		47251400	60263200	32634000	6655540	9794690	3716110
sp|Q14247|SRC8_HUMAN	CTTN	Src substrate cortactin OS=Homo sapiens OX=9606 GN=CTTN PE=1 SV=2	10	7	6	19	18	18		9186670	6139630	7240630	17635200	17042100	19638400
sp|P60606|CTXN1_HUMAN	CTXN1	Cortexin-1 OS=Homo sapiens OX=9606 GN=CTXN1 PE=3 SV=1	0	0	0	0	0	1				510803			3942330
sp|Q9NWM3|CUED1_HUMAN	CUEDC1	CUE domain-containing protein 1 OS=Homo sapiens OX=9606 GN=CUEDC1 PE=1 SV=1	0	0	0	1	0	0		2024500			511606
sp|Q13616|CUL1_HUMAN	CUL1	Cullin-1 OS=Homo sapiens OX=9606 GN=CUL1 PE=1 SV=2	0	1	3	7	6	4		634094	631779	1611940	1465320	1476130	4589390
sp|Q13618|CUL3_HUMAN	CUL3	Cullin-3 OS=Homo sapiens OX=9606 GN=CUL3 PE=1 SV=2	0	2	0	7	7	4		1561920	511615	1411060	2047290	1319370	2191570
sp|Q13620|CUL4B_HUMAN	CUL4B	Cullin-4B OS=Homo sapiens OX=9606 GN=CUL4B PE=1 SV=4	0	1	0	3	3	0		918028	463029		572553	723153
sp|O60888|CUTA_HUMAN	CUTA	Protein CutA OS=Homo sapiens OX=9606 GN=CUTA PE=1 SV=2	0	0	0	0	2	3			782333	1103320		883437	3076680
sp|P39880|CUX1_HUMAN	CUX1	Homeobox protein cut-like 1 OS=Homo sapiens OX=9606 GN=CUX1 PE=1 SV=3	0	0	0	4	8	10				864278			9322670
sp|Q13948|CASP_HUMAN	CUX1	Protein CASP OS=Homo sapiens OX=9606 GN=CUX1 PE=1 SV=2	0	0	0	1	1	0		222287	529281		2661240	3747220
sp|P78310|CXAR_HUMAN	CXADR	Coxsackievirus and adenovirus receptor OS=Homo sapiens OX=9606 GN=CXADR PE=1 SV=1	5	10	4	25	25	20		11152300	21650500	6884800	74032200	88961800	187325000
sp|Q96LI9|CX058_HUMAN	CXorf58	Uncharacterized protein CXorf58 OS=Homo sapiens OX=9606 GN=CXorf58 PE=2 SV=2	0	0	0	1	0	0		450215			199460
sp|P00167|CYB5_HUMAN	CYB5A	Cytochrome b5 OS=Homo sapiens OX=9606 GN=CYB5A PE=1 SV=2	0	2	0	0	1	2			2673650	1300460		3982190	2557640
sp|O43169|CYB5B_HUMAN	CYB5B	Cytochrome b5 type B OS=Homo sapiens OX=9606 GN=CYB5B PE=1 SV=3	6	0	1	4	0	0		837062		3331700	1710800		6199020
sp|Q9UHQ9|NB5R1_HUMAN	CYB5R1	NADH-cytochrome b5 reductase 1 OS=Homo sapiens OX=9606 GN=CYB5R1 PE=1 SV=1	0	2	0	3	1	0		1515930	1513920		1933160	2424700
sp|P00387|NB5R3_HUMAN	CYB5R3	NADH-cytochrome b5 reductase 3 OS=Homo sapiens OX=9606 GN=CYB5R3 PE=1 SV=3	6	12	9	17	10	11		9240060	19580700	34420400	21933200	38305600	55949800
sp|P08574|CY1_HUMAN	CYC1	Cytochrome c1, heme protein, mitochondrial OS=Homo sapiens OX=9606 GN=CYC1 PE=1 SV=3	0	2	0	4	3	0		1245700	1676450		2948370	3345100
sp|P99999|CYC_HUMAN	CYCS	Cytochrome c OS=Homo sapiens OX=9606 GN=CYCS PE=1 SV=2	6	7	6	8	3	8		11033800	9885100	6821260	21193000	18481100	13318000
sp|Q7L576|CYFP1_HUMAN	CYFIP1	Cytoplasmic FMR1-interacting protein 1 OS=Homo sapiens OX=9606 GN=CYFIP1 PE=1 SV=1	3	10	4	19	17	19		1927570	3085770	4656990	4800150	6100060	14145800
sp|Q96F07|CYFP2_HUMAN	CYFIP2	Cytoplasmic FMR1-interacting protein 2 OS=Homo sapiens OX=9606 GN=CYFIP2 PE=1 SV=2	0	1	1	4	5	4		593942	635099	442179	1036760	965018	1484840
sp|Q6UW02|CP20A_HUMAN	CYP20A1	Cytochrome P450 20A1 OS=Homo sapiens OX=9606 GN=CYP20A1 PE=1 SV=1	0	1	0	2	1	2		289633	363893	395683	512351	625783	610522
sp|Q16850|CP51A_HUMAN	CYP51A1	Lanosterol 14-alpha demethylase OS=Homo sapiens OX=9606 GN=CYP51A1 PE=1 SV=4	5	9	9	12	13	15		11529700	15288900	17195400	29471100	26831100	36816900
sp|Q9NUQ9|CYRIB_HUMAN	CYRIB	CYFIP-related Rac1 interactor B OS=Homo sapiens OX=9606 GN=CYRIB PE=1 SV=1	1	0	1	3	7	6		368792	937972	5061990	2147540	1910250	14352700
sp|Q9H1C7|CYTM1_HUMAN	CYSTM1	Cysteine-rich and transmembrane domain-containing protein 1 OS=Homo sapiens OX=9606 GN=CYSTM1 PE=1 SV=1	2	1	1	5	2	3		2343900	4257540	3947940	5859090	4007110	13893300
sp|Q9Y4D1|DAAM1_HUMAN	DAAM1	Disheveled-associated activator of morphogenesis 1 OS=Homo sapiens OX=9606 GN=DAAM1 PE=1 SV=2	0	0	1	23	15	24		1421610	910519	5356200	10008700	7909440	26425800
sp|Q86T65|DAAM2_HUMAN	DAAM2	Disheveled-associated activator of morphogenesis 2 OS=Homo sapiens OX=9606 GN=DAAM2 PE=1 SV=3	0	0	0	4	2	3		179340	45676.9	2245910	838412	133991	1454790
sp|P61803|DAD1_HUMAN	DAD1	Dolichyl-diphosphooligosaccharide--protein glycosyltransferase subunit DAD1 OS=Homo sapiens OX=9606 GN=DAD1 PE=1 SV=3	2	4	2	2	4	4		11796900	5578890	15614700	9099670	10919600	10043300
sp|Q14118|DAG1_HUMAN	DAG1	Dystroglycan 1 OS=Homo sapiens OX=9606 GN=DAG1 PE=1 SV=2	2	0	1	23	19	14		4098950	4383800	2471100	65360900	42274500	50201500
sp|Q8NCG7|DGLB_HUMAN	DAGLB	Diacylglycerol lipase-beta OS=Homo sapiens OX=9606 GN=DAGLB PE=1 SV=2	0	0	0	7	5	5		2023480	1533790	3834590	8974110	5336100	17430000
sp|P51398|RT29_HUMAN	DAP3	28S ribosomal protein S29, mitochondrial OS=Homo sapiens OX=9606 GN=DAP3 PE=1 SV=1	3	1	2	6	4	5		3303440	825255	1783110	9357460	1568710	4974710
sp|P14868|SYDC_HUMAN	DARS1	Aspartate--tRNA ligase, cytoplasmic OS=Homo sapiens OX=9606 GN=DARS1 PE=1 SV=2	3	3	1	9	6	5		3675920	1990200	2359470	13908600	5091330	7016700
sp|Q6PI48|SYDM_HUMAN	DARS2	Aspartate--tRNA ligase, mitochondrial OS=Homo sapiens OX=9606 GN=DARS2 PE=1 SV=1	1	2	1	6	5	4		39889000	1402430	2003060	3567370	3118700	5510200
sp|Q16643|DREB_HUMAN	DBN1	Drebrin OS=Homo sapiens OX=9606 GN=DBN1 PE=1 SV=4	5	2	4	17	8	11		3560000	1126330	3571530	6357200	2901330	7230990
sp|Q9UJU6|DBNL_HUMAN	DBNL	Drebrin-like protein OS=Homo sapiens OX=9606 GN=DBNL PE=1 SV=1	1	4	1	6	6	5		890300	3489000	3398870	2400510	4715390	8705620
sp|P11182|ODB2_HUMAN	DBT	Lipoamide acyltransferase component of branched-chain alpha-keto acid dehydrogenase complex, mitochondrial OS=Homo sapiens OX=9606 GN=DBT PE=1 SV=3	0	0	0	2	0	0		1088780			649345
sp|P61962|DCAF7_HUMAN	DCAF7	DDB1- and CUL4-associated factor 7 OS=Homo sapiens OX=9606 GN=DCAF7 PE=1 SV=1	2	2	0	2	1	2		4230030	3298990	4790690	5423820	1805640	2782430
sp|Q8WVC6|DCAKD_HUMAN	DCAKD	Dephospho-CoA kinase domain-containing protein OS=Homo sapiens OX=9606 GN=DCAKD PE=1 SV=1	0	0	0	0	1	0			857882			1400590
sp|Q8N8Z6|DCBD1_HUMAN	DCBLD1	Discoidin, CUB and LCCL domain-containing protein 1 OS=Homo sapiens OX=9606 GN=DCBLD1 PE=1 SV=2	0	0	0	3	5	5		720560	587988	568343	2110880	1959170	3179780
sp|Q96PD2|DCBD2_HUMAN	DCBLD2	Discoidin, CUB and LCCL domain-containing protein 2 OS=Homo sapiens OX=9606 GN=DCBLD2 PE=1 SV=1	0	0	0	7	7	8		615875	752728	832066	9772170	8853240	13865000
sp|Q9NPI6|DCP1A_HUMAN	DCP1A	mRNA-decapping enzyme 1A OS=Homo sapiens OX=9606 GN=DCP1A PE=1 SV=3	0	0	0	0	2	1			174298	285699		129046	292774
sp|Q14203|DCTN1_HUMAN	DCTN1	Dynactin subunit 1 OS=Homo sapiens OX=9606 GN=DCTN1 PE=1 SV=3	2	5	3	13	11	15		732769			1457360
tr|E7EX90|E7EX90_HUMAN	DCTN1	Dynactin subunit 1 OS=Homo sapiens OX=9606 GN=DCTN1 PE=1 SV=1	0	0	0	0	1	1			1301600	1330160		2589200	3671720
sp|Q13561|DCTN2_HUMAN	DCTN2	Dynactin subunit 2 OS=Homo sapiens OX=9606 GN=DCTN2 PE=1 SV=4	1	3	2	5	4	3		2690270	3540340	2885890	7318100	6964740	5866690
sp|Q9UJW0|DCTN4_HUMAN	DCTN4	Dynactin subunit 4 OS=Homo sapiens OX=9606 GN=DCTN4 PE=1 SV=1	0	0	0	1	3	0		30257.1	131225		87480.2	401168
sp|Q7Z4W1|DCXR_HUMAN	DCXR	L-xylulose reductase OS=Homo sapiens OX=9606 GN=DCXR PE=1 SV=2	0	0	0	0	0	1				141597			178593
sp|O94760|DDAH1_HUMAN	DDAH1	N(G),N(G)-dimethylarginine dimethylaminohydrolase 1 OS=Homo sapiens OX=9606 GN=DDAH1 PE=1 SV=3	0	0	0	0	0	2				586701			1499980
sp|Q16531|DDB1_HUMAN	DDB1	DNA damage-binding protein 1 OS=Homo sapiens OX=9606 GN=DDB1 PE=1 SV=1	5	6	6	34	24	28		6790410	9214770	14856200	9228670	10173000	18457000
sp|Q5TDH0|DDI2_HUMAN	DDI2	Protein DDI1 homolog 2 OS=Homo sapiens OX=9606 GN=DDI2 PE=1 SV=1	0	0	0	1	2	3		237277	698465	1106570	921952	1827770	2390340
sp|P39656|OST48_HUMAN	DDOST	Dolichyl-diphosphooligosaccharide--protein glycosyltransferase 48 kDa subunit OS=Homo sapiens OX=9606 GN=DDOST PE=1 SV=4	8	6	7	10	12	16		20100200	39254700	26418600	37808900	65423300	53693700
sp|Q08345|DDR1_HUMAN	DDR1	Epithelial discoidin domain-containing receptor 1 OS=Homo sapiens OX=9606 GN=DDR1 PE=1 SV=1	1	0	0	2	2	0		79038.5			174885	87775.5
sp|Q16832|DDR2_HUMAN	DDR2	Discoidin domain-containing receptor 2 OS=Homo sapiens OX=9606 GN=DDR2 PE=1 SV=2	0	0	0	5	4	2		6209740	5807460	700164	3576970	2189690	4186950
sp|Q96HY6|DDRGK_HUMAN	DDRGK1	DDRGK domain-containing protein 1 OS=Homo sapiens OX=9606 GN=DDRGK1 PE=1 SV=2	1	4	0	2	5	3		2446020	1960860	654704	5293010	4232910	1850320
sp|P30046|DOPD_HUMAN	DDT	D-dopachrome decarboxylase OS=Homo sapiens OX=9606 GN=DDT PE=1 SV=3	1	0	0	0	0	0		880842			281657
sp|Q92499|DDX1_HUMAN	DDX1	ATP-dependent RNA helicase DDX1 OS=Homo sapiens OX=9606 GN=DDX1 PE=1 SV=2	0	1	0	0	3	0			267631			365079
sp|Q92841|DDX17_HUMAN	DDX17	Probable ATP-dependent RNA helicase DDX17 OS=Homo sapiens OX=9606 GN=DDX17 PE=1 SV=2	0	2	2	2	1	2		889944	875131	2652600	644972	1786420	9525140
sp|Q9NUU7|DD19A_HUMAN	DDX19A	ATP-dependent RNA helicase DDX19A OS=Homo sapiens OX=9606 GN=DDX19A PE=1 SV=1	1	0	1	3	3	3		560100	1044810	1774750	1331480	2621030	3155540
sp|Q9NR30|DDX21_HUMAN	DDX21	Nucleolar RNA helicase 2 OS=Homo sapiens OX=9606 GN=DDX21 PE=1 SV=5	2	7	5	1	7	7		1748450	3110740	14822600	2331040	3032480	12892900
sp|O00148|DX39A_HUMAN	DDX39A	ATP-dependent RNA helicase DDX39A OS=Homo sapiens OX=9606 GN=DDX39A PE=1 SV=2	1	5	0	3	2	2		1708160	4170150	2044630	2248530	4564790	2325010
sp|O00571|DDX3X_HUMAN	DDX3X	ATP-dependent RNA helicase DDX3X OS=Homo sapiens OX=9606 GN=DDX3X PE=1 SV=3	3	8	4	11	16	11		4853500	7158850	35419400	11391600	12476000	28935200
sp|Q7L014|DDX46_HUMAN	DDX46	Probable ATP-dependent RNA helicase DDX46 OS=Homo sapiens OX=9606 GN=DDX46 PE=1 SV=2	0	2	1	0	0	0			42531.7	91344.8		38757.5	91301
sp|Q9H0S4|DDX47_HUMAN	DDX47	Probable ATP-dependent RNA helicase DDX47 OS=Homo sapiens OX=9606 GN=DDX47 PE=1 SV=1	0	0	1	0	0	0				1720860			561721
sp|P17844|DDX5_HUMAN	DDX5	Probable ATP-dependent RNA helicase DDX5 OS=Homo sapiens OX=9606 GN=DDX5 PE=1 SV=1	1	4	3	1	2	1		2318380	3641610	5419530	1642490	5896380	4983510
sp|Q9BQ39|DDX50_HUMAN	DDX50	ATP-dependent RNA helicase DDX50 OS=Homo sapiens OX=9606 GN=DDX50 PE=1 SV=1	0	0	1	1	3	1			1191830			1353100
sp|P26196|DDX6_HUMAN	DDX6	Probable ATP-dependent RNA helicase DDX6 OS=Homo sapiens OX=9606 GN=DDX6 PE=1 SV=2	1	1	1	2	5	5		933574	6110540	1784180	3352210	5256030	3239400
sp|O15121|DEGS1_HUMAN	DEGS1	Sphingolipid delta(4)-desaturase DES1 OS=Homo sapiens OX=9606 GN=DEGS1 PE=1 SV=1	0	0	0	2	1	4			349004	414425	39294.8	414972	1480570
sp|P35659|DEK_HUMAN	DEK	Protein DEK OS=Homo sapiens OX=9606 GN=DEK PE=1 SV=1	1	2	0	0	1	2		95219	368426	554730	105017	208070	523428
sp|Q8TCE6|DEN10_HUMAN	DENND10	DENN domain-containing protein 10 OS=Homo sapiens OX=9606 GN=DENND10 PE=1 SV=1	2	3	1	2	1	1		2058510	2523900	1076430	1662530	1545780	1187250
sp|A4D1U4|DEN11_HUMAN	DENND11	DENN domain-containing protein 11 OS=Homo sapiens OX=9606 GN=DENND11 PE=1 SV=1	2	0	2	4	3	3		1488880	2336290	1592460	2613040	3680120	2559210
sp|Q8IWF6|DEN6A_HUMAN	DENND6A	Protein DENND6A OS=Homo sapiens OX=9606 GN=DENND6A PE=1 SV=1	0	0	0	1	0	0		9232.16			22979
sp|O43583|DENR_HUMAN	DENR	Density-regulated protein OS=Homo sapiens OX=9606 GN=DENR PE=1 SV=2	2	2	1	1	2	2		787792	1710750	675351	1496600	2579980	1409420
sp|Q9BSY9|DESI2_HUMAN	DESI2	Deubiquitinase DESI2 OS=Homo sapiens OX=9606 GN=DESI2 PE=1 SV=1	0	0	1	2	0	3		295824		277113	5464990		4603590
sp|O00273|DFFA_HUMAN	DFFA	DNA fragmentation factor subunit alpha OS=Homo sapiens OX=9606 GN=DFFA PE=1 SV=1	0	1	1	1	1	1		239844	267693	190760	841690	1026420	851281
sp|P98153|IDD_HUMAN	DGCR2	Integral membrane protein DGCR2/IDD OS=Homo sapiens OX=9606 GN=DGCR2 PE=1 SV=1	0	0	0	0	1	1			41382.9	120502		133605	303603
tr|H0YB09|H0YB09_HUMAN	DGLUCY	D-glutamate cyclase, mitochondrial (Fragment) OS=Homo sapiens OX=9606 GN=DGLUCY PE=1 SV=1	0	0	0	0	1	0			70950.8			139751
sp|Q15392|DHC24_HUMAN	DHCR24	Delta(24)-sterol reductase OS=Homo sapiens OX=9606 GN=DHCR24 PE=1 SV=2	2	1	1	5	3	4		5258230	3759150	1888440	11272700	12564800	7096520
sp|Q9UBM7|DHCR7_HUMAN	DHCR7	7-dehydrocholesterol reductase OS=Homo sapiens OX=9606 GN=DHCR7 PE=1 SV=1	1	1	0	4	1	3		801604	428212	687935	1807420	822401	1778010
sp|Q86SQ9|DHDDS_HUMAN	DHDDS	Dehydrodolichyl diphosphate synthase complex subunit DHDDS OS=Homo sapiens OX=9606 GN=DHDDS PE=1 SV=3	0	0	0	3	2	1		458650	1387270	417753	1004150	2760970	2811000
sp|P00374|DYR_HUMAN	DHFR	Dihydrofolate reductase OS=Homo sapiens OX=9606 GN=DHFR PE=1 SV=2	0	0	0	3	5	4		266961	703844	130767	3196050	2555860	1088810
sp|Q02127|PYRD_HUMAN	DHODH	Dihydroorotate dehydrogenase (quinone), mitochondrial OS=Homo sapiens OX=9606 GN=DHODH PE=1 SV=3	1	0	0	1	1	2		380196	683201	1283990	1007680	683461	1389160
sp|Q96LJ7|DHRS1_HUMAN	DHRS1	Dehydrogenase/reductase SDR family member 1 OS=Homo sapiens OX=9606 GN=DHRS1 PE=1 SV=1	0	0	0	0	0	1				208195			675878
sp|Q6UX07|DHR13_HUMAN	DHRS13	Dehydrogenase/reductase SDR family member 13 OS=Homo sapiens OX=9606 GN=DHRS13 PE=2 SV=1	0	0	0	1	0	0		11630.5			6431.74
sp|O75911|DHRS3_HUMAN	DHRS3	Short-chain dehydrogenase/reductase 3 OS=Homo sapiens OX=9606 GN=DHRS3 PE=1 SV=2	0	0	0	0	1	1			52866.8	150384		178535	482208
sp|Q9Y394|DHRS7_HUMAN	DHRS7	Dehydrogenase/reductase SDR family member 7 OS=Homo sapiens OX=9606 GN=DHRS7 PE=1 SV=1	2	1	1	0	1	1		2520430	3045070	3183740	4451330	2805820	4164820
sp|Q6IAN0|DRS7B_HUMAN	DHRS7B	Dehydrogenase/reductase SDR family member 7B OS=Homo sapiens OX=9606 GN=DHRS7B PE=1 SV=2	0	0	2	1	0	0		608039		386713	778335		928340
sp|Q96HY7|DHTK1_HUMAN	DHTKD1	2-oxoadipate dehydrogenase complex component E1 OS=Homo sapiens OX=9606 GN=DHTKD1 PE=1 SV=2	0	0	0	2	2	0		32772.2	48446.7		119245	171766
sp|O43143|DHX15_HUMAN	DHX15	ATP-dependent RNA helicase DHX15 OS=Homo sapiens OX=9606 GN=DHX15 PE=1 SV=2	0	1	0	0	1	0			283998			96673
sp|O60231|DHX16_HUMAN	DHX16	Pre-mRNA-splicing factor ATP-dependent RNA helicase DHX16 OS=Homo sapiens OX=9606 GN=DHX16 PE=1 SV=2	0	1	0	0	0	0			103409			223386
sp|Q7L2E3|DHX30_HUMAN	DHX30	ATP-dependent RNA helicase DHX30 OS=Homo sapiens OX=9606 GN=DHX30 PE=1 SV=1	7	9	4	19	16	22		2486280	2423860	4853150	7289510	6507200	19965900
tr|J3KTG2|J3KTG2_HUMAN	DHX38	Pre-mRNA-splicing factor ATP-dependent RNA helicase PRP16 (Fragment) OS=Homo sapiens OX=9606 GN=DHX38 PE=1 SV=1	1	0	0	0	0	0		41456			7746.29
sp|Q08211|DHX9_HUMAN	DHX9	ATP-dependent RNA helicase A OS=Homo sapiens OX=9606 GN=DHX9 PE=1 SV=4	4	8	7	11	10	10		2685700	5206120	3177970	4949700	6371770	8482030
sp|Q9NR28|DBLOH_HUMAN	DIABLO	Diablo IAP-binding mitochondrial protein OS=Homo sapiens OX=9606 GN=DIABLO PE=1 SV=1	0	0	1	3	1	2		1420440	2585060	16740900	3649080	3138750	8006980
sp|O60610|DIAP1_HUMAN	DIAPH1	Protein diaphanous homolog 1 OS=Homo sapiens OX=9606 GN=DIAPH1 PE=1 SV=2	0	0	0	3	4	1		112208	242048	143994	199473	485417	182862
sp|Q9NSV4|DIAP3_HUMAN	DIAPH3	Protein diaphanous homolog 3 OS=Homo sapiens OX=9606 GN=DIAPH3 PE=1 SV=4	0	0	0	0	1	2				302163		41771.1	206842
sp|Q9BTC0|DIDO1_HUMAN	DIDO1	Death-inducer obliterator 1 OS=Homo sapiens OX=9606 GN=DIDO1 PE=1 SV=5	0	0	1	0	0	1				54829.5			75923.1
sp|Q14689|DIP2A_HUMAN	DIP2A	Disco-interacting protein 2 homolog A OS=Homo sapiens OX=9606 GN=DIP2A PE=1 SV=2	0	0	0	7	6	6		391597	327518	2343640	3303450	1362020	6634790
sp|Q9P265|DIP2B_HUMAN	DIP2B	Disco-interacting protein 2 homolog B OS=Homo sapiens OX=9606 GN=DIP2B PE=1 SV=3	8	4	4	40	37	47		6821500	9695570	10889300	30069300	28012000	76255400
sp|Q9Y2E4|DIP2C_HUMAN	DIP2C	Disco-interacting protein 2 homolog C OS=Homo sapiens OX=9606 GN=DIP2C PE=1 SV=2	0	0	0	3	2	3		756778	30828.6	78577.2	307858	113492	616480
sp|Q5VUD6|DIK1B_HUMAN	DIPK1B	Divergent protein kinase domain 1B OS=Homo sapiens OX=9606 GN=DIPK1B PE=1 SV=3	0	0	0	2	0	2		100989			321738		469624
sp|Q8NDZ4|DIK2A_HUMAN	DIPK2A	Divergent protein kinase domain 2A OS=Homo sapiens OX=9606 GN=DIPK2A PE=1 SV=1	0	0	0	1	0	0		52601.8			664317
sp|Q9Y2L1|RRP44_HUMAN	DIS3	Exosome complex exonuclease RRP44 OS=Homo sapiens OX=9606 GN=DIS3 PE=1 SV=2	0	3	2	0	1	0			569760	307574		1285680	270665
sp|Q96F81|DISP1_HUMAN	DISP1	Protein dispatched homolog 1 OS=Homo sapiens OX=9606 GN=DISP1 PE=1 SV=3	0	0	0	0	1	1			30084.1			256591	518287
sp|O60832|DKC1_HUMAN	DKC1	H/ACA ribonucleoprotein complex subunit DKC1 OS=Homo sapiens OX=9606 GN=DKC1 PE=1 SV=3	0	0	0	0	0	1				34973.1			138684
sp|P10515|ODP2_HUMAN	DLAT	Dihydrolipoyllysine-residue acetyltransferase component of pyruvate dehydrogenase complex, mitochondrial OS=Homo sapiens OX=9606 GN=DLAT PE=1 SV=3	2	2	4	6	7	9		5225320	3329820	8909950	7433930	6521050	19314000
sp|P09622|DLDH_HUMAN	DLD	Dihydrolipoyl dehydrogenase, mitochondrial OS=Homo sapiens OX=9606 GN=DLD PE=1 SV=2	3	4	2	9	6	8		8160870	15882200	11552200	25495700	40097900	33683600
sp|Q12959|DLG1_HUMAN	DLG1	Disks large homolog 1 OS=Homo sapiens OX=9606 GN=DLG1 PE=1 SV=2	1	1	1	7	5	7		526487	224886	269976	808460	772762	1823180
sp|Q8TDM6|DLG5_HUMAN	DLG5	Disks large homolog 5 OS=Homo sapiens OX=9606 GN=DLG5 PE=1 SV=4	0	0	0	7	6	7		221977	272882	784274	1180180	1632250	3054820
sp|Q9Y2H0|DLGP4_HUMAN	DLGAP4	Disks large-associated protein 4 OS=Homo sapiens OX=9606 GN=DLGAP4 PE=1 SV=3	0	0	0	4	5	4		468880	174855	1502940	1764400	1763480	6114850
sp|Q15398|DLGP5_HUMAN	DLGAP5	Disks large-associated protein 5 OS=Homo sapiens OX=9606 GN=DLGAP5 PE=1 SV=2	0	0	0	1	0	1		118748		166344	131081		146838
sp|O00548|DLL1_HUMAN	DLL1	Delta-like protein 1 OS=Homo sapiens OX=9606 GN=DLL1 PE=1 SV=2	0	0	0	3	3	3		595091	465577	1787140	9188300	6339090	12940100
sp|Q9NR61|DLL4_HUMAN	DLL4	Delta-like protein 4 OS=Homo sapiens OX=9606 GN=DLL4 PE=1 SV=1	0	0	0	0	1	0			215307			2420060
sp|P36957|ODO2_HUMAN	DLST	Dihydrolipoyllysine-residue succinyltransferase component of 2-oxoglutarate dehydrogenase complex, mitochondrial OS=Homo sapiens OX=9606 GN=DLST PE=1 SV=4	4	6	3	12	7	7		9340920	8036450	7087500	20791500	16331900	22148500
sp|Q9NPF5|DMAP1_HUMAN	DMAP1	DNA methyltransferase 1-associated protein 1 OS=Homo sapiens OX=9606 GN=DMAP1 PE=1 SV=1	0	1	1	1	1	1		34772.3	270905	593250	118262	206727	793957
sp|Q9UGM3|DMBT1_HUMAN	DMBT1	Deleted in malignant brain tumors 1 protein OS=Homo sapiens OX=9606 GN=DMBT1 PE=1 SV=2	0	0	0	0	1	0			292736			266034
tr|A0A075B6G3|A0A075B6G3_HUMAN	DMD	Dystrophin OS=Homo sapiens OX=9606 GN=DMD PE=1 SV=1	0	0	1	3	3	2		61947.7	2472770	26127800	6956650	517440	5777330
sp|Q9Y485|DMXL1_HUMAN	DMXL1	DmX-like protein 1 OS=Homo sapiens OX=9606 GN=DMXL1 PE=1 SV=3	0	0	0	0	2	0			1680320			95194.8
sp|Q8TDJ6|DMXL2_HUMAN	DMXL2	DmX-like protein 2 OS=Homo sapiens OX=9606 GN=DMXL2 PE=1 SV=2	1	5	5	1	6	4		159685	527374	1149570	604799	1153110	1526430
sp|Q86Y56|DAAF5_HUMAN	DNAAF5	Dynein axonemal assembly factor 5 OS=Homo sapiens OX=9606 GN=DNAAF5 PE=1 SV=4	0	0	0	1	2	4		292443	26075.6	568125	223978	241578	3177710
sp|Q8TE73|DYH5_HUMAN	DNAH5	Dynein axonemal heavy chain 5 OS=Homo sapiens OX=9606 GN=DNAH5 PE=1 SV=3	0	0	0	2	0	0		2192200			1397280
sp|Q9C0G6|DYH6_HUMAN	DNAH6	Dynein axonemal heavy chain 6 OS=Homo sapiens OX=9606 GN=DNAH6 PE=2 SV=3	0	0	0	1	0	1		48471.6			137427		44221.1
sp|P31689|DNJA1_HUMAN	DNAJA1	DnaJ homolog subfamily A member 1 OS=Homo sapiens OX=9606 GN=DNAJA1 PE=1 SV=2	10	6	16	20	22	20		10985100	20467300	19880100	28934400	36525600	45283700
sp|O60884|DNJA2_HUMAN	DNAJA2	DnaJ homolog subfamily A member 2 OS=Homo sapiens OX=9606 GN=DNAJA2 PE=1 SV=1	2	1	2	9	6	8		8585140	7095900	4775370	23153400	15525800	14409000
sp|Q96EY1|DNJA3_HUMAN	DNAJA3	DnaJ homolog subfamily A member 3, mitochondrial OS=Homo sapiens OX=9606 GN=DNAJA3 PE=1 SV=2	2	0	1	3	2	3		799642	1180660	1610410	1965930	2625510	2748870
sp|P25685|DNJB1_HUMAN	DNAJB1	DnaJ homolog subfamily B member 1 OS=Homo sapiens OX=9606 GN=DNAJB1 PE=1 SV=4	2	1	1	3	2	4		1766940	1175610	2258710	4651510	2939670	5936670
sp|Q9UBS4|DJB11_HUMAN	DNAJB11	DnaJ homolog subfamily B member 11 OS=Homo sapiens OX=9606 GN=DNAJB11 PE=1 SV=1	3	2	2	5	4	6		7524130	4636430	6174000	22315500	11960300	18973800
sp|Q9NXW2|DJB12_HUMAN	DNAJB12	DnaJ homolog subfamily B member 12 OS=Homo sapiens OX=9606 GN=DNAJB12 PE=1 SV=5	0	0	0	0	0	1				1238790			1459600
sp|P25686|DNJB2_HUMAN	DNAJB2	DnaJ homolog subfamily B member 2 OS=Homo sapiens OX=9606 GN=DNAJB2 PE=1 SV=3	0	0	0	1	0	0		5284680			17385200
tr|A0A0J9YX62|A0A0J9YX62_HUMAN	DNAJB6	DnaJ homolog subfamily B member 6 OS=Homo sapiens OX=9606 GN=DNAJB6 PE=1 SV=1	0	0	0	1	1	1		562180	1157140	5983080	2241800	2654780	10514300
sp|Q8IXB1|DJC10_HUMAN	DNAJC10	DnaJ homolog subfamily C member 10 OS=Homo sapiens OX=9606 GN=DNAJC10 PE=1 SV=2	1	2	2	3	2	3		1237880	1797860	2781100	2962880	3636500	7110310
sp|O75165|DJC13_HUMAN	DNAJC13	DnaJ homolog subfamily C member 13 OS=Homo sapiens OX=9606 GN=DNAJC13 PE=1 SV=5	3	5	4	5	7	5		376084	1147310	751187	514106	1884120	1031790
sp|Q9Y2G8|DJC16_HUMAN	DNAJC16	DnaJ homolog subfamily C member 16 OS=Homo sapiens OX=9606 GN=DNAJC16 PE=2 SV=3	0	0	0	0	2	0			123227			166736
sp|Q99543|DNJC2_HUMAN	DNAJC2	DnaJ homolog subfamily C member 2 OS=Homo sapiens OX=9606 GN=DNAJC2 PE=1 SV=4	0	0	0	2	1	1		83063.9	85304.6	270675	149630	116926	665627
sp|Q13217|DNJC3_HUMAN	DNAJC3	DnaJ homolog subfamily C member 3 OS=Homo sapiens OX=9606 GN=DNAJC3 PE=1 SV=1	0	0	0	2	6	4			3990510	821894	360224	12302600	2493640
sp|Q9H3Z4|DNJC5_HUMAN	DNAJC5	DnaJ homolog subfamily C member 5 OS=Homo sapiens OX=9606 GN=DNAJC5 PE=1 SV=1	3	3	7	7	2	13		6543900	2141220	13131000	19308300	6043900	29876500
sp|Q99615|DNJC7_HUMAN	DNAJC7	DnaJ homolog subfamily C member 7 OS=Homo sapiens OX=9606 GN=DNAJC7 PE=1 SV=2	0	1	2	11	8	8		3228040	4324060	5990630	14481600	9246760	18649800
sp|O75937|DNJC8_HUMAN	DNAJC8	DnaJ homolog subfamily C member 8 OS=Homo sapiens OX=9606 GN=DNAJC8 PE=1 SV=2	0	0	0	0	1	1			1188130	7430.81		1308850	5375.25
sp|Q8WXX5|DNJC9_HUMAN	DNAJC9	DnaJ homolog subfamily C member 9 OS=Homo sapiens OX=9606 GN=DNAJC9 PE=1 SV=1	6	13	8	4	12	6		5468360	15449100	22636400	5759970	14858500	24515700
sp|O00115|DNS2A_HUMAN	DNASE2	Deoxyribonuclease-2-alpha OS=Homo sapiens OX=9606 GN=DNASE2 PE=1 SV=2	12	11	1	3	0	1		52911000	27138100	21168700	9497210	2971430	2226390
sp|Q8WZ79|DNS2B_HUMAN	DNASE2B	Deoxyribonuclease-2-beta OS=Homo sapiens OX=9606 GN=DNASE2B PE=2 SV=1	0	0	0	0	0	1				5693810			17240300
sp|O00429|DNM1L_HUMAN	DNM1L	Dynamin-1-like protein OS=Homo sapiens OX=9606 GN=DNM1L PE=1 SV=2	1	1	0	48	47	60		4943580	4961500	13535500	75520500	54821100	110776000
sp|P50570|DYN2_HUMAN	DNM2	Dynamin-2 OS=Homo sapiens OX=9606 GN=DNM2 PE=1 SV=2	8	11	6	15	17	19		7755870	10257700	20139600	12563200	14138800	31480800
sp|Q9UQ16|DYN3_HUMAN	DNM3	Dynamin-3 OS=Homo sapiens OX=9606 GN=DNM3 PE=1 SV=4	0	0	0	1	0	0		267781			682496
sp|P26358|DNMT1_HUMAN	DNMT1	DNA (cytosine-5)-methyltransferase 1 OS=Homo sapiens OX=9606 GN=DNMT1 PE=1 SV=2	6	6	10	8	11	12		1529230	3966550	9601200	1792860	3559420	8858700
sp|Q9Y6K1|DNM3A_HUMAN	DNMT3A	DNA (cytosine-5)-methyltransferase 3A OS=Homo sapiens OX=9606 GN=DNMT3A PE=1 SV=4	0	0	2	0	0	1				426968			226612
sp|Q9ULA0|DNPEP_HUMAN	DNPEP	Aspartyl aminopeptidase OS=Homo sapiens OX=9606 GN=DNPEP PE=1 SV=2	0	0	0	0	1	0			449089			426779
sp|O43598|DNPH1_HUMAN	DNPH1	2'-deoxynucleoside 5'-phosphate N-hydrolase 1 OS=Homo sapiens OX=9606 GN=DNPH1 PE=1 SV=1	0	0	0	1	0	0		381346			662514
sp|Q14185|DOCK1_HUMAN	DOCK1	Dedicator of cytokinesis protein 1 OS=Homo sapiens OX=9606 GN=DOCK1 PE=1 SV=2	0	0	0	1	5	5		31971.3	360959	552205	49649.5	602157	768728
sp|Q5JSL3|DOC11_HUMAN	DOCK11	Dedicator of cytokinesis protein 11 OS=Homo sapiens OX=9606 GN=DOCK11 PE=1 SV=2	0	2	0	0	1	1			62756.2	326565		97193.5	370531
sp|Q92608|DOCK2_HUMAN	DOCK2	Dedicator of cytokinesis protein 2 OS=Homo sapiens OX=9606 GN=DOCK2 PE=1 SV=2	0	0	0	1	0	0		1064390			2278830
sp|Q96HP0|DOCK6_HUMAN	DOCK6	Dedicator of cytokinesis protein 6 OS=Homo sapiens OX=9606 GN=DOCK6 PE=1 SV=3	2	0	0	1	0	1		107444			331470
sp|Q96N67|DOCK7_HUMAN	DOCK7	Dedicator of cytokinesis protein 7 OS=Homo sapiens OX=9606 GN=DOCK7 PE=1 SV=4	3	4	5	15	13	15		601016	1782330	2219840	1451300	2814790	5375780
sp|Q8NF50|DOCK8_HUMAN	DOCK8	Dedicator of cytokinesis protein 8 OS=Homo sapiens OX=9606 GN=DOCK8 PE=1 SV=3	0	1	0	5	1	2		141840		296296	273858		271215
sp|Q9BZ29|DOCK9_HUMAN	DOCK9	Dedicator of cytokinesis protein 9 OS=Homo sapiens OX=9606 GN=DOCK9 PE=1 SV=2	0	0	0	0	1	3			14971.9	130246		61031.7	1399700
sp|Q92785|REQU_HUMAN	DPF2	Zinc finger protein ubi-d4 OS=Homo sapiens OX=9606 GN=DPF2 PE=1 SV=2	0	0	0	0	0	1				155483			195380
sp|Q9BZG8|DPH1_HUMAN	DPH1	2-(3-amino-3-carboxypropyl)histidine synthase subunit 1 OS=Homo sapiens OX=9606 GN=DPH1 PE=1 SV=2	0	0	0	1	0	0		71978.6			224699
sp|Q9H2P9|DPH5_HUMAN	DPH5	Diphthine methyl ester synthase OS=Homo sapiens OX=9606 GN=DPH5 PE=1 SV=2	0	0	0	1	0	1		56384.6			149166		23757.5
sp|O60762|DPM1_HUMAN	DPM1	Dolichol-phosphate mannosyltransferase subunit 1 OS=Homo sapiens OX=9606 GN=DPM1 PE=1 SV=1	3	3	7	7	6	6		7421600	9587530	8999790	11475900	12725900	13002000
sp|Q9P2X0|DPM3_HUMAN	DPM3	Dolichol-phosphate mannosyltransferase subunit 3 OS=Homo sapiens OX=9606 GN=DPM3 PE=1 SV=2	1	0	0	0	0	1		461169		1543490	266730		2120550
sp|Q9NY33|DPP3_HUMAN	DPP3	Dipeptidyl peptidase 3 OS=Homo sapiens OX=9606 GN=DPP3 PE=1 SV=2	0	0	1	0	2	1				98547.3		2444.5	880948
sp|Q86TI2|DPP9_HUMAN	DPP9	Dipeptidyl peptidase 9 OS=Homo sapiens OX=9606 GN=DPP9 PE=1 SV=3	0	1	0	0	1	1			127429	181984		369525	286855
tr|A0A1B0GW05|A0A1B0GW05_HUMAN	DPY19L1	Probable C-mannosyltransferase DPY19L1 OS=Homo sapiens OX=9606 GN=DPY19L1 PE=1 SV=1	0	1	0	0	1	0			110131			268078
sp|Q2PZI1|D19L1_HUMAN	DPY19L1	Probable C-mannosyltransferase DPY19L1 OS=Homo sapiens OX=9606 GN=DPY19L1 PE=2 SV=1	0	0	0	1	1	0		84311.1			364061
sp|Q16555|DPYL2_HUMAN	DPYSL2	Dihydropyrimidinase-related protein 2 OS=Homo sapiens OX=9606 GN=DPYSL2 PE=1 SV=1	0	0	1	0	0	1				494465			1001830
sp|O14531|DPYL4_HUMAN	DPYSL4	Dihydropyrimidinase-related protein 4 OS=Homo sapiens OX=9606 GN=DPYSL4 PE=1 SV=2	0	0	1	0	0	1				358982			338165
sp|Q9BPU6|DPYL5_HUMAN	DPYSL5	Dihydropyrimidinase-related protein 5 OS=Homo sapiens OX=9606 GN=DPYSL5 PE=1 SV=1	0	1	0	0	1	1			80954.7	851518		85297.3	655821
sp|Q9Y295|DRG1_HUMAN	DRG1	Developmentally-regulated GTP-binding protein 1 OS=Homo sapiens OX=9606 GN=DRG1 PE=1 SV=1	3	4	2	7	5	3		3981450	7795150	4429330	10347700	13561600	10448900
sp|P55039|DRG2_HUMAN	DRG2	Developmentally-regulated GTP-binding protein 2 OS=Homo sapiens OX=9606 GN=DRG2 PE=1 SV=1	0	0	0	1	0	2		12806.5		55749.3	108501		262041
sp|Q02487|DSC2_HUMAN	DSC2	Desmocollin-2 OS=Homo sapiens OX=9606 GN=DSC2 PE=1 SV=1	0	0	2	7	2	5		15651200		1551660	7614360	1260810	3993410
tr|J3QRL9|J3QRL9_HUMAN	DSC3	Desmocollin-3 (Fragment) OS=Homo sapiens OX=9606 GN=DSC3 PE=1 SV=1	0	0	0	1	0	1		308222		229893	7961000		5967200
sp|Q14126|DSG2_HUMAN	DSG2	Desmoglein-2 OS=Homo sapiens OX=9606 GN=DSG2 PE=1 SV=2	8	10	13	104	99	112		40908000	16954400	65665700	217577000	143611000	348699000
sp|Q03001|DYST_HUMAN	DST	Dystonin OS=Homo sapiens OX=9606 GN=DST PE=1 SV=4	1	1	3	8	6	5		274571		419930	944064		1492460
tr|A0A0U1RQJ2|A0A0U1RQJ2_HUMAN	DST	Dystonin OS=Homo sapiens OX=9606 GN=DST PE=1 SV=2	0	0	1	0	1	1			295907	557066		691626	314510
sp|P60981|DEST_HUMAN	DSTN	Destrin OS=Homo sapiens OX=9606 GN=DSTN PE=1 SV=3	0	0	0	0	1	1			261235	719017		1240610	3043600
sp|Q6XUX3|DUSTY_HUMAN	DSTYK	Dual serine/threonine and tyrosine protein kinase OS=Homo sapiens OX=9606 GN=DSTYK PE=1 SV=2	0	3	0	0	0	0			756418			711538
sp|Q8TEA8|DTD1_HUMAN	DTD1	D-aminoacyl-tRNA deacylase 1 OS=Homo sapiens OX=9606 GN=DTD1 PE=1 SV=2	0	0	0	1	0	0		116903			319764
sp|Q9Y4J8|DTNA_HUMAN	DTNA	Dystrobrevin alpha OS=Homo sapiens OX=9606 GN=DTNA PE=1 SV=2	0	0	0	4	6	4		460263	504540	674240	1195850	1022480	1851360
sp|Q86UW9|DTX2_HUMAN	DTX2	Probable E3 ubiquitin-protein ligase DTX2 OS=Homo sapiens OX=9606 GN=DTX2 PE=1 SV=3	0	0	1	0	0	0				9804.51			25390.1
sp|P23919|KTHY_HUMAN	DTYMK	Thymidylate kinase OS=Homo sapiens OX=9606 GN=DTYMK PE=1 SV=4	0	0	0	0	0	1				302696			607824
sp|P51452|DUS3_HUMAN	DUSP3	Dual specificity protein phosphatase 3 OS=Homo sapiens OX=9606 GN=DUSP3 PE=1 SV=1	0	0	1	1	1	1		210669	123897	462529	750749	364107	1424790
sp|Q99956|DUS9_HUMAN	DUSP9	Dual specificity protein phosphatase 9 OS=Homo sapiens OX=9606 GN=DUSP9 PE=1 SV=1	0	0	0	1	3	1		27375	217923	39062.8	198116	911464	133165
sp|P33316|DUT_HUMAN	DUT	Deoxyuridine 5'-triphosphate nucleotidohydrolase, mitochondrial OS=Homo sapiens OX=9606 GN=DUT PE=1 SV=4	0	0	0	1	0	0		888088			976222
sp|O14641|DVL2_HUMAN	DVL2	Segment polarity protein dishevelled homolog DVL-2 OS=Homo sapiens OX=9606 GN=DVL2 PE=1 SV=1	0	0	0	0	2	0			24392.3			77032.6
sp|Q7RTS9|DYM_HUMAN	DYM	Dymeclin OS=Homo sapiens OX=9606 GN=DYM PE=1 SV=1	0	0	0	0	1	1			4905.15	4548.64		15031	40334
sp|Q14204|DYHC1_HUMAN	DYNC1H1	Cytoplasmic dynein 1 heavy chain 1 OS=Homo sapiens OX=9606 GN=DYNC1H1 PE=1 SV=5	35	76	70	90	95	110		20309100	38321500	69909600	32323800	52368600	114809000
sp|Q13409|DC1I2_HUMAN	DYNC1I2	Cytoplasmic dynein 1 intermediate chain 2 OS=Homo sapiens OX=9606 GN=DYNC1I2 PE=1 SV=3	1	6	3	6	7	4		1491070	2015020	3533560	3605830	3566860	6768380
sp|Q9Y6G9|DC1L1_HUMAN	DYNC1LI1	Cytoplasmic dynein 1 light intermediate chain 1 OS=Homo sapiens OX=9606 GN=DYNC1LI1 PE=1 SV=3	0	2	2	8	10	5		955023	8736860	2601230	2852360	18135400	6664620
sp|O43237|DC1L2_HUMAN	DYNC1LI2	Cytoplasmic dynein 1 light intermediate chain 2 OS=Homo sapiens OX=9606 GN=DYNC1LI2 PE=1 SV=1	0	2	0	5	2	0		1649910	4742420		1739940	1837420
sp|Q8TF09|DLRB2_HUMAN	DYNLRB2	Dynein light chain roadblock-type 2 OS=Homo sapiens OX=9606 GN=DYNLRB2 PE=1 SV=1	0	0	0	2	0	1		384672		705163	885536		2025160
sp|P63172|DYLT1_HUMAN	DYNLT1	Dynein light chain Tctex-type 1 OS=Homo sapiens OX=9606 GN=DYNLT1 PE=1 SV=1	0	0	0	0	2	1			13340.3	11498.1		20941.4	35734.3
sp|Q5JPH6|SYEM_HUMAN	EARS2	Probable glutamate--tRNA ligase, mitochondrial OS=Homo sapiens OX=9606 GN=EARS2 PE=1 SV=2	0	0	0	1	0	0		290945			812185
sp|Q9BQW3|COE4_HUMAN	EBF4	Transcription factor COE4 OS=Homo sapiens OX=9606 GN=EBF4 PE=1 SV=2	0	0	0	0	1	0			5576200			1792610
sp|P42892|ECE1_HUMAN	ECE1	Endothelin-converting enzyme 1 OS=Homo sapiens OX=9606 GN=ECE1 PE=1 SV=2	3	5	5	28	42	41		5546810	4412960	12091900	11436400	17915400	29252200
sp|Q13011|ECH1_HUMAN	ECH1	Delta(3,5)-Delta(2,4)-dienoyl-CoA isomerase, mitochondrial OS=Homo sapiens OX=9606 GN=ECH1 PE=1 SV=2	0	0	1	0	1	2			94300.4	2259420		424126	2661420
sp|Q9NTX5|ECHD1_HUMAN	ECHDC1	Ethylmalonyl-CoA decarboxylase OS=Homo sapiens OX=9606 GN=ECHDC1 PE=1 SV=2	0	0	0	0	1	2			480574	625154		997346	495381
sp|P30084|ECHM_HUMAN	ECHS1	Enoyl-CoA hydratase, mitochondrial OS=Homo sapiens OX=9606 GN=ECHS1 PE=1 SV=4	5	6	4	10	12	3		6112630	6167610	5953560	22238000	18680600	17366500
sp|P42126|ECI1_HUMAN	ECI1	Enoyl-CoA delta isomerase 1, mitochondrial OS=Homo sapiens OX=9606 GN=ECI1 PE=1 SV=1	0	1	1	1	5	2		2360680	1561960	3031780	2365110	3874530	12716100
sp|O75521|ECI2_HUMAN	ECI2	Enoyl-CoA delta isomerase 2 OS=Homo sapiens OX=9606 GN=ECI2 PE=1 SV=4	2	3	0	1	3	1		5551960	7610790	9298380	1065330	2836720	1295060
sp|Q16610|ECM1_HUMAN	ECM1	Extracellular matrix protein 1 OS=Homo sapiens OX=9606 GN=ECM1 PE=1 SV=2	1	0	0	1	0	0		92364.8			138730
sp|Q5VYK3|ECM29_HUMAN	ECPAS	Proteasome adapter and scaffold protein ECM29 OS=Homo sapiens OX=9606 GN=ECPAS PE=1 SV=2	0	2	0	4	5	6		52262	126361	62216.8	214724	436366	325630
sp|Q9BQ95|ECSIT_HUMAN	ECSIT	Evolutionarily conserved signaling intermediate in Toll pathway, mitochondrial OS=Homo sapiens OX=9606 GN=ECSIT PE=1 SV=1	0	0	0	3	2	1		509765	155926	118030	1513580	247271	291482
sp|Q6P2E9|EDC4_HUMAN	EDC4	Enhancer of mRNA-decapping protein 4 OS=Homo sapiens OX=9606 GN=EDC4 PE=1 SV=1	0	1	0	0	2	3			65812.9	271000		74853	943171
sp|O60869|EDF1_HUMAN	EDF1	Endothelial differentiation-related factor 1 OS=Homo sapiens OX=9606 GN=EDF1 PE=1 SV=1	1	0	2	2	1	1		340570	98243.4	462446	695052	379724	1567940
sp|O43854|EDIL3_HUMAN	EDIL3	EGF-like repeat and discoidin I-like domain-containing protein 3 OS=Homo sapiens OX=9606 GN=EDIL3 PE=1 SV=1	0	0	0	3	1	3		295739			726866	492843	647193
sp|Q15075|EEA1_HUMAN	EEA1	Early endosome antigen 1 OS=Homo sapiens OX=9606 GN=EEA1 PE=1 SV=2	5	3	4	7	4	4		615050	423673	1007660	1189330	561046	1557110
sp|O75530|EED_HUMAN	EED	Polycomb protein EED OS=Homo sapiens OX=9606 GN=EED PE=1 SV=2	0	0	0	0	1	0			102374			151638
sp|P68104|EF1A1_HUMAN	EEF1A1	Elongation factor 1-alpha 1 OS=Homo sapiens OX=9606 GN=EEF1A1 PE=1 SV=1	38	44	45	69	69	74		444505000	549580000	546515000	758937000	788863000	933904000
sp|Q05639|EF1A2_HUMAN	EEF1A2	Elongation factor 1-alpha 2 OS=Homo sapiens OX=9606 GN=EEF1A2 PE=1 SV=1	0	2	0	1	2	5		9061.25	391497	441541	103283	2403440	2464710
sp|P24534|EF1B_HUMAN	EEF1B2	Elongation factor 1-beta OS=Homo sapiens OX=9606 GN=EEF1B2 PE=1 SV=3	3	7	5	11	11	7		54288600	24003600	45129300	61625800	34820600	77895200
sp|P29692|EF1D_HUMAN	EEF1D	Elongation factor 1-delta OS=Homo sapiens OX=9606 GN=EEF1D PE=1 SV=5	12	17	9	9	14	9		76063000	115610000	112546000	99647500	126916000	132891000
tr|E9PL71|E9PL71_HUMAN	EEF1D	Elongation factor 1-delta (Fragment) OS=Homo sapiens OX=9606 GN=EEF1D PE=1 SV=1	1	0	0	1	0	0		1152420			2287460
sp|O43324|MCA3_HUMAN	EEF1E1	Eukaryotic translation elongation factor 1 epsilon-1 OS=Homo sapiens OX=9606 GN=EEF1E1 PE=1 SV=1	0	0	0	1	0	0		453978			1102740
sp|P26641|EF1G_HUMAN	EEF1G	Elongation factor 1-gamma OS=Homo sapiens OX=9606 GN=EEF1G PE=1 SV=3	21	29	19	35	28	32		124099000	190689000	138534000	183183000	220542000	220004000
sp|P13639|EF2_HUMAN	EEF2	Elongation factor 2 OS=Homo sapiens OX=9606 GN=EEF2 PE=1 SV=4	18	24	25	66	58	63		58739200	62663800	129167000	174217000	152967000	373342000
sp|P57772|SELB_HUMAN	EEFSEC	Selenocysteine-specific elongation factor OS=Homo sapiens OX=9606 GN=EEFSEC PE=1 SV=4	0	0	0	0	0	1				570735			368235
sp|Q7L9B9|EEPD1_HUMAN	EEPD1	Endonuclease/exonuclease/phosphatase family domain-containing protein 1 OS=Homo sapiens OX=9606 GN=EEPD1 PE=1 SV=2	0	0	0	0	0	1				671591			415594
sp|Q96C19|EFHD2_HUMAN	EFHD2	EF-hand domain-containing protein D2 OS=Homo sapiens OX=9606 GN=EFHD2 PE=1 SV=1	0	0	0	1	2	3		970054	2146110	866009	1846470	3968570	2970740
sp|P98172|EFNB1_HUMAN	EFNB1	Ephrin-B1 OS=Homo sapiens OX=9606 GN=EFNB1 PE=1 SV=1	0	0	0	6	6	1		1191410	990299	108746	8797260	7225010	349752
sp|P52799|EFNB2_HUMAN	EFNB2	Ephrin-B2 OS=Homo sapiens OX=9606 GN=EFNB2 PE=1 SV=1	0	0	0	3	1	4		147443		3147080	2621010	1194310	3192110
sp|Q14156|EFR3A_HUMAN	EFR3A	Protein EFR3 homolog A OS=Homo sapiens OX=9606 GN=EFR3A PE=1 SV=2	1	0	0	1	0	1		260757		312780	714234		894370
sp|Q9Y2G0|EFR3B_HUMAN	EFR3B	Protein EFR3 homolog B OS=Homo sapiens OX=9606 GN=EFR3B PE=1 SV=2	0	1	0	0	2	2			439630	216729		1151820	679894
sp|Q15029|U5S1_HUMAN	EFTUD2	116 kDa U5 small nuclear ribonucleoprotein component OS=Homo sapiens OX=9606 GN=EFTUD2 PE=1 SV=1	1	2	2	3	6	4		159510	541340	923650	358100	892924	2028710
sp|P00533|EGFR_HUMAN	EGFR	Epidermal growth factor receptor OS=Homo sapiens OX=9606 GN=EGFR PE=1 SV=2	0	0	0	7	7	9		227422	499233	342554	1482910	2210200	4691390
sp|Q8NDI1|EHBP1_HUMAN	EHBP1	EH domain-binding protein 1 OS=Homo sapiens OX=9606 GN=EHBP1 PE=1 SV=3	1	0	0	2	3	3		452490	23852	32247	359123	141053	189396
sp|Q9H4M9|EHD1_HUMAN	EHD1	EH domain-containing protein 1 OS=Homo sapiens OX=9606 GN=EHD1 PE=1 SV=2	7	8	10	35	43	44		16354100	16738200	26547100	74768500	66319400	119456000
sp|Q9NZN4|EHD2_HUMAN	EHD2	EH domain-containing protein 2 OS=Homo sapiens OX=9606 GN=EHD2 PE=1 SV=2	0	0	0	0	1	0			66297.8			122694
sp|Q9NZN3|EHD3_HUMAN	EHD3	EH domain-containing protein 3 OS=Homo sapiens OX=9606 GN=EHD3 PE=1 SV=2	2	2	0	6	1	4		4792700	1723440	5248640	11290100	4976200	17739700
sp|Q9H223|EHD4_HUMAN	EHD4	EH domain-containing protein 4 OS=Homo sapiens OX=9606 GN=EHD4 PE=1 SV=1	7	11	12	26	29	32		16931300	18544500	51950200	83399700	70325900	199873000
sp|Q9H9B1|EHMT1_HUMAN	EHMT1	Histone-lysine N-methyltransferase EHMT1 OS=Homo sapiens OX=9606 GN=EHMT1 PE=1 SV=4	0	2	0	0	0	0			79474.9			108750
sp|Q96KQ7|EHMT2_HUMAN	EHMT2	Histone-lysine N-methyltransferase EHMT2 OS=Homo sapiens OX=9606 GN=EHMT2 PE=1 SV=3	0	0	0	0	0	1				155657			947404
sp|P41567|EIF1_HUMAN	EIF1	Eukaryotic translation initiation factor 1 OS=Homo sapiens OX=9606 GN=EIF1 PE=1 SV=1	0	0	0	0	2	1			475560	150978		1214840	905402
sp|P47813|IF1AX_HUMAN	EIF1AX	Eukaryotic translation initiation factor 1A, X-chromosomal OS=Homo sapiens OX=9606 GN=EIF1AX PE=1 SV=2	0	0	0	3	1	0		361063	15661800		1697170	2397450
sp|Q9BY44|EIF2A_HUMAN	EIF2A	Eukaryotic translation initiation factor 2A OS=Homo sapiens OX=9606 GN=EIF2A PE=1 SV=3	0	0	0	1	0	0		183221			158871
sp|P49770|EI2BB_HUMAN	EIF2B2	Translation initiation factor eIF-2B subunit beta OS=Homo sapiens OX=9606 GN=EIF2B2 PE=1 SV=3	1	0	0	0	0	1		134734		134440	850322		626502
sp|P41214|EIF2D_HUMAN	EIF2D	Eukaryotic translation initiation factor 2D OS=Homo sapiens OX=9606 GN=EIF2D PE=1 SV=3	0	0	0	0	1	0			60376			92003.6
sp|P05198|IF2A_HUMAN	EIF2S1	Eukaryotic translation initiation factor 2 subunit 1 OS=Homo sapiens OX=9606 GN=EIF2S1 PE=1 SV=3	3	3	2	2	4	6		3171440	7207160	9061710	6085000	12137600	15021100
sp|P20042|IF2B_HUMAN	EIF2S2	Eukaryotic translation initiation factor 2 subunit 2 OS=Homo sapiens OX=9606 GN=EIF2S2 PE=1 SV=2	2	0	0	1	1	1		655763	436291	428361	1641910	891299	1255960
sp|P41091|IF2G_HUMAN	EIF2S3	Eukaryotic translation initiation factor 2 subunit 3 OS=Homo sapiens OX=9606 GN=EIF2S3 PE=1 SV=3	0	1	1	1	1	1		1932080	1101150	2834050	5314530	2677790	5950090
sp|Q14152|EIF3A_HUMAN	EIF3A	Eukaryotic translation initiation factor 3 subunit A OS=Homo sapiens OX=9606 GN=EIF3A PE=1 SV=1	5	4	3	8	7	7		921121	593469	1721640	1319980	864853	3022610
sp|P55884|EIF3B_HUMAN	EIF3B	Eukaryotic translation initiation factor 3 subunit B OS=Homo sapiens OX=9606 GN=EIF3B PE=1 SV=3	1	0	1	6	2	2		3764220	458948	1463690	2307330	873605	2942710
sp|Q99613|EIF3C_HUMAN	EIF3C	Eukaryotic translation initiation factor 3 subunit C OS=Homo sapiens OX=9606 GN=EIF3C PE=1 SV=1	2	0	0	1	4	4		235903	727669	1197240	670524	1094180	2118140
sp|O15371|EIF3D_HUMAN	EIF3D	Eukaryotic translation initiation factor 3 subunit D OS=Homo sapiens OX=9606 GN=EIF3D PE=1 SV=1	1	0	1	1	0	1		71019.7		400917	316192		1135200
sp|P60228|EIF3E_HUMAN	EIF3E	Eukaryotic translation initiation factor 3 subunit E OS=Homo sapiens OX=9606 GN=EIF3E PE=1 SV=1	0	3	1	6	4	4		7464500	20429400	4939720	7738720	6205800	4389860
sp|O00303|EIF3F_HUMAN	EIF3F	Eukaryotic translation initiation factor 3 subunit F OS=Homo sapiens OX=9606 GN=EIF3F PE=1 SV=1	1	1	0	2	3	2		1290920	3360090	1328690	2965140	5806400	3242560
sp|O75821|EIF3G_HUMAN	EIF3G	Eukaryotic translation initiation factor 3 subunit G OS=Homo sapiens OX=9606 GN=EIF3G PE=1 SV=2	1	0	0	4	3	3		33796400	899485	1019190	55815100	1504900	1984060
sp|O15372|EIF3H_HUMAN	EIF3H	Eukaryotic translation initiation factor 3 subunit H OS=Homo sapiens OX=9606 GN=EIF3H PE=1 SV=1	0	0	0	2	0	1		161040		1521080	196171		1153980
sp|Q13347|EIF3I_HUMAN	EIF3I	Eukaryotic translation initiation factor 3 subunit I OS=Homo sapiens OX=9606 GN=EIF3I PE=1 SV=1	1	1	0	7	4	5		1034150	2156830	1563200	3130960	9375040	4029960
sp|O75822|EIF3J_HUMAN	EIF3J	Eukaryotic translation initiation factor 3 subunit J OS=Homo sapiens OX=9606 GN=EIF3J PE=1 SV=2	0	0	0	0	1	1			358132	185209		820173	219531
sp|Q9Y262|EIF3L_HUMAN	EIF3L	Eukaryotic translation initiation factor 3 subunit L OS=Homo sapiens OX=9606 GN=EIF3L PE=1 SV=1	3	3	2	4	5	4		728443	583464	979279	1215030	1146440	2155320
sp|Q7L2H7|EIF3M_HUMAN	EIF3M	Eukaryotic translation initiation factor 3 subunit M OS=Homo sapiens OX=9606 GN=EIF3M PE=1 SV=1	0	0	1	3	2	4		568030	604238	1303950	2281730	2149660	4338180
sp|P60842|IF4A1_HUMAN	EIF4A1	Eukaryotic initiation factor 4A-I OS=Homo sapiens OX=9606 GN=EIF4A1 PE=1 SV=1	11	17	11	26	26	24		49611700	68414400	55420300	138450000	146772000	139819000
sp|Q14240|IF4A2_HUMAN	EIF4A2	Eukaryotic initiation factor 4A-II OS=Homo sapiens OX=9606 GN=EIF4A2 PE=1 SV=2	0	0	0	1	0	0		219125			541820
sp|P38919|IF4A3_HUMAN	EIF4A3	Eukaryotic initiation factor 4A-III OS=Homo sapiens OX=9606 GN=EIF4A3 PE=1 SV=4	2	5	2	4	4	3		2729640	10165700	6462880	6597090	21166200	12731400
sp|P23588|IF4B_HUMAN	EIF4B	Eukaryotic translation initiation factor 4B OS=Homo sapiens OX=9606 GN=EIF4B PE=1 SV=2	0	0	0	1	0	0		258517			606792
sp|Q04637|IF4G1_HUMAN	EIF4G1	Eukaryotic translation initiation factor 4 gamma 1 OS=Homo sapiens OX=9606 GN=EIF4G1 PE=1 SV=4	4	7	10	14	9	8		2973860	5284390	16569300	6168900	4752860	16053000
sp|P78344|IF4G2_HUMAN	EIF4G2	Eukaryotic translation initiation factor 4 gamma 2 OS=Homo sapiens OX=9606 GN=EIF4G2 PE=1 SV=1	1	1	1	6	9	9		914006	844978	1363260	2601260	2962630	3593790
sp|O43432|IF4G3_HUMAN	EIF4G3	Eukaryotic translation initiation factor 4 gamma 3 OS=Homo sapiens OX=9606 GN=EIF4G3 PE=1 SV=2	1	0	2	1	3	3			1378700			756777
sp|Q15056|IF4H_HUMAN	EIF4H	Eukaryotic translation initiation factor 4H OS=Homo sapiens OX=9606 GN=EIF4H PE=1 SV=5	0	0	0	2	0	1		1308650		1711140	5444720		6211290
sp|P55010|IF5_HUMAN	EIF5	Eukaryotic translation initiation factor 5 OS=Homo sapiens OX=9606 GN=EIF5 PE=1 SV=2	0	2	0	0	3	3			178908	19644400		668833	21868100
sp|P63241|IF5A1_HUMAN	EIF5A	Eukaryotic translation initiation factor 5A-1 OS=Homo sapiens OX=9606 GN=EIF5A PE=1 SV=2	1	0	2	2	1	5		5589950	312978	4211220	22807300	619442	18124300
sp|O60841|IF2P_HUMAN	EIF5B	Eukaryotic translation initiation factor 5B OS=Homo sapiens OX=9606 GN=EIF5B PE=1 SV=4	0	1	0	0	0	0			340228			115211
sp|P56537|IF6_HUMAN	EIF6	Eukaryotic translation initiation factor 6 OS=Homo sapiens OX=9606 GN=EIF6 PE=1 SV=1	0	1	0	1	3	2		1188440	1228910	1000540	984651	1735970	2484280
sp|Q9BQ52|RNZ2_HUMAN	ELAC2	Zinc phosphodiesterase ELAC protein 2 OS=Homo sapiens OX=9606 GN=ELAC2 PE=1 SV=2	0	0	0	3	0	2		347682		306771	728935		742271
sp|Q15717|ELAV1_HUMAN	ELAVL1	ELAV-like protein 1 OS=Homo sapiens OX=9606 GN=ELAVL1 PE=1 SV=2	0	2	0	0	1	0			2589110			4136650
sp|Q96JJ3|ELMO2_HUMAN	ELMO2	Engulfment and cell motility protein 2 OS=Homo sapiens OX=9606 GN=ELMO2 PE=1 SV=2	0	0	0	1	2	0			77848		164680	237151
sp|Q8N336|ELMD1_HUMAN	ELMOD1	ELMO domain-containing protein 1 OS=Homo sapiens OX=9606 GN=ELMOD1 PE=2 SV=3	0	0	0	4	0	0		315258			3753800
sp|Q15370|ELOB_HUMAN	ELOB	Elongin-B OS=Homo sapiens OX=9606 GN=ELOB PE=1 SV=1	0	0	0	2	2	3		96347.3	934229	1089800	443827	3320260	3764440
sp|Q15369|ELOC_HUMAN	ELOC	Elongin-C OS=Homo sapiens OX=9606 GN=ELOC PE=1 SV=1	1	0	1	2	3	2		1065310	1403700	695034	1920160	1849310	2980430
sp|O95163|ELP1_HUMAN	ELP1	Elongator complex protein 1 OS=Homo sapiens OX=9606 GN=ELP1 PE=1 SV=3	2	1	1	9	12	6		522778	408252	931128	1377050	1333540	2923880
sp|Q6PCB8|EMB_HUMAN	EMB	Embigin OS=Homo sapiens OX=9606 GN=EMB PE=1 SV=1	0	0	0	1	0	0		139125			230824
sp|Q8N766|EMC1_HUMAN	EMC1	ER membrane protein complex subunit 1 OS=Homo sapiens OX=9606 GN=EMC1 PE=1 SV=1	6	2	6	16	12	10		4019430	2938450	8756890	6718500	4770890	19275300
sp|Q15006|EMC2_HUMAN	EMC2	ER membrane protein complex subunit 2 OS=Homo sapiens OX=9606 GN=EMC2 PE=1 SV=1	4	3	2	8	5	2		3516490	4407810	9049510	5997180	6499300	14183900
sp|Q9P0I2|EMC3_HUMAN	EMC3	ER membrane protein complex subunit 3 OS=Homo sapiens OX=9606 GN=EMC3 PE=1 SV=3	1	0	1	1	4	2		1054470	2715320	1822850	1912020	4108350	4456360
sp|Q9BV81|EMC6_HUMAN	EMC6	ER membrane protein complex subunit 6 OS=Homo sapiens OX=9606 GN=EMC6 PE=1 SV=1	1	2	0	1	1	0		614009	677481		996168	1120150
sp|O43402|EMC8_HUMAN	EMC8	ER membrane protein complex subunit 8 OS=Homo sapiens OX=9606 GN=EMC8 PE=1 SV=1	1	1	0	3	2	3		6835590	1856460	170195	2122190	2095220	279936
sp|P50402|EMD_HUMAN	EMD	Emerin OS=Homo sapiens OX=9606 GN=EMD PE=1 SV=1	9	12	8	19	18	17		12207400	24858300	29984400	21432700	44394800	52435800
sp|Q9HC35|EMAL4_HUMAN	EML4	Echinoderm microtubule-associated protein-like 4 OS=Homo sapiens OX=9606 GN=EML4 PE=1 SV=3	0	1	0	1	3	2		61991.5	773290	301110	84513.5	996362	520258
sp|Q8N8S7|ENAH_HUMAN	ENAH	Protein enabled homolog OS=Homo sapiens OX=9606 GN=ENAH PE=1 SV=2	2	2	1	7	5	7		913904	867531	877226	1573030	1175730	2850450
sp|O94919|ENDD1_HUMAN	ENDOD1	Endonuclease domain-containing 1 protein OS=Homo sapiens OX=9606 GN=ENDOD1 PE=1 SV=2	0	0	0	1	1	2		282204	362226	617972	434259	596349	675985
sp|P06733|ENOA_HUMAN	ENO1	Alpha-enolase OS=Homo sapiens OX=9606 GN=ENO1 PE=1 SV=2	26	24	21	70	54	53		131782000	119392000	166815000	477466000	382942000	499786000
sp|P09104|ENOG_HUMAN	ENO2	Gamma-enolase OS=Homo sapiens OX=9606 GN=ENO2 PE=1 SV=3	0	0	0	0	1	0			52673.7			173801
sp|P22413|ENPP1_HUMAN	ENPP1	Ectonucleotide pyrophosphatase/phosphodiesterase family member 1 OS=Homo sapiens OX=9606 GN=ENPP1 PE=1 SV=2	0	0	0	5	0	4		490815		127591	524290		768440
sp|Q9Y6X5|ENPP4_HUMAN	ENPP4	Bis(5'-adenosyl)-triphosphatase ENPP4 OS=Homo sapiens OX=9606 GN=ENPP4 PE=1 SV=3	3	4	2	5	11	9		6536030	11248400	12019700	10342300	10708300	15044300
sp|O43768|ENSA_HUMAN	ENSA	Alpha-endosulfine OS=Homo sapiens OX=9606 GN=ENSA PE=1 SV=1	0	0	0	0	0	1				206292			522114
sp|Q96C92|ENTR1_HUMAN	ENTR1	Endosome-associated-trafficking regulator 1 OS=Homo sapiens OX=9606 GN=ENTR1 PE=1 SV=3	0	0	0	2	2	0		34017.2	650750		327398	287273
sp|P81408|EREP3_HUMAN	ENTREP3	Protein ENTREP3 OS=Homo sapiens OX=9606 GN=ENTREP3 PE=1 SV=2	0	0	0	2	2	1		324618	189518	51965.1	1155460	1186050	440733
sp|Q96L91|EP400_HUMAN	EP400	E1A-binding protein p400 OS=Homo sapiens OX=9606 GN=EP400 PE=1 SV=4	0	0	0	0	0	2				77305.3			133480
sp|P11171|EPB41_HUMAN	EPB41	Protein 4.1 OS=Homo sapiens OX=9606 GN=EPB41 PE=1 SV=4	2	4	2	10	10	12		7738660	1648030	14381700	3004540	3816710	13178700
sp|O43491|E41L2_HUMAN	EPB41L2	Band 4.1-like protein 2 OS=Homo sapiens OX=9606 GN=EPB41L2 PE=1 SV=1	11	13	16	37	23	31		3109890	4595020	10927100	7706320	9797690	29679800
sp|Q9Y2J2|E41L3_HUMAN	EPB41L3	Band 4.1-like protein 3 OS=Homo sapiens OX=9606 GN=EPB41L3 PE=1 SV=2	0	0	2	5	4	7				1510160			6101770
sp|Q9H329|E41LB_HUMAN	EPB41L4B	Band 4.1-like protein 4B OS=Homo sapiens OX=9606 GN=EPB41L4B PE=2 SV=2	0	0	0	1	0	0		42845			1702970
sp|Q9HCM4|E41L5_HUMAN	EPB41L5	Band 4.1-like protein 5 OS=Homo sapiens OX=9606 GN=EPB41L5 PE=1 SV=3	0	0	0	4	2	3		206219	163278	289577	740303	625619	2414650
sp|Q9HCE0|EPG5_HUMAN	EPG5	Ectopic P granules protein 5 homolog OS=Homo sapiens OX=9606 GN=EPG5 PE=1 SV=2	0	0	0	3	1	1		32852.2	5285.18	19296.7	148556	15276.5	37127.7
sp|P29317|EPHA2_HUMAN	EPHA2	Ephrin type-A receptor 2 OS=Homo sapiens OX=9606 GN=EPHA2 PE=1 SV=2	4	0	0	22	17	21		8526090	3056170	6034250	55318700	47854800	55664900
sp|P29320|EPHA3_HUMAN	EPHA3	Ephrin type-A receptor 3 OS=Homo sapiens OX=9606 GN=EPHA3 PE=1 SV=2	0	1	0	13	13	8		2887290	4390180	1185670	34060700	28746400	20757500
sp|P54764|EPHA4_HUMAN	EPHA4	Ephrin type-A receptor 4 OS=Homo sapiens OX=9606 GN=EPHA4 PE=1 SV=1	1	1	0	19	13	18		16833000	4160180	5824850	31211100	24378900	21475800
sp|Q15375|EPHA7_HUMAN	EPHA7	Ephrin type-A receptor 7 OS=Homo sapiens OX=9606 GN=EPHA7 PE=1 SV=3	0	1	0	19	17	15		6175540	5652440	6912790	46520100	51874200	37463100
sp|P54762|EPHB1_HUMAN	EPHB1	Ephrin type-B receptor 1 OS=Homo sapiens OX=9606 GN=EPHB1 PE=1 SV=1	0	0	0	2	1	2		108085	20002.4	55588.4	492154	103180	70686.8
sp|P29323|EPHB2_HUMAN	EPHB2	Ephrin type-B receptor 2 OS=Homo sapiens OX=9606 GN=EPHB2 PE=1 SV=5	0	0	0	20	15	14		1606020	1202110	2418270	10163800	12281600	7311600
sp|P54753|EPHB3_HUMAN	EPHB3	Ephrin type-B receptor 3 OS=Homo sapiens OX=9606 GN=EPHB3 PE=1 SV=2	0	0	0	10	11	9		1021600	997234	3038300	10091800	7931240	14177700
sp|P54760|EPHB4_HUMAN	EPHB4	Ephrin type-B receptor 4 OS=Homo sapiens OX=9606 GN=EPHB4 PE=1 SV=2	0	0	0	13	11	15		1757320	1162540	7022690	22813500	18611600	27725300
sp|P07099|HYEP_HUMAN	EPHX1	Epoxide hydrolase 1 OS=Homo sapiens OX=9606 GN=EPHX1 PE=1 SV=1	4	6	5	12	5	11		13494800	16652200	20302800	29387600	35433700	56789900
sp|Q9Y6I3|EPN1_HUMAN	EPN1	Epsin-1 OS=Homo sapiens OX=9606 GN=EPN1 PE=1 SV=2	0	0	0	1	4	0			107269		87502.1	596413
sp|O95208|EPN2_HUMAN	EPN2	Epsin-2 OS=Homo sapiens OX=9606 GN=EPN2 PE=1 SV=3	0	0	0	0	2	0			124980			173753
sp|P58107|EPIPL_HUMAN	EPPK1	Epiplakin OS=Homo sapiens OX=9606 GN=EPPK1 PE=1 SV=3	0	2	0	5	4	6		1029780	1575900	132658	512454	1109700	410838
sp|P07814|SYEP_HUMAN	EPRS1	Bifunctional glutamate/proline--tRNA ligase OS=Homo sapiens OX=9606 GN=EPRS1 PE=1 SV=5	14	12	13	30	18	23		4146320	3468940	6282310	7128140	5991910	15032500
sp|P42566|EPS15_HUMAN	EPS15	Epidermal growth factor receptor substrate 15 OS=Homo sapiens OX=9606 GN=EPS15 PE=1 SV=2	0	0	1	14	11	12		1005810	748485	1368920	2150060	2705070	6635840
sp|Q9UBC2|EP15R_HUMAN	EPS15L1	Epidermal growth factor receptor substrate 15-like 1 OS=Homo sapiens OX=9606 GN=EPS15L1 PE=1 SV=1	1	0	3	23	17	18		2924040		2111470	8042460		11339000
tr|M0R165|M0R165_HUMAN	EPS15L1	Epidermal growth factor receptor substrate 15-like 1 OS=Homo sapiens OX=9606 GN=EPS15L1 PE=1 SV=1	0	0	0	1	1	0		7579.02	1610190		42039.3	4362520
sp|Q12929|EPS8_HUMAN	EPS8	Epidermal growth factor receptor kinase substrate 8 OS=Homo sapiens OX=9606 GN=EPS8 PE=1 SV=1	0	0	0	0	1	1			84723.2	216782		114184	418561
sp|Q9NZ08|ERAP1_HUMAN	ERAP1	Endoplasmic reticulum aminopeptidase 1 OS=Homo sapiens OX=9606 GN=ERAP1 PE=1 SV=3	0	0	0	0	0	1				134969			413746
sp|Q6P179|ERAP2_HUMAN	ERAP2	Endoplasmic reticulum aminopeptidase 2 OS=Homo sapiens OX=9606 GN=ERAP2 PE=1 SV=2	0	0	0	0	0	1				75962.8			10683300
sp|P04626|ERBB2_HUMAN	ERBB2	Receptor tyrosine-protein kinase erbB-2 OS=Homo sapiens OX=9606 GN=ERBB2 PE=1 SV=1	0	0	0	2	1	1		47213			383876	30534.2	716026
sp|Q96RT1|ERBIN_HUMAN	ERBIN	Erbin OS=Homo sapiens OX=9606 GN=ERBIN PE=1 SV=2	1	0	0	12	11	11		180678	266294	325877	1046690	1416650	1178500
sp|Q8IUD2|RB6I2_HUMAN	ERC1	ELKS/Rab6-interacting/CAST family member 1 OS=Homo sapiens OX=9606 GN=ERC1 PE=1 SV=1	0	0	0	1	0	0		1694870			100066
sp|Q2NKX8|ERC6L_HUMAN	ERCC6L	DNA excision repair protein ERCC-6-like OS=Homo sapiens OX=9606 GN=ERCC6L PE=1 SV=1	1	4	1	7	5	4		281295	751226	913273	697853	1184870	1722310
sp|Q9UKR5|ERG28_HUMAN	ERG28	Ergosterol biosynthetic protein 28 homolog OS=Homo sapiens OX=9606 GN=ERG28 PE=1 SV=1	1	0	0	0	2	0		491994	929817		1094110	1530590
sp|Q969X5|ERGI1_HUMAN	ERGIC1	Endoplasmic reticulum-Golgi intermediate compartment protein 1 OS=Homo sapiens OX=9606 GN=ERGIC1 PE=1 SV=1	0	0	0	0	1	1			554048	1116770		1050790	1718570
sp|Q9Y282|ERGI3_HUMAN	ERGIC3	Endoplasmic reticulum-Golgi intermediate compartment protein 3 OS=Homo sapiens OX=9606 GN=ERGIC3 PE=1 SV=1	0	0	0	0	0	0				2795940			6529850
sp|Q6P6B1|ERIC5_HUMAN	ERICH5	Glutamate-rich protein 5 OS=Homo sapiens OX=9606 GN=ERICH5 PE=1 SV=1	0	0	0	2	1	1		361974			339848	147855	299790
sp|O75477|ERLN1_HUMAN	ERLIN1	Erlin-1 OS=Homo sapiens OX=9606 GN=ERLIN1 PE=1 SV=2	4	4	5	4	6	7		18935600	17655600	20913800	33185300	22925500	30335300
sp|O94905|ERLN2_HUMAN	ERLIN2	Erlin-2 OS=Homo sapiens OX=9606 GN=ERLIN2 PE=1 SV=1	10	8	5	6	4	4		13034900	17175600	12980600	31634600	62730300	22534500
sp|Q7Z2K6|ERMP1_HUMAN	ERMP1	Endoplasmic reticulum metallopeptidase 1 OS=Homo sapiens OX=9606 GN=ERMP1 PE=1 SV=2	0	0	0	1	2	0		161236	169262		397293	374664
sp|Q96HE7|ERO1A_HUMAN	ERO1A	ERO1-like protein alpha OS=Homo sapiens OX=9606 GN=ERO1A PE=1 SV=2	0	1	1	8	8	8		3741680	3813370	44415000	10518100	8752530	36179200
sp|Q86YB8|ERO1B_HUMAN	ERO1B	ERO1-like protein beta OS=Homo sapiens OX=9606 GN=ERO1B PE=1 SV=2	0	0	0	3	1	1		218376	226854	190038	267319	322276	233241
sp|P30040|ERP29_HUMAN	ERP29	Endoplasmic reticulum resident protein 29 OS=Homo sapiens OX=9606 GN=ERP29 PE=1 SV=4	10	17	11	16	21	17		20387600	34430000	17828800	52008900	86100600	55753500
sp|Q9BS26|ERP44_HUMAN	ERP44	Endoplasmic reticulum resident protein 44 OS=Homo sapiens OX=9606 GN=ERP44 PE=1 SV=1	0	2	1	5	5	7		18054500	47744600	72242200	17043000	25683400	18260000
sp|P10768|ESTD_HUMAN	ESD	S-formylglutathione hydrolase OS=Homo sapiens OX=9606 GN=ESD PE=1 SV=2	1	1	0	3	4	6		368843	1398260	4260990	2636360	3168270	4568890
sp|Q14674|ESPL1_HUMAN	ESPL1	Separin OS=Homo sapiens OX=9606 GN=ESPL1 PE=1 SV=3	0	0	1	0	1	0			73879	133560		78423.2	276503
sp|O95718|ERR2_HUMAN	ESRRB	Steroid hormone receptor ERR2 OS=Homo sapiens OX=9606 GN=ESRRB PE=1 SV=3	0	0	1	0	0	1				33286.4			30307.4
sp|Q9BSJ8|ESYT1_HUMAN	ESYT1	Extended synaptotagmin-1 OS=Homo sapiens OX=9606 GN=ESYT1 PE=1 SV=1	9	15	13	21	21	27		3326280	5145430	8185680	5670610	8131590	12884300
sp|A0FGR8|ESYT2_HUMAN	ESYT2	Extended synaptotagmin-2 OS=Homo sapiens OX=9606 GN=ESYT2 PE=1 SV=1	0	1	2	4	4	4		623206	4880910	22140700	1236580	1250390	7103160
sp|P62495|ERF1_HUMAN	ETF1	Eukaryotic peptide chain release factor subunit 1 OS=Homo sapiens OX=9606 GN=ETF1 PE=1 SV=3	5	4	1	7	6	6		4156490	5019790	4634730	8607830	7836310	8820340
sp|P13804|ETFA_HUMAN	ETFA	Electron transfer flavoprotein subunit alpha, mitochondrial OS=Homo sapiens OX=9606 GN=ETFA PE=1 SV=1	2	4	2	14	8	12		3778740	5861410	2416390	6437400	17148600	9455000
sp|P38117|ETFB_HUMAN	ETFB	Electron transfer flavoprotein subunit beta OS=Homo sapiens OX=9606 GN=ETFB PE=1 SV=3	1	1	1	9	9	5		9184450	11085600	24264600	24493800	38951400	24012400
sp|Q16134|ETFD_HUMAN	ETFDH	Electron transfer flavoprotein-ubiquinone oxidoreductase, mitochondrial OS=Homo sapiens OX=9606 GN=ETFDH PE=1 SV=2	0	2	1	1	1	1		139816	16413.1	294789	414406	27939.9	794587
sp|O95571|ETHE1_HUMAN	ETHE1	Persulfide dioxygenase ETHE1, mitochondrial OS=Homo sapiens OX=9606 GN=ETHE1 PE=1 SV=2	0	0	0	0	0	2				156784			380005
sp|Q9NVM1|EVA1B_HUMAN	EVA1B	Protein eva-1 homolog B OS=Homo sapiens OX=9606 GN=EVA1B PE=1 SV=1	1	0	0	4	3	5		43575.8		129880	248738	1840220	1979150
sp|Q01844|EWS_HUMAN	EWSR1	RNA-binding protein EWS OS=Homo sapiens OX=9606 GN=EWSR1 PE=1 SV=1	1	1	2	2	4	1		1001940	1697680	1080310	1872910	3316090	1728380
sp|Q9NV70|EXOC1_HUMAN	EXOC1	Exocyst complex component 1 OS=Homo sapiens OX=9606 GN=EXOC1 PE=1 SV=4	0	1	0	2	3	2		128252	265424	118777	322240	295002	750321
sp|Q96KP1|EXOC2_HUMAN	EXOC2	Exocyst complex component 2 OS=Homo sapiens OX=9606 GN=EXOC2 PE=1 SV=1	1	1	1	1	0	0		300681	138484	1842530	417281	405221	958699
sp|O60645|EXOC3_HUMAN	EXOC3	Exocyst complex component 3 OS=Homo sapiens OX=9606 GN=EXOC3 PE=1 SV=3	0	0	0	1	0	0		77911.5			203094
sp|Q96A65|EXOC4_HUMAN	EXOC4	Exocyst complex component 4 OS=Homo sapiens OX=9606 GN=EXOC4 PE=1 SV=1	0	3	2	3	4	5		505841	712260	1283040	1028060	1002840	4572490
sp|O00471|EXOC5_HUMAN	EXOC5	Exocyst complex component 5 OS=Homo sapiens OX=9606 GN=EXOC5 PE=1 SV=1	0	0	0	1	1	2		467018	164304	1394360	202742	259559	2070910
sp|Q9UPT5|EXOC7_HUMAN	EXOC7	Exocyst complex component 7 OS=Homo sapiens OX=9606 GN=EXOC7 PE=1 SV=3	0	0	1	1	1	2			132333	593016	284278	267587	1470740
sp|Q8IYI6|EXOC8_HUMAN	EXOC8	Exocyst complex component 8 OS=Homo sapiens OX=9606 GN=EXOC8 PE=1 SV=2	0	1	0	0	0	2			105086	165221		83579.8	651220
sp|Q01780|EXOSX_HUMAN	EXOSC10	Exosome component 10 OS=Homo sapiens OX=9606 GN=EXOSC10 PE=1 SV=2	0	1	0	0	1	1			157682	166879		100503	223632
sp|Q9NQT5|EXOS3_HUMAN	EXOSC3	Exosome complex component RRP40 OS=Homo sapiens OX=9606 GN=EXOSC3 PE=1 SV=3	0	0	0	0	1	1			399207	151315		259536	289573
sp|Q5RKV6|EXOS6_HUMAN	EXOSC6	Exosome complex component MTR3 OS=Homo sapiens OX=9606 GN=EXOSC6 PE=1 SV=1	0	0	0	1	1	0		188249	658807		707788	1350560
sp|Q15024|EXOS7_HUMAN	EXOSC7	Exosome complex component RRP42 OS=Homo sapiens OX=9606 GN=EXOSC7 PE=1 SV=3	1	0	1	0	0	0		332962		857947	4963520		1024240
sp|Q96B26|EXOS8_HUMAN	EXOSC8	Exosome complex component RRP43 OS=Homo sapiens OX=9606 GN=EXOSC8 PE=1 SV=1	0	0	1	0	1	0			3242.47	624936		7134.03	414882
sp|Q06265|EXOS9_HUMAN	EXOSC9	Exosome complex component RRP45 OS=Homo sapiens OX=9606 GN=EXOSC9 PE=1 SV=3	1	0	0	0	0	0		183287			94480.4
sp|Q93063|EXT2_HUMAN	EXT2	Exostosin-2 OS=Homo sapiens OX=9606 GN=EXT2 PE=1 SV=1	0	0	0	0	1	0			195176			76286.3
sp|Q9UBQ6|EXTL2_HUMAN	EXTL2	Exostosin-like 2 OS=Homo sapiens OX=9606 GN=EXTL2 PE=1 SV=1	0	0	1	1	0	1		48061.5		13769600	346201		655189
sp|P15311|EZRI_HUMAN	EZR	Ezrin OS=Homo sapiens OX=9606 GN=EZR PE=1 SV=4	10	23	14	35	31	30		31843800	33274500	44207500	74063700	75160200	133133000
sp|Q9Y624|JAM1_HUMAN	F11R	Junctional adhesion molecule A OS=Homo sapiens OX=9606 GN=F11R PE=1 SV=1	0	0	0	1	6	0		655889	9603300		2528710	13021700
sp|P25116|PAR1_HUMAN	F2R	Proteinase-activated receptor 1 OS=Homo sapiens OX=9606 GN=F2R PE=1 SV=2	0	0	0	4	6	5		286820	1198490	1351420	970008	1357810	1696700
sp|P12259|FA5_HUMAN	F5	Coagulation factor V OS=Homo sapiens OX=9606 GN=F5 PE=1 SV=4	1	0	0	11	9	11		3514790	701426	2884000	29679100	24090500	21541900
sp|P00451|FA8_HUMAN	F8	Coagulation factor VIII OS=Homo sapiens OX=9606 GN=F8 PE=1 SV=1	0	0	1	0	0	1				4469040			839733
sp|Q9UNN5|FAF1_HUMAN	FAF1	FAS-associated factor 1 OS=Homo sapiens OX=9606 GN=FAF1 PE=1 SV=2	0	0	0	4	2	0		685115	133642		509786	568532
sp|Q96CS3|FAF2_HUMAN	FAF2	FAS-associated factor 2 OS=Homo sapiens OX=9606 GN=FAF2 PE=1 SV=2	4	3	2	7	5	3		6065680	9454730	6102830	9993440	18649600	14512500
sp|Q6P587|FAHD1_HUMAN	FAHD1	Acylpyruvase FAHD1, mitochondrial OS=Homo sapiens OX=9606 GN=FAHD1 PE=1 SV=2	0	0	0	1	0	0		458535			1267460
sp|Q96EK7|F120B_HUMAN	FAM120B	Constitutive coactivator of peroxisome proliferator-activated receptor gamma OS=Homo sapiens OX=9606 GN=FAM120B PE=1 SV=1	0	0	0	1	2	2		23575.7	24095.6	544787	233530	106100	252991
sp|Q96C01|F136A_HUMAN	FAM136A	Protein FAM136A OS=Homo sapiens OX=9606 GN=FAM136A PE=1 SV=1	0	0	0	2	1	0		2464670	3434550		4146670	4972590
sp|O94988|FA13A_HUMAN	FAM13A	Protein FAM13A OS=Homo sapiens OX=9606 GN=FAM13A PE=1 SV=2	2	0	2	0	0	0				85543.1	66252		122403
sp|Q96A26|F162A_HUMAN	FAM162A	Protein FAM162A OS=Homo sapiens OX=9606 GN=FAM162A PE=1 SV=2	1	3	0	1	1	0		350316	389906		1768960	1014280
sp|Q9Y6X4|F169A_HUMAN	FAM169A	Soluble lamin-associated protein of 75 kDa OS=Homo sapiens OX=9606 GN=FAM169A PE=1 SV=2	1	1	0	0	0	0		1390220	2296770		47927.8	139752
sp|Q5VUB5|F1711_HUMAN	FAM171A1	Protein FAM171A1 OS=Homo sapiens OX=9606 GN=FAM171A1 PE=1 SV=1	0	1	0	12	11	12		249832	327806	1294650	2452340	1896810	8784560
sp|A8MVW0|F1712_HUMAN	FAM171A2	Protein FAM171A2 OS=Homo sapiens OX=9606 GN=FAM171A2 PE=1 SV=1	0	0	0	5	3	5		150875	82917.5	808414	1608610	2012930	5905320
sp|Q6P995|F171B_HUMAN	FAM171B	Protein FAM171B OS=Homo sapiens OX=9606 GN=FAM171B PE=2 SV=3	0	0	0	1	0	0		71311			288745
sp|Q3ZCQ3|F174B_HUMAN	FAM174B	Membrane protein FAM174B OS=Homo sapiens OX=9606 GN=FAM174B PE=2 SV=2	0	0	0	0	0	1				1224840			578447
sp|Q8N128|F177A_HUMAN	FAM177A1	Protein FAM177A1 OS=Homo sapiens OX=9606 GN=FAM177A1 PE=1 SV=1	0	0	0	0	2	1				450182		209371	602363
sp|Q5XKK7|F219B_HUMAN	FAM219B	Protein FAM219B OS=Homo sapiens OX=9606 GN=FAM219B PE=1 SV=1	0	0	0	1	2	2		68708.8			558002	442215	574385
sp|Q7Z4H9|F220A_HUMAN	FAM220A	Protein FAM220A OS=Homo sapiens OX=9606 GN=FAM220A PE=1 SV=1	0	1	0	0	0	0			251389			51033.1
sp|Q9H0X4|F234A_HUMAN	FAM234A	Protein FAM234A OS=Homo sapiens OX=9606 GN=FAM234A PE=1 SV=1	0	0	0	0	0	2				206766			570620
sp|A2RU67|F234B_HUMAN	FAM234B	Protein FAM234B OS=Homo sapiens OX=9606 GN=FAM234B PE=1 SV=1	0	1	0	16	15	16		5895160	23997600	5877420	14772700	13337300	12694200
sp|Q92520|FAM3C_HUMAN	FAM3C	Protein FAM3C OS=Homo sapiens OX=9606 GN=FAM3C PE=1 SV=1	3	0	1	6	5	5		1691540	1223010	1233260	10707200	8591620	10193100
sp|Q9UBU6|FA8A1_HUMAN	FAM8A1	Protein FAM8A1 OS=Homo sapiens OX=9606 GN=FAM8A1 PE=1 SV=1	0	0	0	1	1	3		43634	23267.6	1503150	175000	94158	2525330
sp|Q658Y4|F91A1_HUMAN	FAM91A1	Protein FAM91A1 OS=Homo sapiens OX=9606 GN=FAM91A1 PE=1 SV=3	0	0	0	1	0	1		306580		16224400	218591		662367
sp|Q9BXW9|FACD2_HUMAN	FANCD2	Fanconi anemia group D2 protein OS=Homo sapiens OX=9606 GN=FANCD2 PE=1 SV=2	0	0	0	0	1	0			21022.8			26471.5
sp|Q9NVI1|FANCI_HUMAN	FANCI	Fanconi anemia group I protein OS=Homo sapiens OX=9606 GN=FANCI PE=1 SV=4	0	0	1	0	3	3			142688	499500		158464	542132
sp|Q8WVX9|FACR1_HUMAN	FAR1	Fatty acyl-CoA reductase 1 OS=Homo sapiens OX=9606 GN=FAR1 PE=1 SV=1	0	0	0	1	2	2		1084680	4275240	1248950	1709740	6116490	2394660
sp|Q96K12|FACR2_HUMAN	FAR2	Fatty acyl-CoA reductase 2 OS=Homo sapiens OX=9606 GN=FAR2 PE=1 SV=1	0	0	0	4	4	7		108182	409486	1019470	1674640	3849030	4983860
sp|Q9Y4F1|FARP1_HUMAN	FARP1	FERM, ARHGEF and pleckstrin domain-containing protein 1 OS=Homo sapiens OX=9606 GN=FARP1 PE=1 SV=1	0	0	0	4	3	2		88273.3	380556	296426	372264	423453	286876
sp|O94887|FARP2_HUMAN	FARP2	FERM, ARHGEF and pleckstrin domain-containing protein 2 OS=Homo sapiens OX=9606 GN=FARP2 PE=1 SV=3	0	1	0	3	3	4		37101.1	339775	105870	54478.8	516000	197306
tr|H7C3M7|H7C3M7_HUMAN	FARP2	FERM, ARHGEF and pleckstrin domain-containing protein 2 (Fragment) OS=Homo sapiens OX=9606 GN=FARP2 PE=1 SV=2	0	0	0	3	1	1		56083.7		129681	118376	36996	214519
sp|Q9Y285|SYFA_HUMAN	FARSA	Phenylalanine--tRNA ligase alpha subunit OS=Homo sapiens OX=9606 GN=FARSA PE=1 SV=3	3	1	0	1	0	4		320518	599268	6478100	529770	1134740	2574930
sp|Q9NSD9|SYFB_HUMAN	FARSB	Phenylalanine--tRNA ligase beta subunit OS=Homo sapiens OX=9606 GN=FARSB PE=1 SV=3	0	2	1	2	1	0		2883820	607340	488996	698200	714104	885581
tr|A0A0U1RQF0|A0A0U1RQF0_HUMAN	FASN	Fatty acid synthase OS=Homo sapiens OX=9606 GN=FASN PE=1 SV=1	18	17	22	136	114	155		58186300	30523100	185254000	139252000	135650000	241885000
sp|Q9NYY8|FAKD2_HUMAN	FASTKD2	FAST kinase domain-containing protein 2, mitochondrial OS=Homo sapiens OX=9606 GN=FASTKD2 PE=1 SV=1	0	0	0	1	0	0		175906			407868
sp|Q14CZ7|FAKD3_HUMAN	FASTKD3	FAST kinase domain-containing protein 3, mitochondrial OS=Homo sapiens OX=9606 GN=FASTKD3 PE=1 SV=2	0	0	0	0	0	1				244964			495765
sp|Q7L8L6|FAKD5_HUMAN	FASTKD5	FAST kinase domain-containing protein 5, mitochondrial OS=Homo sapiens OX=9606 GN=FASTKD5 PE=1 SV=1	0	0	0	1	1	0			43516.7		326506	97991.9
sp|Q14517|FAT1_HUMAN	FAT1	Protocadherin Fat 1 OS=Homo sapiens OX=9606 GN=FAT1 PE=1 SV=2	0	0	0	29	22	25		6124180	607366	1613080	8153210	6411530	9022660
sp|Q8TDW7|FAT3_HUMAN	FAT3	Protocadherin Fat 3 OS=Homo sapiens OX=9606 GN=FAT3 PE=2 SV=3	0	1	0	0	0	0			667219			1374590
sp|Q6V0I7|FAT4_HUMAN	FAT4	Protocadherin Fat 4 OS=Homo sapiens OX=9606 GN=FAT4 PE=1 SV=2	0	0	0	1	0	0		210261			322406
sp|P62861|RS30_HUMAN	FAU	FAU ubiquitin-like and ribosomal protein S30 OS=Homo sapiens OX=9606 GN=FAU PE=1 SV=2	0	1	1	0	0	1			55117.2	575902		67229.3	870445
sp|P22087|FBRL_HUMAN	FBL	rRNA 2'-O-methyltransferase fibrillarin OS=Homo sapiens OX=9606 GN=FBL PE=1 SV=2	0	0	0	0	1	0			501699			288914
sp|P35556|FBN2_HUMAN	FBN2	Fibrillin-2 OS=Homo sapiens OX=9606 GN=FBN2 PE=1 SV=3	0	0	0	1	0	2		38545.7		401374	90065.6		408007
sp|Q9HCM7|FBSL_HUMAN	FBRSL1	Fibrosin-1-like protein OS=Homo sapiens OX=9606 GN=FBRSL1 PE=1 SV=4	0	0	0	1	0	0		490692			72249.5
sp|Q9UF56|FXL17_HUMAN	FBXL17	F-box/LRR-repeat protein 17 OS=Homo sapiens OX=9606 GN=FBXL17 PE=1 SV=3	0	0	0	0	1	0			2922410			87572.9
sp|Q9UKC9|FBXL2_HUMAN	FBXL2	F-box/LRR-repeat protein 2 OS=Homo sapiens OX=9606 GN=FBXL2 PE=1 SV=3	0	0	0	0	1	1			163840	243289		481927	579619
tr|J3KTA1|J3KTA1_HUMAN	FBXL20	F-box and leucine-rich repeat protein 20, isoform CRA_a OS=Homo sapiens OX=9606 GN=FBXL20 PE=1 SV=1	0	0	0	0	0	1				2630740			1954220
sp|Q9UKB1|FBW1B_HUMAN	FBXW11	F-box/WD repeat-containing protein 11 OS=Homo sapiens OX=9606 GN=FBXW11 PE=1 SV=1	0	0	0	0	1	0			331698			1069750
sp|P55899|FCGRN_HUMAN	FCGRT	IgG receptor FcRn large subunit p51 OS=Homo sapiens OX=9606 GN=FCGRT PE=1 SV=1	0	0	0	1	0	0		252841			444557
sp|Q0JRZ9|FCHO2_HUMAN	FCHO2	F-BAR domain only protein 2 OS=Homo sapiens OX=9606 GN=FCHO2 PE=1 SV=2	0	0	1	0	0	1				770798			444085
sp|P37268|FDFT_HUMAN	FDFT1	Squalene synthase OS=Homo sapiens OX=9606 GN=FDFT1 PE=1 SV=1	1	2	2	6	6	5		1841050	3987950	3172300	5071030	7466180	6069760
sp|P14324|FPPS_HUMAN	FDPS	Farnesyl pyrophosphate synthase OS=Homo sapiens OX=9606 GN=FDPS PE=1 SV=4	1	0	0	3	0	1		1861340		351440	7032450		24129800
sp|P22830|HEMH_HUMAN	FECH	Ferrochelatase, mitochondrial OS=Homo sapiens OX=9606 GN=FECH PE=1 SV=2	1	0	0	1	1	1		326706	240943	252700	839624	930055	950139
sp|P39748|FEN1_HUMAN	FEN1	Flap endonuclease 1 OS=Homo sapiens OX=9606 GN=FEN1 PE=1 SV=1	4	6	4	4	3	3		5778800	14257400	10989100	6691640	13536600	12518100
sp|Q96AC1|FERM2_HUMAN	FERMT2	Fermitin family homolog 2 OS=Homo sapiens OX=9606 GN=FERMT2 PE=1 SV=1	0	3	1	5	1	2		80703.5	45383.8	130958	250149	75202	303163
tr|B1B1H9|B1B1H9_HUMAN	FGF13	Fibroblast growth factor 13 (Fragment) OS=Homo sapiens OX=9606 GN=FGF13 PE=1 SV=1	0	0	0	0	1	1			269183	126452		1008490	293165
sp|P11362|FGFR1_HUMAN	FGFR1	Fibroblast growth factor receptor 1 OS=Homo sapiens OX=9606 GN=FGFR1 PE=1 SV=3	0	0	0	15	7	8		4485500	2021030	5778260	40562100	32033000	29958800
sp|P21802|FGFR2_HUMAN	FGFR2	Fibroblast growth factor receptor 2 OS=Homo sapiens OX=9606 GN=FGFR2 PE=1 SV=1	1	0	0	8	5	11		2045550	2744140	2202930	6674950	2698770	10406700
tr|F8W9L4|F8W9L4_HUMAN	FGFR3	Fibroblast growth factor receptor OS=Homo sapiens OX=9606 GN=FGFR3 PE=1 SV=1	0	0	0	2	2	1			141097		192129	3688450	162484
sp|P22607|FGFR3_HUMAN	FGFR3	Fibroblast growth factor receptor 3 OS=Homo sapiens OX=9606 GN=FGFR3 PE=1 SV=1	0	0	0	5	4	3		109375		374878	3722510		4667430
sp|P22455|FGFR4_HUMAN	FGFR4	Fibroblast growth factor receptor 4 OS=Homo sapiens OX=9606 GN=FGFR4 PE=1 SV=2	0	0	1	4	3	6		227759	501964	786980	10165300	8391640	10504300
sp|P07954|FUMH_HUMAN	FH	Fumarate hydratase, mitochondrial OS=Homo sapiens OX=9606 GN=FH PE=1 SV=3	4	4	5	5	3	7		7260880	4999320	7629790	12856100	7002380	14920300
sp|Q13642|FHL1_HUMAN	FHL1	Four and a half LIM domains protein 1 OS=Homo sapiens OX=9606 GN=FHL1 PE=1 SV=4	0	0	0	1	1	2		505265	1793130	1161940	2592300	9101390	7397860
sp|Q9Y613|FHOD1_HUMAN	FHOD1	FH1/FH2 domain-containing protein 1 OS=Homo sapiens OX=9606 GN=FHOD1 PE=1 SV=3	2	1	1	6	10	5		276904	498671	824751	583508	985095	1865340
sp|Q9Y3D6|FIS1_HUMAN	FIS1	Mitochondrial fission 1 protein OS=Homo sapiens OX=9606 GN=FIS1 PE=1 SV=2	2	1	2	0	0	1		1114920	1358610	1389390	3991090	4737450	4777140
sp|Q96AY3|FKB10_HUMAN	FKBP10	Peptidyl-prolyl cis-trans isomerase FKBP10 OS=Homo sapiens OX=9606 GN=FKBP10 PE=1 SV=1	1	3	2	8	12	19		6169870	5615710	11426900	16045100	10612500	36734500
sp|Q9NWM8|FKB14_HUMAN	FKBP14	Peptidyl-prolyl cis-trans isomerase FKBP14 OS=Homo sapiens OX=9606 GN=FKBP14 PE=1 SV=1	0	0	0	1	0	0		158314			586516
sp|Q5T1M5|FKB15_HUMAN	FKBP15	FK506-binding protein 15 OS=Homo sapiens OX=9606 GN=FKBP15 PE=1 SV=2	8	7	5	7	7	8		1682230	1189860	3205900	1219700	1026200	2586610
sp|P62942|FKB1A_HUMAN	FKBP1A	Peptidyl-prolyl cis-trans isomerase FKBP1A OS=Homo sapiens OX=9606 GN=FKBP1A PE=1 SV=2	0	0	0	2	2	1		340123	462434	327159	1290260	4451890	2171940
sp|P68106|FKB1B_HUMAN	FKBP1B	Peptidyl-prolyl cis-trans isomerase FKBP1B OS=Homo sapiens OX=9606 GN=FKBP1B PE=1 SV=2	0	0	0	1	2	0		1696510	1640480		369473	287809
sp|P26885|FKBP2_HUMAN	FKBP2	Peptidyl-prolyl cis-trans isomerase FKBP2 OS=Homo sapiens OX=9606 GN=FKBP2 PE=1 SV=2	0	0	0	5	2	0		10008300	14541900		7851520	4311660
sp|Q00688|FKBP3_HUMAN	FKBP3	Peptidyl-prolyl cis-trans isomerase FKBP3 OS=Homo sapiens OX=9606 GN=FKBP3 PE=1 SV=1	0	1	0	0	1	0			2132520			2931030
sp|Q02790|FKBP4_HUMAN	FKBP4	Peptidyl-prolyl cis-trans isomerase FKBP4 OS=Homo sapiens OX=9606 GN=FKBP4 PE=1 SV=3	1	1	1	10	15	11		2846970	9386590	2871260	8506380	24021800	9704040
sp|Q14318|FKBP8_HUMAN	FKBP8	Peptidyl-prolyl cis-trans isomerase FKBP8 OS=Homo sapiens OX=9606 GN=FKBP8 PE=1 SV=2	3	3	4	5	6	7		2026430	4207670	6939330	3974930	7406950	11215300
sp|Q9H9S5|FKRP_HUMAN	FKRP	Ribitol 5-phosphate transferase FKRP OS=Homo sapiens OX=9606 GN=FKRP PE=1 SV=1	0	0	0	0	2	0			3462.58			380724
sp|Q8NFF5|FAD1_HUMAN	FLAD1	FAD synthase OS=Homo sapiens OX=9606 GN=FLAD1 PE=1 SV=1	1	1	0	2	1	1		175603	23414.3	7615.61	329147	68008.2	15830.7
sp|Q8NFG4|FLCN_HUMAN	FLCN	Folliculin OS=Homo sapiens OX=9606 GN=FLCN PE=1 SV=1	0	0	0	0	0	1				314903			467338
sp|Q13045|FLII_HUMAN	FLII	Protein flightless-1 homolog OS=Homo sapiens OX=9606 GN=FLII PE=1 SV=2	0	0	1	2	5	3		83270.9	170875	147590	855245	799001	661623
sp|P21333|FLNA_HUMAN	FLNA	Filamin-A OS=Homo sapiens OX=9606 GN=FLNA PE=1 SV=4	35	28	27	78	65	71		26073800	23830100	39096800	39582100	33336000	62322000
sp|O75369|FLNB_HUMAN	FLNB	Filamin-B OS=Homo sapiens OX=9606 GN=FLNB PE=1 SV=2	19	15	15	55	39	51		7914290	7319470	14292300	14647200	15483400	28327800
sp|Q14315|FLNC_HUMAN	FLNC	Filamin-C OS=Homo sapiens OX=9606 GN=FLNC PE=1 SV=3	0	0	1	0	0	0				75937.2			57166.7
sp|O75955|FLOT1_HUMAN	FLOT1	Flotillin-1 OS=Homo sapiens OX=9606 GN=FLOT1 PE=1 SV=3	54	33	50	69	40	51		570292000	448864000	560290000	603250000	396911000	615662000
sp|Q14254|FLOT2_HUMAN	FLOT2	Flotillin-2 OS=Homo sapiens OX=9606 GN=FLOT2 PE=1 SV=2	45	46	43	49	42	47		407169000	376629000	419917000	441814000	379702000	431970000
sp|P17948|VGFR1_HUMAN	FLT1	Vascular endothelial growth factor receptor 1 OS=Homo sapiens OX=9606 GN=FLT1 PE=1 SV=2	0	0	0	3	3	3		56027.9	42372.8	86056.4	1009510	810202	1146790
sp|P35916|VGFR3_HUMAN	FLT4	Vascular endothelial growth factor receptor 3 OS=Homo sapiens OX=9606 GN=FLT4 PE=1 SV=3	0	0	0	0	1	0			71558.5			218480
sp|Q9Y5Y0|FLVC1_HUMAN	FLVCR1	Feline leukemia virus subgroup C receptor-related protein 1 OS=Homo sapiens OX=9606 GN=FLVCR1 PE=1 SV=1	0	0	0	6	12	7		1404620	1775120	644709	4915400	6339270	5413050
sp|Q96PY5|FMNL2_HUMAN	FMNL2	Formin-like protein 2 OS=Homo sapiens OX=9606 GN=FMNL2 PE=1 SV=3	0	0	0	5	1	1		24342700	140426	129987	716058	666593	1035320
sp|P02751|FINC_HUMAN	FN1	Fibronectin OS=Homo sapiens OX=9606 GN=FN1 PE=1 SV=5	0	0	0	1	0	0		1142090			922352
sp|Q4ZHG4|FNDC1_HUMAN	FNDC1	Fibronectin type III domain-containing protein 1 OS=Homo sapiens OX=9606 GN=FNDC1 PE=2 SV=4	0	0	1	0	0	0				191384			202269
sp|Q9Y2H6|FND3A_HUMAN	FNDC3A	Fibronectin type-III domain-containing protein 3A OS=Homo sapiens OX=9606 GN=FNDC3A PE=1 SV=4	0	2	1	3	1	1		255868	316166	80617.8	308663	273782	78805.9
sp|Q53EP0|FND3B_HUMAN	FNDC3B	Fibronectin type III domain-containing protein 3B OS=Homo sapiens OX=9606 GN=FNDC3B PE=1 SV=2	0	0	0	1	0	0		29790.8			96759.3
sp|P49354|FNTA_HUMAN	FNTA	Protein farnesyltransferase/geranylgeranyltransferase type-1 subunit alpha OS=Homo sapiens OX=9606 GN=FNTA PE=1 SV=1	0	0	0	2	0	1		1583.49		1018.12	7718.82		3604.34
sp|P15408|FOSL2_HUMAN	FOSL2	Fos-related antigen 2 OS=Homo sapiens OX=9606 GN=FOSL2 PE=1 SV=1	0	0	0	0	1	0			53910.5			911216
sp|Q6ZUU3|FOXNB_HUMAN	FOXL2NB	FOXL2 neighbor protein OS=Homo sapiens OX=9606 GN=FOXL2NB PE=2 SV=1	0	0	1	0	0	0				814903			18804.9
sp|Q96CU9|FXRD1_HUMAN	FOXRED1	FAD-dependent oxidoreductase domain-containing protein 1 OS=Homo sapiens OX=9606 GN=FOXRED1 PE=1 SV=2	0	0	0	0	1	0			180410			439371
sp|Q8IWF2|FXRD2_HUMAN	FOXRED2	FAD-dependent oxidoreductase domain-containing protein 2 OS=Homo sapiens OX=9606 GN=FOXRED2 PE=1 SV=1	0	0	0	1	2	1		7872.56		221719	27209.3	63578.2	1430430
sp|Q70Z53|F10C1_HUMAN	FRA10AC1	Protein FRA10AC1 OS=Homo sapiens OX=9606 GN=FRA10AC1 PE=1 SV=3	1	0	0	0	0	0		65158.5			54492.7
sp|Q86XX4|FRAS1_HUMAN	FRAS1	Extracellular matrix organizing protein FRAS1 OS=Homo sapiens OX=9606 GN=FRAS1 PE=1 SV=2	0	0	0	13	12	9		833864	1181770	1606070	4952760	5916080	5985980
tr|A0A804HL50|A0A804HL50_HUMAN	FRAS1	Extracellular matrix organizing protein FRAS1 OS=Homo sapiens OX=9606 GN=FRAS1 PE=1 SV=1	0	0	0	1	0	1		59797.3		104315	95914.3		214726
sp|Q5SZK8|FREM2_HUMAN	FREM2	FRAS1-related extracellular matrix protein 2 OS=Homo sapiens OX=9606 GN=FREM2 PE=1 SV=3	0	0	0	14	18	16		7783220	858962	1307590	2257430	2880580	2391840
sp|Q6ZNA5|FRRS1_HUMAN	FRRS1	Ferric-chelate reductase 1 OS=Homo sapiens OX=9606 GN=FRRS1 PE=2 SV=2	1	1	2	5	2	5		3100560	1303920	17338400	3471950	1575420	7384720
sp|Q8WU20|FRS2_HUMAN	FRS2	Fibroblast growth factor receptor substrate 2 OS=Homo sapiens OX=9606 GN=FRS2 PE=1 SV=4	0	0	0	2	3	2		69386.9	284885	1798870	449602	578592	1125600
sp|Q16658|FSCN1_HUMAN	FSCN1	Fascin OS=Homo sapiens OX=9606 GN=FSCN1 PE=1 SV=3	0	0	0	1	0	3		419232		382135	1918020		3402890
tr|H7C4W4|H7C4W4_HUMAN	FSTL1	Follistatin-related protein 1 (Fragment) OS=Homo sapiens OX=9606 GN=FSTL1 PE=1 SV=1	1	1	0	1	1	1		350029	134158	179819	1278980	805926	459990
sp|P02794|FRIH_HUMAN	FTH1	Ferritin heavy chain OS=Homo sapiens OX=9606 GN=FTH1 PE=1 SV=2	8	7	12	45	45	75		19464700	19463300	33375300	463583000	225689000	347722000
sp|P02792|FRIL_HUMAN	FTL	Ferritin light chain OS=Homo sapiens OX=9606 GN=FTL PE=1 SV=2	3	7	2	35	46	40		18284900	17424500	23199900	227288000	146540000	285904000
sp|Q9UET6|TRM7_HUMAN	FTSJ1	Putative tRNA (cytidine(32)/guanosine(34)-2'-O)-methyltransferase OS=Homo sapiens OX=9606 GN=FTSJ1 PE=1 SV=2	0	0	0	3	3	5		916024	802968	1029440	18059200	19715500	21140000
sp|Q96AE4|FUBP1_HUMAN	FUBP1	Far upstream element-binding protein 1 OS=Homo sapiens OX=9606 GN=FUBP1 PE=1 SV=3	1	1	1	1	2	2		331193	476701	2050750	226665	568022	1120690
sp|P04066|FUCO_HUMAN	FUCA1	Tissue alpha-L-fucosidase OS=Homo sapiens OX=9606 GN=FUCA1 PE=1 SV=4	20	12	11	5	4	2		114275000	86775900	108083000	14525700	8803730	16139300
sp|Q9BTY2|FUCO2_HUMAN	FUCA2	Plasma alpha-L-fucosidase OS=Homo sapiens OX=9606 GN=FUCA2 PE=1 SV=2	15	10	10	0	1	0		48641200	57179300	45994300	6028400	6949860	5967280
sp|Q8IVP5|FUND1_HUMAN	FUNDC1	FUN14 domain-containing protein 1 OS=Homo sapiens OX=9606 GN=FUNDC1 PE=1 SV=1	0	0	0	1	0	1		7387.64		831.589	41108.9		20238.1
sp|Q9BWH2|FUND2_HUMAN	FUNDC2	FUN14 domain-containing protein 2 OS=Homo sapiens OX=9606 GN=FUNDC2 PE=1 SV=2	0	0	0	1	3	2		433607	1047600	1116300	2142130	4186680	1300170
sp|P09958|FURIN_HUMAN	FURIN	Furin OS=Homo sapiens OX=9606 GN=FURIN PE=1 SV=2	0	0	0	0	1	0			94803.7			135324
sp|P35637|FUS_HUMAN	FUS	RNA-binding protein FUS OS=Homo sapiens OX=9606 GN=FUS PE=1 SV=1	0	4	0	1	5	1		260884	6847540	2249410	380235	6832390	567682
sp|Q495W5|FUT11_HUMAN	FUT11	Alpha-(1,3)-fucosyltransferase 11 OS=Homo sapiens OX=9606 GN=FUT11 PE=1 SV=1	0	0	0	1	0	0		15071.7			20238.6
sp|Q16595|FRDA_HUMAN	FXN	Frataxin, mitochondrial OS=Homo sapiens OX=9606 GN=FXN PE=1 SV=2	0	0	0	0	2	0			319080			640387
sp|P51114|FXR1_HUMAN	FXR1	RNA-binding protein FXR1 OS=Homo sapiens OX=9606 GN=FXR1 PE=1 SV=3	0	0	0	0	0	1				242970			199928
sp|Q9H0Q3|FXYD6_HUMAN	FXYD6	FXYD domain-containing ion transport regulator 6 OS=Homo sapiens OX=9606 GN=FXYD6 PE=1 SV=1	0	0	0	2	3	1		232522			4483910	1274790	2904900
sp|Q9BQS8|FYCO1_HUMAN	FYCO1	FYVE and coiled-coil domain-containing protein 1 OS=Homo sapiens OX=9606 GN=FYCO1 PE=1 SV=3	8	14	9	15	19	24		3903270	9013110	12478400	5519930	10970200	15785200
sp|P06241|FYN_HUMAN	FYN	Tyrosine-protein kinase Fyn OS=Homo sapiens OX=9606 GN=FYN PE=1 SV=3	2	2	2	16	15	12		29917400	18969500	26908000	89199000	105521000	143521000
sp|Q9NPG1|FZD3_HUMAN	FZD3	Frizzled-3 OS=Homo sapiens OX=9606 GN=FZD3 PE=1 SV=1	0	0	0	2	1	1		436459	471776		888709	619433	429405
sp|O60353|FZD6_HUMAN	FZD6	Frizzled-6 OS=Homo sapiens OX=9606 GN=FZD6 PE=1 SV=2	0	0	0	2	1	2				57585.3	1850120	173141	830063
sp|Q7L622|G2E3_HUMAN	G2E3	G2/M phase-specific E3 ubiquitin-protein ligase OS=Homo sapiens OX=9606 GN=G2E3 PE=1 SV=1	0	0	0	0	0	1				1772400			5274530
sp|Q13283|G3BP1_HUMAN	G3BP1	Ras GTPase-activating protein-binding protein 1 OS=Homo sapiens OX=9606 GN=G3BP1 PE=1 SV=1	3	1	2	5	6	4		561380	771221	1807870	735229	970930	3261230
sp|P11413|G6PD_HUMAN	G6PD	Glucose-6-phosphate 1-dehydrogenase OS=Homo sapiens OX=9606 GN=G6PD PE=1 SV=4	0	1	0	5	5	3		765661	1646030	460077	2086600	5708380	1714980
sp|P10253|LYAG_HUMAN	GAA	Lysosomal alpha-glucosidase OS=Homo sapiens OX=9606 GN=GAA PE=1 SV=4	44	51	45	61	74	56		219259000	168096000	279106000	214574000	135248000	334212000
sp|O95166|GBRAP_HUMAN	GABARAP	Gamma-aminobutyric acid receptor-associated protein OS=Homo sapiens OX=9606 GN=GABARAP PE=1 SV=1	0	0	1	7	2	3		1806340			36717800
sp|P60520|GBRL2_HUMAN	GABARAPL2	Gamma-aminobutyric acid receptor-associated protein-like 2 OS=Homo sapiens OX=9606 GN=GABARAPL2 PE=1 SV=1	1	0	0	13	15	10		3077600	5141170	10062400	50545900	78047500	150584000
sp|Q06546|GABPA_HUMAN	GABPA	GA-binding protein alpha chain OS=Homo sapiens OX=9606 GN=GABPA PE=1 SV=1	0	1	0	0	0	0			512006			394701
sp|O14976|GAK_HUMAN	GAK	Cyclin-G-associated kinase OS=Homo sapiens OX=9606 GN=GAK PE=1 SV=2	0	0	0	2	1	3		179700	9107.33	77523.1	157437	27518.6	253363
sp|P22466|GALA_HUMAN	GAL	Galanin peptides OS=Homo sapiens OX=9606 GN=GAL PE=1 SV=3	0	0	0	3	2	3		885468	2629460	477410	3263840	3334140	9142890
sp|P54803|GALC_HUMAN	GALC	Galactocerebrosidase OS=Homo sapiens OX=9606 GN=GALC PE=1 SV=3	0	1	1	0	0	0			498257	500407		493796	604633
tr|H0YJV6|H0YJV6_HUMAN	GALC	Galactocerebrosidase (Fragment) OS=Homo sapiens OX=9606 GN=GALC PE=4 SV=1	0	0	0	1	0	0		33811.4			1030120
sp|P34059|GALNS_HUMAN	GALNS	N-acetylgalactosamine-6-sulfatase OS=Homo sapiens OX=9606 GN=GALNS PE=1 SV=1	7	6	6	3	0	5		14052100	22266700	8090440	11843900	6852350	4051990
sp|Q10472|GALT1_HUMAN	GALNT1	Polypeptide N-acetylgalactosaminyltransferase 1 OS=Homo sapiens OX=9606 GN=GALNT1 PE=1 SV=1	0	0	0	3	2	6		367124	1374150	6332970	2388130	1751000	23947500
sp|Q8IXK2|GLT12_HUMAN	GALNT12	Polypeptide N-acetylgalactosaminyltransferase 12 OS=Homo sapiens OX=9606 GN=GALNT12 PE=1 SV=3	0	0	0	0	1	1			1981540	297902		301592	458434
sp|Q8IUC8|GLT13_HUMAN	GALNT13	Polypeptide N-acetylgalactosaminyltransferase 13 OS=Homo sapiens OX=9606 GN=GALNT13 PE=1 SV=2	0	0	0	0	1	0			71894			335250
sp|Q10471|GALT2_HUMAN	GALNT2	Polypeptide N-acetylgalactosaminyltransferase 2 OS=Homo sapiens OX=9606 GN=GALNT2 PE=1 SV=1	1	0	0	13	12	12		12158000	7400160	1021390	17378900	5372840	6937020
sp|Q86SF2|GALT7_HUMAN	GALNT7	N-acetylgalactosaminyltransferase 7 OS=Homo sapiens OX=9606 GN=GALNT7 PE=1 SV=1	0	0	0	6	5	4		486444	504421	641979	3911190	2945060	3727320
sp|Q14697|GANAB_HUMAN	GANAB	Neutral alpha-glucosidase AB OS=Homo sapiens OX=9606 GN=GANAB PE=1 SV=3	23	27	13	48	60	52		49256600	47558900	95835200	165709000	126094000	301545000
tr|E9PKU7|E9PKU7_HUMAN	GANAB	Neutral alpha-glucosidase AB OS=Homo sapiens OX=9606 GN=GANAB PE=1 SV=1	0	2	0	0	2	0			39884.1			136882
sp|P04406|G3P_HUMAN	GAPDH	Glyceraldehyde-3-phosphate dehydrogenase OS=Homo sapiens OX=9606 GN=GAPDH PE=1 SV=3	28	24	24	43	28	37		377442000	271805000	299867000	525879000	359724000	538078000
sp|Q14C86|GAPD1_HUMAN	GAPVD1	GTPase-activating protein and VPS9 domain-containing protein 1 OS=Homo sapiens OX=9606 GN=GAPVD1 PE=1 SV=2	0	3	1	6	9	9		224535	399117		754714	1024950
tr|F8W9S7|F8W9S7_HUMAN	GAPVD1	GTPase-activating protein and VPS9 domain-containing protein 1 OS=Homo sapiens OX=9606 GN=GAPVD1 PE=1 SV=1	0	0	0	1	0	2				576192	30731.3		2363730
sp|P41250|GARS_HUMAN	GARS1	Glycine--tRNA ligase OS=Homo sapiens OX=9606 GN=GARS1 PE=1 SV=3	4	4	6	11	15	14		2881560	5296880	6221570	8047630	8355070	14284900
sp|P22102|PUR2_HUMAN	GART	Trifunctional purine biosynthetic protein adenosine-3 OS=Homo sapiens OX=9606 GN=GART PE=1 SV=1	0	0	0	4	6	8		1455920	4839760	1541710	3346230	5001860	5641120
sp|Q86YP4|P66A_HUMAN	GATAD2A	Transcriptional repressor p66-alpha OS=Homo sapiens OX=9606 GN=GATAD2A PE=1 SV=1	1	0	1	1	1	3		887831	1290320	5777310	1557470	1352910	2656020
sp|Q8WXI9|P66B_HUMAN	GATAD2B	Transcriptional repressor p66-beta OS=Homo sapiens OX=9606 GN=GATAD2B PE=1 SV=1	0	0	2	0	0	3				377555			636391
sp|Q8NB37|GALD1_HUMAN	GATD1	Glutamine amidotransferase-like class 1 domain-containing protein 1 OS=Homo sapiens OX=9606 GN=GATD1 PE=1 SV=1	0	0	0	0	0	1				89362.6			273321
sp|A0A0B4J2D5|GAL3B_HUMAN	GATD3B	Putative glutamine amidotransferase-like class 1 domain-containing protein 3B, mitochondrial OS=Homo sapiens OX=9606 GN=GATD3B PE=5 SV=1	0	0	0	2	3	1		1969080	669377	296108	2619650	1803270	637997
sp|P04062|GBA1_HUMAN	GBA1	Lysosomal acid glucosylceramidase OS=Homo sapiens OX=9606 GN=GBA1 PE=1 SV=3	15	28	16	22	29	19		108651000	88059400	163403000	122742000	96352800	182694000
sp|Q92538|GBF1_HUMAN	GBF1	Golgi-specific brefeldin A-resistance guanine nucleotide exchange factor 1 OS=Homo sapiens OX=9606 GN=GBF1 PE=1 SV=2	0	0	1	7	5	5		2373660	236435	367799	1043140	694266	1294680
sp|P28676|GRAN_HUMAN	GCA	Grancalcin OS=Homo sapiens OX=9606 GN=GCA PE=1 SV=2	0	0	0	0	1	0			602956			1304940
sp|O75600|KBL_HUMAN	GCAT	2-amino-3-ketobutyrate coenzyme A ligase, mitochondrial OS=Homo sapiens OX=9606 GN=GCAT PE=1 SV=1	0	0	0	0	1	2			2382430	3432820		269705	922038
sp|Q8IWJ2|GCC2_HUMAN	GCC2	GRIP and coiled-coil domain-containing protein 2 OS=Homo sapiens OX=9606 GN=GCC2 PE=1 SV=4	0	0	0	2	1	2			27130.1	421563	131494	65329.6	423469
sp|Q92947|GCDH_HUMAN	GCDH	Glutaryl-CoA dehydrogenase, mitochondrial OS=Homo sapiens OX=9606 GN=GCDH PE=1 SV=1	2	1	1	1	2	2		350598	617148	280515	944366	1215730	1498780
sp|P48506|GSH1_HUMAN	GCLC	Glutamate--cysteine ligase catalytic subunit OS=Homo sapiens OX=9606 GN=GCLC PE=1 SV=2	0	0	0	0	0	1				46669.8			384026
sp|Q92616|GCN1_HUMAN	GCN1	eIF-2-alpha kinase activator GCN1 OS=Homo sapiens OX=9606 GN=GCN1 PE=1 SV=7	2	4	3	23	20	22		1071150	10424200	18056800	2188670	2349950	4955360
sp|P23434|GCSH_HUMAN	GCSH	Glycine cleavage system H protein, mitochondrial OS=Homo sapiens OX=9606 GN=GCSH PE=1 SV=2	2	5	2	3	3	3		610090	672160	398406	2053710	2126660	1027000
sp|Q8TB36|GDAP1_HUMAN	GDAP1	Ganglioside-induced differentiation-associated protein 1 OS=Homo sapiens OX=9606 GN=GDAP1 PE=1 SV=3	0	0	0	1	1	1		202200	237450	140022	805048	971107	670385
sp|Q9NXN4|GDAP2_HUMAN	GDAP2	Ganglioside-induced differentiation-associated protein 2 OS=Homo sapiens OX=9606 GN=GDAP2 PE=1 SV=1	2	7	4	8	8	5		6780170	25084100	12652400	8188640	18610400	13317700
sp|Q9NZC3|GDE1_HUMAN	GDE1	Glycerophosphodiester phosphodiesterase 1 OS=Homo sapiens OX=9606 GN=GDE1 PE=1 SV=1	0	0	0	1	1	0		283585	327533		606918	793865
sp|P31150|GDIA_HUMAN	GDI1	Rab GDP dissociation inhibitor alpha OS=Homo sapiens OX=9606 GN=GDI1 PE=1 SV=2	6	2	2	12	10	15		33110900	4958650	3238470	15135400	15014300	12060300
sp|P50395|GDIB_HUMAN	GDI2	Rab GDP dissociation inhibitor beta OS=Homo sapiens OX=9606 GN=GDI2 PE=1 SV=2	4	6	6	18	15	20		7905050	6680570	6871930	28243900	20964600	27257900
sp|Q8N9F7|GDPD1_HUMAN	GDPD1	Lysophospholipase D GDPD1 OS=Homo sapiens OX=9606 GN=GDPD1 PE=1 SV=2	1	1	1	0	0	0		628305	590453	527124	832257	1021120	1036690
sp|P57678|GEMI4_HUMAN	GEMIN4	Gem-associated protein 4 OS=Homo sapiens OX=9606 GN=GEMIN4 PE=1 SV=2	0	0	1	1	0	0		87383.6		357622	54985		788018
sp|Q8TEQ6|GEMI5_HUMAN	GEMIN5	Gem-associated protein 5 OS=Homo sapiens OX=9606 GN=GEMIN5 PE=1 SV=3	0	1	0	2	2	1		64127.7	169183	29581.4	98332.5	190225	65173.1
sp|O00258|GET1_HUMAN	GET1	Guided entry of tail-anchored proteins factor 1 OS=Homo sapiens OX=9606 GN=GET1 PE=1 SV=2	0	0	0	2	0	1		17781.6		76841.4	56963.4		198483
sp|O43681|GET3_HUMAN	GET3	ATPase GET3 OS=Homo sapiens OX=9606 GN=GET3 PE=1 SV=2	0	0	1	2	1	1		572452	425153	726875	1544570	1616910	4645120
sp|Q7L5D6|GET4_HUMAN	GET4	Golgi to ER traffic protein 4 homolog OS=Homo sapiens OX=9606 GN=GET4 PE=1 SV=1	0	0	0	1	2	1		126208	845548	302138	775316	577876	507425
tr|K7EPT8|K7EPT8_HUMAN	GFAP	Glial fibrillary acidic protein (Fragment) OS=Homo sapiens OX=9606 GN=GFAP PE=1 SV=2	0	0	0	1	1	0		13792.8	236024		85386.2	6655380
sp|P55789|ALR_HUMAN	GFER	FAD-linked sulfhydryl oxidase ALR OS=Homo sapiens OX=9606 GN=GFER PE=1 SV=2	0	0	0	2	1	0		32721.3			120898	154123
sp|Q96RP9|EFGM_HUMAN	GFM1	Elongation factor G, mitochondrial OS=Homo sapiens OX=9606 GN=GFM1 PE=1 SV=2	2	1	1	4	9	8		2337260	3099010	7400560	3770310	4756300	16370700
sp|Q06210|GFPT1_HUMAN	GFPT1	Glutamine--fructose-6-phosphate aminotransferase [isomerizing] 1 OS=Homo sapiens OX=9606 GN=GFPT1 PE=1 SV=3	0	0	1	2	4	5		659556	561814	2704910	1293020	1727920	4623540
sp|Q9UJY4|GGA2_HUMAN	GGA2	ADP-ribosylation factor-binding protein GGA2 OS=Homo sapiens OX=9606 GN=GGA2 PE=1 SV=3	0	0	0	2	2	6		209585	49739.4	70539800	2039940	383580	1249560
sp|Q9NZ52|GGA3_HUMAN	GGA3	ADP-ribosylation factor-binding protein GGA3 OS=Homo sapiens OX=9606 GN=GGA3 PE=1 SV=1	0	0	0	0	0	1				63414.1			298648
sp|O75223|GGCT_HUMAN	GGCT	Gamma-glutamylcyclotransferase OS=Homo sapiens OX=9606 GN=GGCT PE=1 SV=1	0	0	0	3	6	1		1291880	340124	135669	2869960	1111330	954740
sp|P38435|VKGC_HUMAN	GGCX	Vitamin K-dependent gamma-carboxylase OS=Homo sapiens OX=9606 GN=GGCX PE=1 SV=2	0	2	0	2	4	1		657044	924033	1270770	677770	1021380	982743
sp|Q92820|GGH_HUMAN	GGH	Gamma-glutamyl hydrolase OS=Homo sapiens OX=9606 GN=GGH PE=1 SV=2	39	36	36	7	10	10		238928000	289580000	372108000	38933400	50039500	53043100
sp|Q9UJ14|GGT7_HUMAN	GGT7	Glutathione hydrolase 7 OS=Homo sapiens OX=9606 GN=GGT7 PE=1 SV=2	0	1	0	7	7	11		361071	788032	1675830	2875870	2564050	5190280
sp|Q8N2G8|GHDC_HUMAN	GHDC	GH3 domain-containing protein OS=Homo sapiens OX=9606 GN=GHDC PE=1 SV=2	0	0	0	1	0	0		1343400			553788
sp|Q9H3K2|GHITM_HUMAN	GHITM	Growth hormone-inducible transmembrane protein OS=Homo sapiens OX=9606 GN=GHITM PE=1 SV=2	0	0	1	3	2	2		655452	325512	993719	1065760	520451	1676240
sp|Q9NWU2|GID8_HUMAN	GID8	Glucose-induced degradation protein 8 homolog OS=Homo sapiens OX=9606 GN=GID8 PE=1 SV=1	0	0	0	1	0	0		166191			308372
sp|Q6Y7W6|GGYF2_HUMAN	GIGYF2	GRB10-interacting GYF protein 2 OS=Homo sapiens OX=9606 GN=GIGYF2 PE=1 SV=1	0	0	1	4	4	5		3467270	11195000	20820800	310566	183039	1183270
sp|Q9NU53|GINM1_HUMAN	GINM1	Glycoprotein integral membrane protein 1 OS=Homo sapiens OX=9606 GN=GINM1 PE=1 SV=1	0	0	0	10	8	12		3006640	860454	4216460	13674300	16094500	22165400
sp|Q14691|PSF1_HUMAN	GINS1	DNA replication complex GINS protein PSF1 OS=Homo sapiens OX=9606 GN=GINS1 PE=1 SV=1	0	0	1	0	0	0				77735.8			188643
sp|O14908|GIPC1_HUMAN	GIPC1	PDZ domain-containing protein GIPC1 OS=Homo sapiens OX=9606 GN=GIPC1 PE=1 SV=2	0	0	1	6	4	10		3914140	2813010	6029720	9099500	5800930	14546700
sp|P17302|CXA1_HUMAN	GJA1	Gap junction alpha-1 protein OS=Homo sapiens OX=9606 GN=GJA1 PE=1 SV=2	1	1	0	29	19	24		7656910	2995650	3297130	46504200	32458400	45261600
sp|Q9Y6H8|CXA3_HUMAN	GJA3	Gap junction alpha-3 protein OS=Homo sapiens OX=9606 GN=GJA3 PE=1 SV=4	0	0	0	3	4	3		26595	139614	750552	136953	312634	1206200
sp|P48165|CXA8_HUMAN	GJA8	Gap junction alpha-8 protein OS=Homo sapiens OX=9606 GN=GJA8 PE=1 SV=3	0	0	0	0	0	1				246443			278225
sp|P36383|CXG1_HUMAN	GJC1	Gap junction gamma-1 protein OS=Homo sapiens OX=9606 GN=GJC1 PE=1 SV=2	0	1	0	9	11	10		1537900	2206910	561117	6267910	4002740	2847380
sp|P32189|GLPK_HUMAN	GK	Glycerol kinase OS=Homo sapiens OX=9606 GN=GK PE=1 SV=3	0	0	0	2	0	1		247544		664119	455571		505471
sp|Q6ZS86|GLPK5_HUMAN	GK5	Putative glycerol kinase 5 OS=Homo sapiens OX=9606 GN=GK5 PE=2 SV=2	0	0	0	5	4	2		330943	409087	251162	3559730	2593040	4992240
sp|P06280|AGAL_HUMAN	GLA	Alpha-galactosidase A OS=Homo sapiens OX=9606 GN=GLA PE=1 SV=1	18	11	18	9	6	6		218617000	214983000	261051000	60460200	54112000	72840600
sp|P16278|BGAL_HUMAN	GLB1	Beta-galactosidase OS=Homo sapiens OX=9606 GN=GLB1 PE=1 SV=2	35	50	35	8	8	5		159236000	122978000	294447000	25276400	59528300	118967000
sp|Q8IW92|GLBL2_HUMAN	GLB1L2	Beta-galactosidase-1-like protein 2 OS=Homo sapiens OX=9606 GN=GLB1L2 PE=1 SV=1	0	0	0	4	4	4		267842	54861.9	294137	1764590	724687	2111150
sp|O94923|GLCE_HUMAN	GLCE	D-glucuronyl C5-epimerase OS=Homo sapiens OX=9606 GN=GLCE PE=1 SV=3	0	0	0	2	4	2		137341	155304	635112	1007010	1023300	2725580
sp|P23378|GCSP_HUMAN	GLDC	Glycine dehydrogenase (decarboxylating), mitochondrial OS=Homo sapiens OX=9606 GN=GLDC PE=1 SV=2	0	1	0	0	1	0			289578			117726
sp|Q53GS7|GLE1_HUMAN	GLE1	mRNA export factor GLE1 OS=Homo sapiens OX=9606 GN=GLE1 PE=1 SV=2	0	2	0	0	2	1			201930	300249		348481	473163
sp|Q92896|GSLG1_HUMAN	GLG1	Golgi apparatus protein 1 OS=Homo sapiens OX=9606 GN=GLG1 PE=1 SV=2	0	0	0	35	24	31		14080500	11504900	11139000	53617900	49950500	60759000
sp|Q9H4G4|GAPR1_HUMAN	GLIPR2	Golgi-associated plant pathogenesis-related protein 1 OS=Homo sapiens OX=9606 GN=GLIPR2 PE=1 SV=3	1	0	0	3	2	1		1667600	1735900	741390	3777380	3689260	1813910
sp|Q92990|GLMN_HUMAN	GLMN	Glomulin OS=Homo sapiens OX=9606 GN=GLMN PE=1 SV=2	0	0	0	0	0	1				236575			888801
sp|Q8WWB7|GLMP_HUMAN	GLMP	Glycosylated lysosomal membrane protein OS=Homo sapiens OX=9606 GN=GLMP PE=1 SV=1	0	0	0	0	1	0			534509			1028740
sp|Q04760|LGUL_HUMAN	GLO1	Lactoylglutathione lyase OS=Homo sapiens OX=9606 GN=GLO1 PE=1 SV=4	2	0	0	3	5	1		2303800	3299420	6741820	8475500	8773130	6811070
sp|Q9HC38|GLOD4_HUMAN	GLOD4	Glyoxalase domain-containing protein 4 OS=Homo sapiens OX=9606 GN=GLOD4 PE=1 SV=1	0	0	1	0	0	0				1228670			4011140
sp|O76003|GLRX3_HUMAN	GLRX3	Glutaredoxin-3 OS=Homo sapiens OX=9606 GN=GLRX3 PE=1 SV=2	0	0	0	1	1	2		21216.5	92806.5	82766.7	90633.3	259680	285066
sp|Q86SX6|GLRX5_HUMAN	GLRX5	Glutaredoxin-related protein 5, mitochondrial OS=Homo sapiens OX=9606 GN=GLRX5 PE=1 SV=2	0	0	0	1	1	1		283748	206413	317027	916649	681875	1453060
tr|B8ZZA8|B8ZZA8_HUMAN	GLS	glutaminase OS=Homo sapiens OX=9606 GN=GLS PE=1 SV=1	2	2	1	3	1	2		477692	306054	655516	1167380	1534300	1729690
sp|O94925|GLSK_HUMAN	GLS	Glutaminase kidney isoform, mitochondrial OS=Homo sapiens OX=9606 GN=GLS PE=1 SV=1	0	2	1	12	7	7		3537970	6170510	2866850	7262290	6091200	8681340
sp|Q68CQ7|GL8D1_HUMAN	GLT8D1	Glycosyltransferase 8 domain-containing protein 1 OS=Homo sapiens OX=9606 GN=GLT8D1 PE=1 SV=2	0	0	0	9	10	9		822747	1729380	1658020	14887000	16571100	16536300
sp|P00367|DHE3_HUMAN	GLUD1	Glutamate dehydrogenase 1, mitochondrial OS=Homo sapiens OX=9606 GN=GLUD1 PE=1 SV=2	3	5	6	12	10	9		13948900	16751000	13204300	38441900	35365100	40310700
sp|P15104|GLNA_HUMAN	GLUL	Glutamine synthetase OS=Homo sapiens OX=9606 GN=GLUL PE=1 SV=4	0	0	0	0	0	1				212846			715576
sp|Q49A26|GLYR1_HUMAN	GLYR1	Cytokine-like nuclear factor N-PAC OS=Homo sapiens OX=9606 GN=GLYR1 PE=1 SV=4	0	0	1	0	3	2			1201330	1410040		1820210	1148500
sp|P17900|SAP3_HUMAN	GM2A	Ganglioside GM2 activator OS=Homo sapiens OX=9606 GN=GM2A PE=1 SV=4	10	8	7	13	9	7		70954300	102456000	93149200	77952500	99339300	93455900
sp|O60547|GMDS_HUMAN	GMDS	GDP-mannose 4,6 dehydratase OS=Homo sapiens OX=9606 GN=GMDS PE=1 SV=1	0	0	0	0	1	0			193618			55445.1
sp|Q96IJ6|GMPPA_HUMAN	GMPPA	Mannose-1-phosphate guanyltransferase alpha OS=Homo sapiens OX=9606 GN=GMPPA PE=1 SV=1	0	0	0	1	0	0		62916.6			412501
sp|Q9P2T1|GMPR2_HUMAN	GMPR2	GMP reductase 2 OS=Homo sapiens OX=9606 GN=GMPR2 PE=1 SV=1	0	0	0	0	0	1				160709			40364.8
sp|P49915|GUAA_HUMAN	GMPS	GMP synthase [glutamine-hydrolyzing] OS=Homo sapiens OX=9606 GN=GMPS PE=1 SV=1	1	0	0	3	3	4		157185	220596	1567950	322312	380726	3445700
sp|P29992|GNA11_HUMAN	GNA11	Guanine nucleotide-binding protein subunit alpha-11 OS=Homo sapiens OX=9606 GN=GNA11 PE=1 SV=2	2	1	0	7	7	8		16074900	13809600	13628600	100102000	69348000	86381500
sp|Q03113|GNA12_HUMAN	GNA12	Guanine nucleotide-binding protein subunit alpha-12 OS=Homo sapiens OX=9606 GN=GNA12 PE=1 SV=4	0	0	0	1	0	0		144390			375311
sp|Q14344|GNA13_HUMAN	GNA13	Guanine nucleotide-binding protein subunit alpha-13 OS=Homo sapiens OX=9606 GN=GNA13 PE=1 SV=2	1	1	1	17	12	13		30479000	22517100	31308500	34140100	21303700	34407800
sp|P63096|GNAI1_HUMAN	GNAI1	Guanine nucleotide-binding protein G(i) subunit alpha-1 OS=Homo sapiens OX=9606 GN=GNAI1 PE=1 SV=2	4	3	4	4	5	8		5516800	7189620	7816150	22936800	23651600	31642100
sp|P04899|GNAI2_HUMAN	GNAI2	Guanine nucleotide-binding protein G(i) subunit alpha-2 OS=Homo sapiens OX=9606 GN=GNAI2 PE=1 SV=3	7	10	7	25	20	27		85376000	75612000	94660000	300486000	247089000	272582000
sp|P08754|GNAI3_HUMAN	GNAI3	Guanine nucleotide-binding protein G(i) subunit alpha-3 OS=Homo sapiens OX=9606 GN=GNAI3 PE=1 SV=3	10	11	8	19	17	22		24272100	37911900	46681500	95122300	113536000	180160000
sp|P38405|GNAL_HUMAN	GNAL	Guanine nucleotide-binding protein G(olf) subunit alpha OS=Homo sapiens OX=9606 GN=GNAL PE=1 SV=1	0	0	1	0	0	2				3264620			1952520
sp|P09471|GNAO_HUMAN	GNAO1	Guanine nucleotide-binding protein G(o) subunit alpha OS=Homo sapiens OX=9606 GN=GNAO1 PE=1 SV=4	1	1	1	1	1	2		1121230	1367820	1082780	1146660	617982	943144
sp|P50148|GNAQ_HUMAN	GNAQ	Guanine nucleotide-binding protein G(q) subunit alpha OS=Homo sapiens OX=9606 GN=GNAQ PE=1 SV=4	5	2	2	8	6	2		3469170	2059830	1912480	32769900	15378400	17371100
sp|P63092|GNAS2_HUMAN	GNAS	Guanine nucleotide-binding protein G(s) subunit alpha isoforms short OS=Homo sapiens OX=9606 GN=GNAS PE=1 SV=1	5	3	3	26	17	26		17001800	27803200	23011800	114101000	149258000	157964000
tr|A0A590UJ46|A0A590UJ46_HUMAN	GNAS	Guanine nucleotide-binding protein G(s) subunit alpha isoforms short OS=Homo sapiens OX=9606 GN=GNAS PE=1 SV=1	0	0	0	6	6	7		9256.7	61063.2	77380.4	149393	387408	404567
tr|A0A590UK28|A0A590UK28_HUMAN	GNAS	Guanine nucleotide-binding protein G(s) subunit alpha isoforms short OS=Homo sapiens OX=9606 GN=GNAS PE=1 SV=2	0	0	0	0	0	1				285884			458393
sp|P62873|GBB1_HUMAN	GNB1	Guanine nucleotide-binding protein G(I)/G(S)/G(T) subunit beta-1 OS=Homo sapiens OX=9606 GN=GNB1 PE=1 SV=3	2	1	4	6	9	10		42933800	78114600	66100900	134379000	231163000	218614000
sp|P50151|GBG10_HUMAN	GNG10	Guanine nucleotide-binding protein G(I)/G(S)/G(O) subunit gamma-10 OS=Homo sapiens OX=9606 GN=GNG10 PE=1 SV=1	0	0	0	1	1	1		555276	217075	231575	1651010	863544	1103800
sp|Q9UBI6|GBG12_HUMAN	GNG12	Guanine nucleotide-binding protein G(I)/G(S)/G(O) subunit gamma-12 OS=Homo sapiens OX=9606 GN=GNG12 PE=1 SV=3	2	2	4	5	3	4		3828340	40619500	3560760	18595900	41775400	16940800
sp|P50150|GBG4_HUMAN	GNG4	Guanine nucleotide-binding protein G(I)/G(S)/G(O) subunit gamma-4 OS=Homo sapiens OX=9606 GN=GNG4 PE=1 SV=1	0	0	0	0	0	2				105667			298801
sp|O60262|GBG7_HUMAN	GNG7	Guanine nucleotide-binding protein G(I)/G(S)/G(O) subunit gamma-7 OS=Homo sapiens OX=9606 GN=GNG7 PE=1 SV=1	0	0	0	1	0	1		265972		177262	1899860		726871
sp|P36915|GNL1_HUMAN	GNL1	Guanine nucleotide-binding protein-like 1 OS=Homo sapiens OX=9606 GN=GNL1 PE=1 SV=2	0	0	0	1	0	0		156096			164621
sp|Q9BVP2|GNL3_HUMAN	GNL3	Guanine nucleotide-binding protein-like 3 OS=Homo sapiens OX=9606 GN=GNL3 PE=1 SV=2	0	0	0	0	2	0			156427			1346710
sp|O15228|GNPAT_HUMAN	GNPAT	Dihydroxyacetone phosphate acyltransferase OS=Homo sapiens OX=9606 GN=GNPAT PE=1 SV=1	1	0	0	1	0	2		24998.9		21808.4	36413.6		27680.3
sp|P46926|GNPI1_HUMAN	GNPDA1	Glucosamine-6-phosphate isomerase 1 OS=Homo sapiens OX=9606 GN=GNPDA1 PE=1 SV=1	0	0	0	1	2	0		243486	101681		345637	437003
sp|Q96EK6|GNA1_HUMAN	GNPNAT1	Glucosamine 6-phosphate N-acetyltransferase OS=Homo sapiens OX=9606 GN=GNPNAT1 PE=1 SV=1	0	0	1	3	0	1		671839		171243	1028350		309592
sp|P15586|GNS_HUMAN	GNS	N-acetylglucosamine-6-sulfatase OS=Homo sapiens OX=9606 GN=GNS PE=1 SV=3	39	37	35	21	18	22		258192000	252337000	341297000	102171000	93928600	176333000
sp|Q08379|GOGA2_HUMAN	GOLGA2	Golgin subfamily A member 2 OS=Homo sapiens OX=9606 GN=GOLGA2 PE=1 SV=3	0	0	0	1	1	1		214933	116172	80389.6	75727.2	338556	390662
sp|Q8TBA6|GOGA5_HUMAN	GOLGA5	Golgin subfamily A member 5 OS=Homo sapiens OX=9606 GN=GOLGA5 PE=1 SV=3	0	0	0	12	11	9		2094110	3559570	16699600	4195820	3311530	10984200
sp|Q7Z5G4|GOGA7_HUMAN	GOLGA7	Golgin subfamily A member 7 OS=Homo sapiens OX=9606 GN=GOLGA7 PE=1 SV=2	3	1	1	18	16	10		3320120	6551440	18146100	60005400	23820400	81958100
sp|Q14789|GOGB1_HUMAN	GOLGB1	Golgin subfamily B member 1 OS=Homo sapiens OX=9606 GN=GOLGB1 PE=1 SV=2	0	1	0	30	23	21		4569800	3098940	2808440	4671300	5458200	6005150
sp|O00461|GOLI4_HUMAN	GOLIM4	Golgi integral membrane protein 4 OS=Homo sapiens OX=9606 GN=GOLIM4 PE=1 SV=1	0	1	0	7	7	8		1947550	778117	1050010	6479000	2256320	3773130
sp|Q8NBJ4|GOLM1_HUMAN	GOLM1	Golgi membrane protein 1 OS=Homo sapiens OX=9606 GN=GOLM1 PE=1 SV=1	1	0	0	6	5	5		1118770	364504	941097	15144000	8938650	8880240
sp|Q9H4A6|GOLP3_HUMAN	GOLPH3	Golgi phosphoprotein 3 OS=Homo sapiens OX=9606 GN=GOLPH3 PE=1 SV=1	0	0	0	0	1	0			324972			2658620
sp|Q9H4A5|GLP3L_HUMAN	GOLPH3L	Golgi phosphoprotein 3-like OS=Homo sapiens OX=9606 GN=GOLPH3L PE=1 SV=1	0	0	0	1	0	1		721451		452837	972486		2036140
sp|Q9Y3E0|GOT1B_HUMAN	GOLT1B	Vesicle transport protein GOT1B OS=Homo sapiens OX=9606 GN=GOLT1B PE=1 SV=1	0	0	0	2	1	1		10452.6	10446.4	24946.4	28142.6	19525.1	6921.54
sp|Q9H8Y8|GORS2_HUMAN	GORASP2	Golgi reassembly-stacking protein 2 OS=Homo sapiens OX=9606 GN=GORASP2 PE=1 SV=3	0	0	0	3	2	4		233420	2380200	455754	2820480	1524760	3257500
sp|O95249|GOSR1_HUMAN	GOSR1	Golgi SNAP receptor complex member 1 OS=Homo sapiens OX=9606 GN=GOSR1 PE=1 SV=1	0	1	0	17	17	16		5292060		7723400	43706900		38906600
tr|B4DQA8|B4DQA8_HUMAN	GOSR1	Golgi SNAP receptor complex member 1 OS=Homo sapiens OX=9606 GN=GOSR1 PE=1 SV=1	0	0	0	2	2	1		176496		223537	1708000		1571010
sp|P17174|AATC_HUMAN	GOT1	Aspartate aminotransferase, cytoplasmic OS=Homo sapiens OX=9606 GN=GOT1 PE=1 SV=3	0	0	0	3	3	2		1701890	1077790	216687	6388050	3150960	811476
sp|P00505|AATM_HUMAN	GOT2	Aspartate aminotransferase, mitochondrial OS=Homo sapiens OX=9606 GN=GOT2 PE=1 SV=3	10	8	8	13	13	8		48928400	45319400	27826400	117654000	92466200	64706400
sp|P13224|GP1BB_HUMAN	GP1BB	Platelet glycoprotein Ib beta chain OS=Homo sapiens OX=9606 GN=GP1BB PE=1 SV=1	0	0	0	1	1	1		192873	333852	271504	1564780	2716760	3203170
sp|O43292|GPAA1_HUMAN	GPAA1	Glycosylphosphatidylinositol anchor attachment 1 protein OS=Homo sapiens OX=9606 GN=GPAA1 PE=1 SV=3	0	0	0	0	1	1			429556	82038.8		154128	96643
sp|Q9HCL2|GPAT1_HUMAN	GPAM	Glycerol-3-phosphate acyltransferase 1, mitochondrial OS=Homo sapiens OX=9606 GN=GPAM PE=1 SV=3	0	0	0	0	0	1				93629.1			229064
sp|Q86UL3|GPAT4_HUMAN	GPAT4	Glycerol-3-phosphate acyltransferase 4 OS=Homo sapiens OX=9606 GN=GPAT4 PE=1 SV=1	0	0	0	1	0	0		166133			219812
sp|P35052|GPC1_HUMAN	GPC1	Glypican-1 OS=Homo sapiens OX=9606 GN=GPC1 PE=1 SV=2	0	0	0	4	2	3		2413650	483550	5288520	1766890	3000940	3498010
sp|P51654|GPC3_HUMAN	GPC3	Glypican-3 OS=Homo sapiens OX=9606 GN=GPC3 PE=1 SV=1	0	0	0	26	23	19		9225820	19884700	8306180	69080000	56362000	75468400
sp|O75487|GPC4_HUMAN	GPC4	Glypican-4 OS=Homo sapiens OX=9606 GN=GPC4 PE=1 SV=4	0	0	0	11	11	12		1659940	2733410	3615730	12711800	13915900	21007600
sp|Q9Y625|GPC6_HUMAN	GPC6	Glypican-6 OS=Homo sapiens OX=9606 GN=GPC6 PE=1 SV=1	0	0	0	0	0	2				121210			1019660
sp|Q8N335|GPD1L_HUMAN	GPD1L	Glycerol-3-phosphate dehydrogenase 1-like protein OS=Homo sapiens OX=9606 GN=GPD1L PE=1 SV=1	0	0	1	1	0	1		310170		655252	889969		1206100
sp|P43304|GPDM_HUMAN	GPD2	Glycerol-3-phosphate dehydrogenase, mitochondrial OS=Homo sapiens OX=9606 GN=GPD2 PE=1 SV=3	0	0	0	1	1	2		110850	123447	283009	141298	128306	526096
sp|Q9NQX3|GEPH_HUMAN	GPHN	Gephyrin OS=Homo sapiens OX=9606 GN=GPHN PE=1 SV=1	0	0	0	4	3	0		660336	214452		1275570	347605
sp|P06744|G6PI_HUMAN	GPI	Glucose-6-phosphate isomerase OS=Homo sapiens OX=9606 GN=GPI PE=1 SV=4	10	13	8	30	24	32		21742100	23375800	36072100	35451300	56549800	60806900
sp|Q9HCN4|GPN1_HUMAN	GPN1	GPN-loop GTPase 1 OS=Homo sapiens OX=9606 GN=GPN1 PE=1 SV=1	0	0	0	1	0	0		268574			378379
sp|Q5VW38|GP107_HUMAN	GPR107	Protein GPR107 OS=Homo sapiens OX=9606 GN=GPR107 PE=1 SV=1	0	0	0	2	3	3		176293	497527	197981	4153300	9917780	5415600
sp|Q7Z3F1|GP155_HUMAN	GPR155	Integral membrane protein GPR155 OS=Homo sapiens OX=9606 GN=GPR155 PE=2 SV=2	4	2	1	9	8	10		924686	317055	1646070	2402610	1176170	2579320
sp|Q8N6U8|GP161_HUMAN	GPR161	G-protein coupled receptor 161 OS=Homo sapiens OX=9606 GN=GPR161 PE=1 SV=1	0	0	0	2	0	3		670180		949204	179213		265844
sp|Q86V85|GP180_HUMAN	GPR180	Integral membrane protein GPR180 OS=Homo sapiens OX=9606 GN=GPR180 PE=2 SV=1	0	0	0	3	2	2		258723	455755	469452	782827	1174660	939436
sp|B7ZAQ6|GPHRA_HUMAN	GPR89A	Golgi pH regulator A OS=Homo sapiens OX=9606 GN=GPR89A PE=1 SV=2	0	0	0	3	2	2		451374	248641	69654.2	1543790	399409	14504.9
sp|Q8NFJ5|RAI3_HUMAN	GPRC5A	Retinoic acid-induced protein 3 OS=Homo sapiens OX=9606 GN=GPRC5A PE=1 SV=2	0	0	0	0	1	1			382227	1292950		277479	392625
sp|Q9NZH0|GPC5B_HUMAN	GPRC5B	G-protein coupled receptor family C group 5 member B OS=Homo sapiens OX=9606 GN=GPRC5B PE=2 SV=2	0	0	0	1	0	1		200232		3381660	699825		507962
sp|Q7Z2K8|GRIN1_HUMAN	GPRIN1	G protein-regulated inducer of neurite outgrowth 1 OS=Homo sapiens OX=9606 GN=GPRIN1 PE=1 SV=2	0	0	0	2	2	5		75339.7	54218.6	430884	239203	233056	1081890
sp|Q13098|CSN1_HUMAN	GPS1	COP9 signalosome complex subunit 1 OS=Homo sapiens OX=9606 GN=GPS1 PE=1 SV=4	3	0	1	5	2	2		230862	368948	464366	787884	1119700	1574960
sp|Q86YR5|GPSM1_HUMAN	GPSM1	G-protein-signaling modulator 1 OS=Homo sapiens OX=9606 GN=GPSM1 PE=1 SV=2	0	0	0	1	3	1		159394	20067.9		343477	197051	356699
sp|Q8TD30|ALAT2_HUMAN	GPT2	Alanine aminotransferase 2 OS=Homo sapiens OX=9606 GN=GPT2 PE=1 SV=1	2	1	0	2	2	1		456448	1792930	421021	489162	1328500	662695
sp|P07203|GPX1_HUMAN	GPX1	Glutathione peroxidase 1 OS=Homo sapiens OX=9606 GN=GPX1 PE=1 SV=4	0	0	1	1	4	2		92030.4	514942	752930	460854	760200	1790650
sp|P22352|GPX3_HUMAN	GPX3	Glutathione peroxidase 3 OS=Homo sapiens OX=9606 GN=GPX3 PE=1 SV=2	0	0	0	1	0	2		676181		3566560	2513330		1614430
sp|Q8TED1|GPX8_HUMAN	GPX8	Probable glutathione peroxidase 8 OS=Homo sapiens OX=9606 GN=GPX8 PE=1 SV=2	0	0	0	0	1	1			921077	1383570		1438880	1835260
sp|P62993|GRB2_HUMAN	GRB2	Growth factor receptor-bound protein 2 OS=Homo sapiens OX=9606 GN=GRB2 PE=1 SV=1	0	1	0	8	9	4		1554260	1622100	18333700	21830900	21678100	19806400
sp|Q9UBQ7|GRHPR_HUMAN	GRHPR	Glyoxylate reductase/hydroxypyruvate reductase OS=Homo sapiens OX=9606 GN=GRHPR PE=1 SV=1	1	0	1	4	3	4		2415580	1923120	1576300	6443050	6160110	8214360
sp|P25098|ARBK1_HUMAN	GRK2	Beta-adrenergic receptor kinase 1 OS=Homo sapiens OX=9606 GN=GRK2 PE=1 SV=2	0	0	0	0	0	2				10044700			10266000
sp|P43250|GRK6_HUMAN	GRK6	G protein-coupled receptor kinase 6 OS=Homo sapiens OX=9606 GN=GRK6 PE=1 SV=2	0	1	1	4	9	9		535099	730498	1292500	13506200	11693500	26653200
sp|P28799|GRN_HUMAN	GRN	Progranulin OS=Homo sapiens OX=9606 GN=GRN PE=1 SV=2	0	0	0	1	3	0		150087	310555		2010660	4296790
sp|Q9HAV7|GRPE1_HUMAN	GRPEL1	GrpE protein homolog 1, mitochondrial OS=Homo sapiens OX=9606 GN=GRPEL1 PE=1 SV=2	5	2	3	7	6	6		4569850	3583470	1384470	14738200	10153400	4809060
sp|Q8TAA5|GRPE2_HUMAN	GRPEL2	GrpE protein homolog 2, mitochondrial OS=Homo sapiens OX=9606 GN=GRPEL2 PE=1 SV=1	0	0	0	0	1	0			165843			262456
sp|Q12849|GRSF1_HUMAN	GRSF1	G-rich sequence factor 1 OS=Homo sapiens OX=9606 GN=GRSF1 PE=1 SV=3	1	2	2	5	5	4		1605190	3443070	2376600	3850030	9483510	6541560
sp|Q9BQ67|GRWD1_HUMAN	GRWD1	Glutamate-rich WD repeat-containing protein 1 OS=Homo sapiens OX=9606 GN=GRWD1 PE=1 SV=1	0	0	0	0	1	0			18661.4			75296.9
sp|P49840|GSK3A_HUMAN	GSK3A	Glycogen synthase kinase-3 alpha OS=Homo sapiens OX=9606 GN=GSK3A PE=1 SV=2	0	1	0	8	6	5		2587770	3005750	2133120	14865500	12218600	12978600
sp|P49841|GSK3B_HUMAN	GSK3B	Glycogen synthase kinase-3 beta OS=Homo sapiens OX=9606 GN=GSK3B PE=1 SV=2	1	2	1	6	6	2		1503600	2837920	717839	5568770	6667040	4988840
sp|P15170|ERF3A_HUMAN	GSPT1	Eukaryotic peptide chain release factor GTP-binding subunit ERF3A OS=Homo sapiens OX=9606 GN=GSPT1 PE=1 SV=1	0	0	0	2	1	0		673762	912976		2285650	621150
sp|P00390|GSHR_HUMAN	GSR	Glutathione reductase, mitochondrial OS=Homo sapiens OX=9606 GN=GSR PE=1 SV=2	0	1	0	2	5	3		1234860	1950190	440626	4147960	6703070	2412710
sp|P48637|GSHB_HUMAN	GSS	Glutathione synthetase OS=Homo sapiens OX=9606 GN=GSS PE=1 SV=1	1	0	0	2	2	1		151242	208317		337146	620082	461233
sp|Q9Y2Q3|GSTK1_HUMAN	GSTK1	Glutathione S-transferase kappa 1 OS=Homo sapiens OX=9606 GN=GSTK1 PE=1 SV=3	1	2	2	1	3	2		1914610	2567970	1984570	2504760	3492190	2882000
sp|P21266|GSTM3_HUMAN	GSTM3	Glutathione S-transferase Mu 3 OS=Homo sapiens OX=9606 GN=GSTM3 PE=1 SV=3	0	0	0	1	0	1				285517	1788470		1701940
sp|P78417|GSTO1_HUMAN	GSTO1	Glutathione S-transferase omega-1 OS=Homo sapiens OX=9606 GN=GSTO1 PE=1 SV=2	0	1	0	2	2	1		703070	2235230	505738	1998960	8581880	1885250
sp|P09211|GSTP1_HUMAN	GSTP1	Glutathione S-transferase P OS=Homo sapiens OX=9606 GN=GSTP1 PE=1 SV=2	4	3	2	12	7	8		6729340	5020940	4689600	25486200	18861400	21113200
sp|O43708|MAAI_HUMAN	GSTZ1	Maleylacetoacetate isomerase OS=Homo sapiens OX=9606 GN=GSTZ1 PE=1 SV=3	0	0	0	0	0	1				11927.5			39064.6
sp|Q13888|TF2H2_HUMAN	GTF2H2	General transcription factor IIH subunit 2 OS=Homo sapiens OX=9606 GN=GTF2H2 PE=1 SV=1	1	0	0	1	0	1		126833		432508	671794		1057290
sp|Q13889|TF2H3_HUMAN	GTF2H3	General transcription factor IIH subunit 3 OS=Homo sapiens OX=9606 GN=GTF2H3 PE=1 SV=2	0	0	0	0	1	0			172245			172579
sp|P78347|GTF2I_HUMAN	GTF2I	General transcription factor II-I OS=Homo sapiens OX=9606 GN=GTF2I PE=1 SV=2	2	12	8	10	21	14		2236850	12866300	13513500	2054290	11054800	14768600
sp|Q12789|TF3C1_HUMAN	GTF3C1	General transcription factor 3C polypeptide 1 OS=Homo sapiens OX=9606 GN=GTF3C1 PE=1 SV=4	0	3	4	3	3	3		73865.4	367797	391634	110545	456148	543124
sp|Q8WUA4|TF3C2_HUMAN	GTF3C2	General transcription factor 3C polypeptide 2 OS=Homo sapiens OX=9606 GN=GTF3C2 PE=1 SV=2	0	0	0	0	0	1				152529			618517
sp|Q9Y5Q9|TF3C3_HUMAN	GTF3C3	General transcription factor 3C polypeptide 3 OS=Homo sapiens OX=9606 GN=GTF3C3 PE=1 SV=1	1	1	3	1	1	4		330560	155521	3474920	424269	168727	4790400
sp|Q9UKN8|TF3C4_HUMAN	GTF3C4	General transcription factor 3C polypeptide 4 OS=Homo sapiens OX=9606 GN=GTF3C4 PE=1 SV=2	0	1	0	1	3	3		124693	409374	1115860	229096	734781	1654840
sp|Q9Y5Q8|TF3C5_HUMAN	GTF3C5	General transcription factor 3C polypeptide 5 OS=Homo sapiens OX=9606 GN=GTF3C5 PE=1 SV=2	0	1	0	0	1	2			226982	640655		126549	1520110
sp|O00178|GTPB1_HUMAN	GTPBP1	GTP-binding protein 1 OS=Homo sapiens OX=9606 GN=GTPBP1 PE=1 SV=3	0	0	0	3	2	2		1251770	947410	1327080	848345	551055	2327010
sp|Q9BX10|GTPB2_HUMAN	GTPBP2	GTP-binding protein 2 OS=Homo sapiens OX=9606 GN=GTPBP2 PE=1 SV=1	0	0	0	1	0	2		40905.7		65199.2	134485		746184
sp|Q9BZE4|GTPB4_HUMAN	GTPBP4	GTP-binding protein 4 OS=Homo sapiens OX=9606 GN=GTPBP4 PE=1 SV=3	0	0	0	0	1	0			272034			214960
sp|Q8N3Z3|GTPB8_HUMAN	GTPBP8	GTP-binding protein 8 OS=Homo sapiens OX=9606 GN=GTPBP8 PE=1 SV=1	0	0	0	0	1	0			49161.8			227392
sp|Q8N442|GUF1_HUMAN	GUF1	Translation factor GUF1, mitochondrial OS=Homo sapiens OX=9606 GN=GUF1 PE=1 SV=1	0	0	0	2	2	2		1575030	3656560	147288	132121	513608	297678
sp|Q16774|KGUA_HUMAN	GUK1	Guanylate kinase OS=Homo sapiens OX=9606 GN=GUK1 PE=1 SV=2	0	0	0	1	0	0		28360.5			54865.3
sp|Q9UBP9|GULP1_HUMAN	GULP1	PTB domain-containing engulfment adapter protein 1 OS=Homo sapiens OX=9606 GN=GULP1 PE=1 SV=1	0	0	0	3	2	3		201864	512308	273280	1262650	903577	1156230
sp|P08236|BGLR_HUMAN	GUSB	Beta-glucuronidase OS=Homo sapiens OX=9606 GN=GUSB PE=1 SV=2	9	6	6	2	1	1		9651090	8452780	16295300	2884910	1938130	2874880
sp|Q4G148|GXLT1_HUMAN	GXYLT1	Glucoside xylosyltransferase 1 OS=Homo sapiens OX=9606 GN=GXYLT1 PE=1 SV=2	0	0	0	1	0	3		7609.01		354127	36946.6		1132040
sp|P04921|GLPC_HUMAN	GYPC	Glycophorin-C OS=Homo sapiens OX=9606 GN=GYPC PE=1 SV=1	0	0	0	0	1	0			480637			427116
sp|P07305|H10_HUMAN	H1-0	Histone H1.0 OS=Homo sapiens OX=9606 GN=H1-0 PE=1 SV=3	1	0	3	0	1	0		33463.3	82765	550965	38712	74613.1	629426
sp|Q92522|H1X_HUMAN	H1-10	Histone H1.10 OS=Homo sapiens OX=9606 GN=H1-10 PE=1 SV=1	1	0	0	0	1	1		581049	1302390	4033140	415285	1838920	2961500
sp|P16403|H12_HUMAN	H1-2	Histone H1.2 OS=Homo sapiens OX=9606 GN=H1-2 PE=1 SV=2	0	1	0	3	3	0		272637000	450292000		335492000	439362000
sp|P10412|H14_HUMAN	H1-4	Histone H1.4 OS=Homo sapiens OX=9606 GN=H1-4 PE=1 SV=2	37	55	33	34	44	28				667153000			761214000
sp|P0C0S8|H2A1_HUMAN	H2AC17	Histone H2A type 1 OS=Homo sapiens OX=9606 GN=H2AC17 PE=1 SV=2	3	1	0	4	8	1		12795000	3007540	3656160	11842000	2787130	3121050
sp|Q8IUE6|H2A2B_HUMAN	H2AC21	Histone H2A type 2-B OS=Homo sapiens OX=9606 GN=H2AC21 PE=1 SV=3	1	0	0	1	0	0		1675690			1500140
sp|P04908|H2A1B_HUMAN	H2AC8	Histone H2A type 1-B/E OS=Homo sapiens OX=9606 GN=H2AC8 PE=1 SV=2	27	47	55	12	34	47			206164000	277996000		207869000	323609000
sp|P16104|H2AX_HUMAN	H2AX	Histone H2AX OS=Homo sapiens OX=9606 GN=H2AX PE=1 SV=2	0	0	2	0	0	5				206393			310715
sp|P0C0S5|H2AZ_HUMAN	H2AZ1	Histone H2A.Z OS=Homo sapiens OX=9606 GN=H2AZ1 PE=1 SV=2	2	7	3	2	7	1		179287000	25483300	34413600	190322000	57810400	29892400
sp|O60814|H2B1K_HUMAN	H2BC12	Histone H2B type 1-K OS=Homo sapiens OX=9606 GN=H2BC12 PE=1 SV=3	42	45	49	42	40	63		537135000	941973000	642319000	602270000	896997000	671110000
sp|Q6DN03|H2B2C_HUMAN	H2BC20P	Putative histone H2B type 2-C OS=Homo sapiens OX=9606 GN=H2BC20P PE=5 SV=3	2	1	0	2	1	2		14006700	24311200	27325800	13994200	10914700	24678200
sp|Q8N257|H2B3B_HUMAN	H2BC26	Histone H2B type 3-B OS=Homo sapiens OX=9606 GN=H2BC26 PE=1 SV=3	0	0	1	0	0	0				6137040			5275700
sp|P68431|H31_HUMAN	H3C12	Histone H3.1 OS=Homo sapiens OX=9606 GN=H3C12 PE=1 SV=2	20	26	21	24	40	22		233141000	213434000	383290000	221051000	188965000	293937000
sp|P62805|H4_HUMAN	H4C16	Histone H4 OS=Homo sapiens OX=9606 GN=H4C16 PE=1 SV=2	42	74	148	36	57	108		720105000	862515000	763038000	691609000	751566000	718816000
sp|O95479|G6PE_HUMAN	H6PD	GDH/6PGL endoplasmic bifunctional protein OS=Homo sapiens OX=9606 GN=H6PD PE=1 SV=2	0	0	0	0	1	1			92789.1	150256		102886	292640
sp|Q9P035|HACD3_HUMAN	HACD3	Very-long-chain (3R)-3-hydroxyacyl-CoA dehydratase 3 OS=Homo sapiens OX=9606 GN=HACD3 PE=1 SV=2	9	7	9	14	16	13		10139800	14509400	11354600	22265800	29900300	25839500
sp|Q9UJ83|HACL1_HUMAN	HACL1	2-hydroxyacyl-CoA lyase 1 OS=Homo sapiens OX=9606 GN=HACL1 PE=1 SV=2	1	1	1	0	1	0		328348	343627	539950	563947	520937	810654
sp|Q16836|HCDH_HUMAN	HADH	Hydroxyacyl-coenzyme A dehydrogenase, mitochondrial OS=Homo sapiens OX=9606 GN=HADH PE=1 SV=3	0	1	3	3	4	14		2396650	18797300	93899800	6218910	7836440	12872600
sp|P40939|ECHA_HUMAN	HADHA	Trifunctional enzyme subunit alpha, mitochondrial OS=Homo sapiens OX=9606 GN=HADHA PE=1 SV=2	7	11	18	25	35	29		9631930	11503800	20451900	21182800	22261500	51009900
sp|P55084|ECHB_HUMAN	HADHB	Trifunctional enzyme subunit beta, mitochondrial OS=Homo sapiens OX=9606 GN=HADHB PE=1 SV=3	3	4	3	11	11	11		16551300	26030500	27135300	25604200	32609700	37818800
sp|Q16775|GLO2_HUMAN	HAGH	Hydroxyacylglutathione hydrolase, mitochondrial OS=Homo sapiens OX=9606 GN=HAGH PE=1 SV=2	0	0	0	0	0	1				73691.9			544876
sp|P12081|HARS1_HUMAN	HARS1	Histidine--tRNA ligase, cytoplasmic OS=Homo sapiens OX=9606 GN=HARS1 PE=1 SV=2	0	0	0	3	2	5		1133610	2505510	3515940	10203000	7849370	9451250
sp|O00219|HYAS3_HUMAN	HAS3	Hyaluronan synthase 3 OS=Homo sapiens OX=9606 GN=HAS3 PE=1 SV=3	0	0	0	1	0	0		408321			292023
sp|O14929|HAT1_HUMAN	HAT1	Histone acetyltransferase type B catalytic subunit OS=Homo sapiens OX=9606 GN=HAT1 PE=1 SV=2	0	0	1	1	0	1		834574		617958	579898		751260
sp|Q9H6D7|HAUS4_HUMAN	HAUS4	HAUS augmin-like complex subunit 4 OS=Homo sapiens OX=9606 GN=HAUS4 PE=1 SV=1	0	0	0	1	0	0		133184			241002
sp|Q7Z4H7|HAUS6_HUMAN	HAUS6	HAUS augmin-like complex subunit 6 OS=Homo sapiens OX=9606 GN=HAUS6 PE=1 SV=2	0	1	0	1	1	1		2109090	197769	2605870	246013	199451	335832
sp|Q99871|HAUS7_HUMAN	HAUS7	HAUS augmin-like complex subunit 7 OS=Homo sapiens OX=9606 GN=HAUS7 PE=1 SV=4	0	0	0	2	0	0		51612			84575.4
sp|Q9BT25|HAUS8_HUMAN	HAUS8	HAUS augmin-like complex subunit 8 OS=Homo sapiens OX=9606 GN=HAUS8 PE=1 SV=3	0	0	0	2	1	2		28819	40716.6	54301.2	33545	74147.8	134491
sp|O00165|HAX1_HUMAN	HAX1	HCLS1-associated protein X-1 OS=Homo sapiens OX=9606 GN=HAX1 PE=1 SV=2	0	0	0	3	0	2		254479		416211	874786		1524740
sp|P69905|HBA_HUMAN	HBA2	Hemoglobin subunit alpha OS=Homo sapiens OX=9606 GN=HBA2 PE=1 SV=2	0	0	0	11	8	8		1563830	3601560	1032550	25831200	18214900	53290300
sp|P68871|HBB_HUMAN	HBB	Hemoglobin subunit beta OS=Homo sapiens OX=9606 GN=HBB PE=1 SV=2	0	0	0	1	0	1		24097.8		83359.6	15257.8		28375
sp|Q9Y450|HBS1L_HUMAN	HBS1L	HBS1-like protein OS=Homo sapiens OX=9606 GN=HBS1L PE=1 SV=1	1	1	1	3	5	5		119371	417826	435774	698627	1062110	2584670
sp|P53701|CCHL_HUMAN	HCCS	Holocytochrome c-type synthase OS=Homo sapiens OX=9606 GN=HCCS PE=1 SV=1	0	0	0	0	1	1			503749	547880		704620	551753
sp|P51610|HCFC1_HUMAN	HCFC1	Host cell factor 1 OS=Homo sapiens OX=9606 GN=HCFC1 PE=1 SV=2	2	4	3	6	9	7		85199	793399	1153220	916747	1298360	2832820
sp|Q9Y3Q4|HCN4_HUMAN	HCN4	Potassium/sodium hyperpolarization-activated cyclic nucleotide-gated channel 4 OS=Homo sapiens OX=9606 GN=HCN4 PE=1 SV=1	0	0	0	0	1	1			48570.1	1244760		73864.6	97974.1
sp|Q13547|HDAC1_HUMAN	HDAC1	Histone deacetylase 1 OS=Homo sapiens OX=9606 GN=HDAC1 PE=1 SV=1	3	5	1	4	6	4		1254650	1713770	4821350	1596420	2090790	5504310
sp|Q92769|HDAC2_HUMAN	HDAC2	Histone deacetylase 2 OS=Homo sapiens OX=9606 GN=HDAC2 PE=1 SV=2	2	5	2	1	3	1		866183	1420780	3339100	754977	1324470	3245000
sp|Q9BXW7|HDHD5_HUMAN	HDHD5	Haloacid dehalogenase-like hydrolase domain-containing 5 OS=Homo sapiens OX=9606 GN=HDHD5 PE=1 SV=1	0	2	1	3	3	3		3058650	3008500	1486750	7908860	7878640	5932250
sp|Q00341|VIGLN_HUMAN	HDLBP	Vigilin OS=Homo sapiens OX=9606 GN=HDLBP PE=1 SV=2	2	6	1	9	11	10		619664	1088640	1553200	2164760	2945540	4629540
sp|Q9H583|HEAT1_HUMAN	HEATR1	HEAT repeat-containing protein 1 OS=Homo sapiens OX=9606 GN=HEATR1 PE=1 SV=3	0	5	4	4	5	5		125594	1702830	702751	250788	935053	1314620
sp|Q9P2D3|HTR5B_HUMAN	HEATR5B	HEAT repeat-containing protein 5B OS=Homo sapiens OX=9606 GN=HEATR5B PE=1 SV=2	1	2	0	1	2	2		50415.8	100835	529835	71172.4	150290	1120840
sp|Q9NRV9|HEBP1_HUMAN	HEBP1	Heme-binding protein 1 OS=Homo sapiens OX=9606 GN=HEBP1 PE=1 SV=1	0	0	0	4	2	3		463487	1269860	363426	911356	2235980	720240
sp|Q9Y5Z4|HEBP2_HUMAN	HEBP2	Heme-binding protein 2 OS=Homo sapiens OX=9606 GN=HEBP2 PE=1 SV=1	0	0	0	2	2	0		96152.6	118976		302821	35901700
sp|Q9ULT8|HECD1_HUMAN	HECTD1	E3 ubiquitin-protein ligase HECTD1 OS=Homo sapiens OX=9606 GN=HECTD1 PE=1 SV=4	0	0	0	6	6	6		180440	195469	521241	641280	581010	1602160
sp|Q9ULI3|HEG1_HUMAN	HEG1	Protein HEG homolog 1 OS=Homo sapiens OX=9606 GN=HEG1 PE=1 SV=3	0	0	0	1	1	1		310860		83965.1	331573	577402	860280
sp|Q9NRZ9|HELLS_HUMAN	HELLS	Lymphoid-specific helicase OS=Homo sapiens OX=9606 GN=HELLS PE=1 SV=1	1	3	2	0	3	4		285088	15932000	5654680	254259	2264530	5325910
sp|Q15751|HERC1_HUMAN	HERC1	Probable E3 ubiquitin-protein ligase HERC1 OS=Homo sapiens OX=9606 GN=HERC1 PE=1 SV=2	0	0	0	1	0	0		13889			15803.5
sp|O95714|HERC2_HUMAN	HERC2	E3 ubiquitin-protein ligase HERC2 OS=Homo sapiens OX=9606 GN=HERC2 PE=1 SV=2	0	0	0	4	5	7		145405	37588.7	317926	360308	141520	905050
sp|P06865|HEXA_HUMAN	HEXA	Beta-hexosaminidase subunit alpha OS=Homo sapiens OX=9606 GN=HEXA PE=1 SV=2	52	36	35	10	6	3		325017000	364084000	420772000	39530900	35660400	50538100
sp|P07686|HEXB_HUMAN	HEXB	Beta-hexosaminidase subunit beta OS=Homo sapiens OX=9606 GN=HEXB PE=1 SV=4	41	32	24	14	6	6		289522000	253028000	221169000	30052500	56973400	129136000
sp|Q04756|HGFA_HUMAN	HGFAC	Hepatocyte growth factor activator OS=Homo sapiens OX=9606 GN=HGFAC PE=1 SV=1	0	0	0	3	1	1		1631990	713836	427229	2812630	2399720	3642610
sp|Q9BTY7|HGH1_HUMAN	HGH1	Protein HGH1 homolog OS=Homo sapiens OX=9606 GN=HGH1 PE=1 SV=1	0	0	0	1	0	0		128696			610150
sp|O14964|HGS_HUMAN	HGS	Hepatocyte growth factor-regulated tyrosine kinase substrate OS=Homo sapiens OX=9606 GN=HGS PE=1 SV=1	1	3	0	12	11	10		10809400	3087520	5958410	13799500	10686500	16162100
tr|A0A7I2V4J7|A0A7I2V4J7_HUMAN	HGS	Hepatocyte growth factor-regulated tyrosine kinase substrate (Fragment) OS=Homo sapiens OX=9606 GN=HGS PE=1 SV=1	0	0	0	1	1	0		727861	392581		2269860	1535230
sp|Q68CP4|HGNAT_HUMAN	HGSNAT	Heparan-alpha-glucosaminide N-acetyltransferase OS=Homo sapiens OX=9606 GN=HGSNAT PE=1 SV=2	2	1	0	5	6	5		3266270	4699090	6039490	8717190	9686830	10996600
sp|P31937|3HIDH_HUMAN	HIBADH	3-hydroxyisobutyrate dehydrogenase, mitochondrial OS=Homo sapiens OX=9606 GN=HIBADH PE=1 SV=2	0	0	1	9	12	6		1805430	2374890	949873	3886280	11056600	3154800
sp|Q6NVY1|HIBCH_HUMAN	HIBCH	3-hydroxyisobutyryl-CoA hydrolase, mitochondrial OS=Homo sapiens OX=9606 GN=HIBCH PE=1 SV=2	0	0	0	2	0	2		759720		1408700	2431660		1649370
sp|Q9NWT6|HIF1N_HUMAN	HIF1AN	Hypoxia-inducible factor 1-alpha inhibitor OS=Homo sapiens OX=9606 GN=HIF1AN PE=1 SV=2	0	0	0	1	0	0		78362			66577
sp|Q9Y241|HIG1A_HUMAN	HIGD1A	HIG1 domain family member 1A, mitochondrial OS=Homo sapiens OX=9606 GN=HIGD1A PE=1 SV=1	0	0	0	2	2	2			217150		189382	240896	130061
sp|Q9BX68|HINT2_HUMAN	HINT2	Adenosine 5'-monophosphoramidase HINT2 OS=Homo sapiens OX=9606 GN=HINT2 PE=1 SV=1	0	1	0	1	1	1		176123	592066	507408	902010	2086490	1954640
sp|Q9NQE9|HINT3_HUMAN	HINT3	Adenosine 5'-monophosphoramidase HINT3 OS=Homo sapiens OX=9606 GN=HINT3 PE=1 SV=1	0	0	0	2	2	0		239538	2850410		1163440	448414
sp|O00291|HIP1_HUMAN	HIP1	Huntingtin-interacting protein 1 OS=Homo sapiens OX=9606 GN=HIP1 PE=1 SV=5	0	0	1	1	0	2		41064.2		191651	47223.1		253709
sp|O75146|HIP1R_HUMAN	HIP1R	Huntingtin-interacting protein 1-related protein OS=Homo sapiens OX=9606 GN=HIP1R PE=1 SV=2	0	1	1	2	3	2		21258.2	162889	85078.5	47097.7	175644	152981
sp|P19367|HXK1_HUMAN	HK1	Hexokinase-1 OS=Homo sapiens OX=9606 GN=HK1 PE=1 SV=3	1	0	1	2	2	3		536721	286106	1184130	598997	434422	2152340
sp|P52789|HXK2_HUMAN	HK2	Hexokinase-2 OS=Homo sapiens OX=9606 GN=HK2 PE=1 SV=2	0	0	0	3	2	3		289443	321330	260545	1116520	83331.6	967945
tr|A0A140T913|A0A140T913_HUMAN	HLA-A	HLA class I histocompatibility antigen, A alpha chain OS=Homo sapiens OX=9606 GN=HLA-A PE=1 SV=1	0	0	0	8	4	6		2050280	2105900	1246280	32749100	20217900	27317100
tr|A0A0G2JPD3|A0A0G2JPD3_HUMAN	HLA-A	HLA class I histocompatibility antigen, A alpha chain OS=Homo sapiens OX=9606 GN=HLA-A PE=1 SV=1	0	0	0	6	4	3		428319	1040520	2091110	6693420	3391080	3031250
sp|P01889|HLAB_HUMAN	HLA-B	HLA class I histocompatibility antigen, B alpha chain OS=Homo sapiens OX=9606 GN=HLA-B PE=1 SV=3	2	1	2	8	9	12		3633230	1891940	4620770	23803300	15927500	34241200
sp|P10321|HLAC_HUMAN	HLA-C	HLA class I histocompatibility antigen, C alpha chain OS=Homo sapiens OX=9606 GN=HLA-C PE=1 SV=3	0	0	0	2	3	4		1364050	4118670	2472410	30886600	42601100	44336100
sp|Q8TCT9|HM13_HUMAN	HM13	Minor histocompatibility antigen H13 OS=Homo sapiens OX=9606 GN=HM13 PE=1 SV=1	15	15	9	40	25	32		18839300	13438900	22158400	47111600	29057300	54706900
sp|Q8NDA2|HMCN2_HUMAN	HMCN2	Hemicentin-2 OS=Homo sapiens OX=9606 GN=HMCN2 PE=2 SV=3	0	1	0	0	0	0			2827990			1382400
sp|P17096|HMGA1_HUMAN	HMGA1	High mobility group protein HMG-I/HMG-Y OS=Homo sapiens OX=9606 GN=HMGA1 PE=1 SV=3	2	4	2	3	9	4		5571640	9911220	18468400	9177570	20248400	21431300
sp|P52926|HMGA2_HUMAN	HMGA2	High mobility group protein HMGI-C OS=Homo sapiens OX=9606 GN=HMGA2 PE=1 SV=1	0	1	4	3	4	4		1254690	3062690	2333090	1893310	5099860	3666690
sp|P09429|HMGB1_HUMAN	HMGB1	High mobility group protein B1 OS=Homo sapiens OX=9606 GN=HMGB1 PE=1 SV=3	6	13	3	8	10	11		25651200	25712700	44098900	24682900	29167100	46695900
sp|P26583|HMGB2_HUMAN	HMGB2	High mobility group protein B2 OS=Homo sapiens OX=9606 GN=HMGB2 PE=1 SV=2	5	2	2	2	3	3		2185640	8195320	5056820	2404890	6874840	6422400
sp|O15347|HMGB3_HUMAN	HMGB3	High mobility group protein B3 OS=Homo sapiens OX=9606 GN=HMGB3 PE=1 SV=4	5	4	8	8	9	5		13620100	26266200	29288200	15464900	27690300	35626400
sp|P35914|HMGCL_HUMAN	HMGCL	Hydroxymethylglutaryl-CoA lyase, mitochondrial OS=Homo sapiens OX=9606 GN=HMGCL PE=1 SV=2	0	0	0	0	1	0			56173.3			147804
sp|Q01581|HMCS1_HUMAN	HMGCS1	Hydroxymethylglutaryl-CoA synthase, cytoplasmic OS=Homo sapiens OX=9606 GN=HMGCS1 PE=1 SV=2	0	0	0	2	3	2		349603	4479510	701907	1415470	4318160	1551830
sp|P05114|HMGN1_HUMAN	HMGN1	Non-histone chromosomal protein HMG-14 OS=Homo sapiens OX=9606 GN=HMGN1 PE=1 SV=3	3	4	2	3	3	5		1236690	6107380	2615780	1418710	7651050	3572610
sp|P05204|HMGN2_HUMAN	HMGN2	Non-histone chromosomal protein HMG-17 OS=Homo sapiens OX=9606 GN=HMGN2 PE=1 SV=3	0	0	0	0	0	1				1087000			2115010
sp|Q15651|HMGN3_HUMAN	HMGN3	High mobility group nucleosome-binding domain-containing protein 3 OS=Homo sapiens OX=9606 GN=HMGN3 PE=1 SV=2	0	0	1	0	0	0				102389			64122.9
sp|P82970|HMGN5_HUMAN	HMGN5	High mobility group nucleosome-binding domain-containing protein 5 OS=Homo sapiens OX=9606 GN=HMGN5 PE=1 SV=1	1	2	0	1	1	1		846036	766675	383622	363942	374353	704378
sp|P09601|HMOX1_HUMAN	HMOX1	Heme oxygenase 1 OS=Homo sapiens OX=9606 GN=HMOX1 PE=1 SV=1	0	0	1	3	3	3		1637440	2248830	1321320	1094070	2664660	2229370
sp|P30519|HMOX2_HUMAN	HMOX2	Heme oxygenase 2 OS=Homo sapiens OX=9606 GN=HMOX2 PE=1 SV=2	5	7	7	9	6	8		15401200	44507800	12735800	28495400	68272800	23862700
sp|P09651|ROA1_HUMAN	HNRNPA1	Heterogeneous nuclear ribonucleoprotein A1 OS=Homo sapiens OX=9606 GN=HNRNPA1 PE=1 SV=5	3	5	4	4	8	4		1914660	11454700	1158990	1694870	1845190	1535030
sp|P22626|ROA2_HUMAN	HNRNPA2B1	Heterogeneous nuclear ribonucleoproteins A2/B1 OS=Homo sapiens OX=9606 GN=HNRNPA2B1 PE=1 SV=2	4	6	8	17	14	10		13717900	34593800	23416000	19914900	37712300	30094900
sp|P51991|ROA3_HUMAN	HNRNPA3	Heterogeneous nuclear ribonucleoprotein A3 OS=Homo sapiens OX=9606 GN=HNRNPA3 PE=1 SV=2	5	3	1	14	12	6		3613220	4866610	8338530	5867490	5610140	13277900
sp|Q99729|ROAA_HUMAN	HNRNPAB	Heterogeneous nuclear ribonucleoprotein A/B OS=Homo sapiens OX=9606 GN=HNRNPAB PE=1 SV=2	4	1	2	1	1	3				1693640			1379310
tr|D6R9P3|D6R9P3_HUMAN	HNRNPAB	Heterogeneous nuclear ribonucleoprotein A/B OS=Homo sapiens OX=9606 GN=HNRNPAB PE=1 SV=1	1	1	0	1	1	0		2234540	5459210		4919250	6734030
tr|B4DY08|B4DY08_HUMAN	HNRNPC	Heterogeneous nuclear ribonucleoproteins C1/C2 OS=Homo sapiens OX=9606 GN=HNRNPC PE=1 SV=1	2	2	1	2	3	1		20195800	5523380	14251800	15406100	5635960	14316900
sp|O60812|HNRC1_HUMAN	HNRNPCL1	Heterogeneous nuclear ribonucleoprotein C-like 1 OS=Homo sapiens OX=9606 GN=HNRNPCL1 PE=1 SV=1	3	2	1	1	3	1			17560500			52702700
sp|Q14103|HNRPD_HUMAN	HNRNPD	Heterogeneous nuclear ribonucleoprotein D0 OS=Homo sapiens OX=9606 GN=HNRNPD PE=1 SV=1	3	5	3	7	4	2		4669480	6106820	5502340	7124350	8488520	5841380
sp|O14979|HNRDL_HUMAN	HNRNPDL	Heterogeneous nuclear ribonucleoprotein D-like OS=Homo sapiens OX=9606 GN=HNRNPDL PE=1 SV=3	0	3	3	3	3	2			3366940	1477270		3893090	1879170
sp|P52597|HNRPF_HUMAN	HNRNPF	Heterogeneous nuclear ribonucleoprotein F OS=Homo sapiens OX=9606 GN=HNRNPF PE=1 SV=3	1	1	1	2	1	2		1471920	1485090	4199650	2032920	1253530	4081050
sp|P31943|HNRH1_HUMAN	HNRNPH1	Heterogeneous nuclear ribonucleoprotein H OS=Homo sapiens OX=9606 GN=HNRNPH1 PE=1 SV=4	6	5	2	7	9	5			9757510	2112660		14009000	2871270
sp|P55795|HNRH2_HUMAN	HNRNPH2	Heterogeneous nuclear ribonucleoprotein H2 OS=Homo sapiens OX=9606 GN=HNRNPH2 PE=1 SV=1	0	0	0	1	0	0		5268840			8368670
sp|P31942|HNRH3_HUMAN	HNRNPH3	Heterogeneous nuclear ribonucleoprotein H3 OS=Homo sapiens OX=9606 GN=HNRNPH3 PE=1 SV=2	1	1	2	4	1	1		200516	399080	540048	329552	640962	637893
sp|P61978|HNRPK_HUMAN	HNRNPK	Heterogeneous nuclear ribonucleoprotein K OS=Homo sapiens OX=9606 GN=HNRNPK PE=1 SV=1	4	6	9	7	10	11		8748050	8423140	15934300	10665500	10731600	16233800
sp|P14866|HNRPL_HUMAN	HNRNPL	Heterogeneous nuclear ribonucleoprotein L OS=Homo sapiens OX=9606 GN=HNRNPL PE=1 SV=2	0	0	0	0	1	0			498537			477283
sp|P52272|HNRPM_HUMAN	HNRNPM	Heterogeneous nuclear ribonucleoprotein M OS=Homo sapiens OX=9606 GN=HNRNPM PE=1 SV=3	8	12	8	8	15	12		217541000	13406700	52283700	6973570	13471200	24328800
sp|O43390|HNRPR_HUMAN	HNRNPR	Heterogeneous nuclear ribonucleoprotein R OS=Homo sapiens OX=9606 GN=HNRNPR PE=1 SV=1	1	3	1	4	4	3		2556630	3046520	4930500	4004420	2707500	9690190
sp|Q00839|HNRPU_HUMAN	HNRNPU	Heterogeneous nuclear ribonucleoprotein U OS=Homo sapiens OX=9606 GN=HNRNPU PE=1 SV=6	8	20	13	9	15	14		3201280	5213410	8272650	3633260	6025260	10877100
sp|Q9BUJ2|HNRL1_HUMAN	HNRNPUL1	Heterogeneous nuclear ribonucleoprotein U-like protein 1 OS=Homo sapiens OX=9606 GN=HNRNPUL1 PE=1 SV=2	1	1	3	0	1	0		111541	497002	559362	123162	857276	446713
sp|Q1KMD3|HNRL2_HUMAN	HNRNPUL2	Heterogeneous nuclear ribonucleoprotein U-like protein 2 OS=Homo sapiens OX=9606 GN=HNRNPUL2 PE=1 SV=1	0	0	0	0	1	0			106019			109691
sp|Q86YM7|HOME1_HUMAN	HOMER1	Homer protein homolog 1 OS=Homo sapiens OX=9606 GN=HOMER1 PE=1 SV=2	0	0	0	1	0	0		21171			43917.7
sp|Q86VS8|HOOK3_HUMAN	HOOK3	Protein Hook homolog 3 OS=Homo sapiens OX=9606 GN=HOOK3 PE=1 SV=2	0	0	1	0	2	1			281290	210774		502216	345195
sp|Q5SSJ5|HP1B3_HUMAN	HP1BP3	Heterochromatin protein 1-binding protein 3 OS=Homo sapiens OX=9606 GN=HP1BP3 PE=1 SV=1	1	1	2	2	2	1		7412860	1000860	6320930	4350730	986658	4662350
sp|P37235|HPCL1_HUMAN	HPCAL1	Hippocalcin-like protein 1 OS=Homo sapiens OX=9606 GN=HPCAL1 PE=1 SV=3	0	0	0	0	0	1				15964.9			177981
sp|P00492|HPRT_HUMAN	HPRT1	Hypoxanthine-guanine phosphoribosyltransferase OS=Homo sapiens OX=9606 GN=HPRT1 PE=1 SV=2	1	0	2	7	8	4		5825140	3151540	5240650	12281900	12449300	21551800
sp|Q86YV9|HPS6_HUMAN	HPS6	BLOC-2 complex member HPS6 OS=Homo sapiens OX=9606 GN=HPS6 PE=1 SV=1	0	0	0	0	2	0			8135.53			23172.2
sp|Q9Y251|HPSE_HUMAN	HPSE	Heparanase OS=Homo sapiens OX=9606 GN=HPSE PE=1 SV=2	2	2	3	2	4	3		9653380	10758100	15196400	7076110	9664060	14010500
sp|Q7LGA3|HS2ST_HUMAN	HS2ST1	Heparan sulfate 2-O-sulfotransferase 1 OS=Homo sapiens OX=9606 GN=HS2ST1 PE=1 SV=1	0	0	0	8	4	3		1898160	980485	590341	6849440	3727370	3647740
sp|Q96MM7|H6ST2_HUMAN	HS6ST2	Heparan-sulfate 6-O-sulfotransferase 2 OS=Homo sapiens OX=9606 GN=HS6ST2 PE=1 SV=2	0	0	1	16	10	8		25446000	2099510	13164700	6545240	6388710	14228200
sp|O75506|HSBP1_HUMAN	HSBP1	Heat shock factor-binding protein 1 OS=Homo sapiens OX=9606 GN=HSBP1 PE=1 SV=1	0	0	0	1	2	2		583585	310385	165855	1026020	555371	533897
sp|Q8IWL3|HSC20_HUMAN	HSCB	Iron-sulfur cluster co-chaperone protein HscB OS=Homo sapiens OX=9606 GN=HSCB PE=1 SV=3	0	0	0	0	0	1				365340			373383
sp|Q99714|HCD2_HUMAN	HSD17B10	3-hydroxyacyl-CoA dehydrogenase type-2 OS=Homo sapiens OX=9606 GN=HSD17B10 PE=1 SV=3	4	8	9	9	10	10		24211200	22090500	10391900	28679400	29703300	34084000
sp|Q8NBQ5|DHB11_HUMAN	HSD17B11	Estradiol 17-beta-dehydrogenase 11 OS=Homo sapiens OX=9606 GN=HSD17B11 PE=1 SV=3	0	1	3	4	4	2		793135	771647	241291	1655850	1538050	631891
sp|Q53GQ0|DHB12_HUMAN	HSD17B12	Very-long-chain 3-oxoacyl-CoA reductase OS=Homo sapiens OX=9606 GN=HSD17B12 PE=1 SV=2	2	6	3	9	9	10		7868330	12539400	16697200	15321500	21858100	24136400
sp|P51659|DHB4_HUMAN	HSD17B4	Peroxisomal multifunctional enzyme type 2 OS=Homo sapiens OX=9606 GN=HSD17B4 PE=1 SV=3	10	13	13	16	17	16		19533300	26178200	31416200	16725000	17024600	25030900
sp|P56937|DHB7_HUMAN	HSD17B7	3-keto-steroid reductase/17-beta-hydroxysteroid dehydrogenase 7 OS=Homo sapiens OX=9606 GN=HSD17B7 PE=1 SV=1	0	0	0	1	0	1		174982		650535	521174		3496360
sp|Q6YN16|HSDL2_HUMAN	HSDL2	Hydroxysteroid dehydrogenase-like protein 2 OS=Homo sapiens OX=9606 GN=HSDL2 PE=1 SV=1	0	0	1	4	4	2		472175	1440380	1348050	1036520	2297180	1818330
sp|P07900|HS90A_HUMAN	HSP90AA1	Heat shock protein HSP 90-alpha OS=Homo sapiens OX=9606 GN=HSP90AA1 PE=1 SV=5	35	35	22	108	113	112		132319000	153156000	337247000	609309000	569283000	1109540000
sp|P08238|HS90B_HUMAN	HSP90AB1	Heat shock protein HSP 90-beta OS=Homo sapiens OX=9606 GN=HSP90AB1 PE=1 SV=4	13	27	16	73	93	71		54664900	59582700	97430500	248024000	225513000	416246000
sp|P14625|ENPL_HUMAN	HSP90B1	Endoplasmin OS=Homo sapiens OX=9606 GN=HSP90B1 PE=1 SV=1	34	43	32	95	101	94		170971000	202320000	309209000	357336000	341038000	742428000
sp|P48723|HSP13_HUMAN	HSPA13	Heat shock 70 kDa protein 13 OS=Homo sapiens OX=9606 GN=HSPA13 PE=1 SV=1	2	0	0	3	2	2		866889	2526940	708955	3101230	6789900	2189550
sp|Q0VDF9|HSP7E_HUMAN	HSPA14	Heat shock 70 kDa protein 14 OS=Homo sapiens OX=9606 GN=HSPA14 PE=1 SV=1	0	0	1	2	2	2		226777	565995	933257	468719	1139480	2323990
sp|P0DMV8|HS71A_HUMAN	HSPA1A	Heat shock 70 kDa protein 1A OS=Homo sapiens OX=9606 GN=HSPA1A PE=1 SV=1	47	50	43	143	138	117		180925000	186415000	363386000	889563000	815039000	1779920000
sp|P54652|HSP72_HUMAN	HSPA2	Heat shock-related 70 kDa protein 2 OS=Homo sapiens OX=9606 GN=HSPA2 PE=1 SV=1	0	0	0	0	0	1				504271			2628830
sp|P34932|HSP74_HUMAN	HSPA4	Heat shock 70 kDa protein 4 OS=Homo sapiens OX=9606 GN=HSPA4 PE=1 SV=4	2	2	1	15	14	20		4456370	2163310	11284600	69580900	21866000	301993000
sp|O95757|HS74L_HUMAN	HSPA4L	Heat shock 70 kDa protein 4L OS=Homo sapiens OX=9606 GN=HSPA4L PE=1 SV=3	1	0	0	8	6	7		848961	843457	723910	4209310	1242480	4679390
sp|P11021|BIP_HUMAN	HSPA5	Endoplasmic reticulum chaperone BiP OS=Homo sapiens OX=9606 GN=HSPA5 PE=1 SV=2	49	63	59	113	148	129		187698000	177963000	342771000	554509000	457863000	1080710000
sp|P17066|HSP76_HUMAN	HSPA6	Heat shock 70 kDa protein 6 OS=Homo sapiens OX=9606 GN=HSPA6 PE=1 SV=2	0	0	0	0	1	0			21668.8			104959
sp|P11142|HSP7C_HUMAN	HSPA8	Heat shock cognate 71 kDa protein OS=Homo sapiens OX=9606 GN=HSPA8 PE=1 SV=1	37	46	34	139	110	122		147261000	127040000	254615000	747835000	564073000	1445590000
sp|P38646|GRP75_HUMAN	HSPA9	Stress-70 protein, mitochondrial OS=Homo sapiens OX=9606 GN=HSPA9 PE=1 SV=2	36	35	28	75	85	73		86063300	69736300	142743000	219767000	164536000	373663000
sp|Q9NZL4|HPBP1_HUMAN	HSPBP1	Hsp70-binding protein 1 OS=Homo sapiens OX=9606 GN=HSPBP1 PE=1 SV=2	0	0	0	2	0	2		402593		3197920	752204		1072180
sp|P10809|CH60_HUMAN	HSPD1	60 kDa heat shock protein, mitochondrial OS=Homo sapiens OX=9606 GN=HSPD1 PE=1 SV=2	61	78	76	179	218	217		283079000	236248000	480489000	820261000	664916000	1432940000
sp|P61604|CH10_HUMAN	HSPE1	10 kDa heat shock protein, mitochondrial OS=Homo sapiens OX=9606 GN=HSPE1 PE=1 SV=2	8	8	3	13	12	16		47925000	48947800	49964800	117896000	123857000	142884000
sp|Q92598|HS105_HUMAN	HSPH1	Heat shock protein 105 kDa OS=Homo sapiens OX=9606 GN=HSPH1 PE=1 SV=1	2	1	4	11	14	17		2703680	4729420	6412330	10290100	19162000	25722600
sp|Q92743|HTRA1_HUMAN	HTRA1	Serine protease HTRA1 OS=Homo sapiens OX=9606 GN=HTRA1 PE=1 SV=1	0	0	0	1	0	0		77952.6			126932
sp|P83105|HTRA4_HUMAN	HTRA4	Serine protease HTRA4 OS=Homo sapiens OX=9606 GN=HTRA4 PE=1 SV=1	0	0	0	0	1	0			123973			521003
sp|P42858|HD_HUMAN	HTT	Huntingtin OS=Homo sapiens OX=9606 GN=HTT PE=1 SV=2	0	0	0	8	7	8		58809.2	180929	255316	658530	408906	1248070
sp|Q7Z6Z7|HUWE1_HUMAN	HUWE1	E3 ubiquitin-protein ligase HUWE1 OS=Homo sapiens OX=9606 GN=HUWE1 PE=1 SV=3	0	2	0	11	17	15		580147	1017670	743674	1200990	1886870	1981920
sp|Q9BYI3|HYCCI_HUMAN	HYCC1	Hyccin OS=Homo sapiens OX=9606 GN=HYCC1 PE=1 SV=2	0	0	0	1	1	0		210778	36953.7		1120280	146751
sp|Q4G0P3|HYDIN_HUMAN	HYDIN	Hydrocephalus-inducing protein homolog OS=Homo sapiens OX=9606 GN=HYDIN PE=1 SV=3	1	2	0	1	2	0		1431610	335479		625998	1301850
sp|Q9Y4L1|HYOU1_HUMAN	HYOU1	Hypoxia up-regulated protein 1 OS=Homo sapiens OX=9606 GN=HYOU1 PE=1 SV=1	37	38	38	90	72	92		21505800	30038400	51416700	62206500	64762000	148663000
tr|A0A494C039|A0A494C039_HUMAN	HYOU1	Hypoxia up-regulated protein 1 OS=Homo sapiens OX=9606 GN=HYOU1 PE=1 SV=1	0	0	0	1	2	0		24446.1			94265.5	37400.5
sp|Q9NX55|HYPK_HUMAN	HYPK	Huntingtin-interacting protein K OS=Homo sapiens OX=9606 GN=HYPK PE=1 SV=3	0	0	0	1	0	0		114444			227022
sp|P41252|SYIC_HUMAN	IARS1	Isoleucine--tRNA ligase, cytoplasmic OS=Homo sapiens OX=9606 GN=IARS1 PE=1 SV=2	2	4	1	12	13	16		1079240	1740480	3112570	2353320	3884400	8275060
sp|Q9NSE4|SYIM_HUMAN	IARS2	Isoleucine--tRNA ligase, mitochondrial OS=Homo sapiens OX=9606 GN=IARS2 PE=1 SV=2	1	0	0	3	5	7		2551710	2106670	4910910	4727200	4930100	11807900
sp|O60725|ICMT_HUMAN	ICMT	Protein-S-isoprenylcysteine O-methyltransferase OS=Homo sapiens OX=9606 GN=ICMT PE=1 SV=1	0	0	1	1	1	1		41176.9	87209	220657	202553	185300	439894
sp|P14735|IDE_HUMAN	IDE	Insulin-degrading enzyme OS=Homo sapiens OX=9606 GN=IDE PE=1 SV=4	0	1	0	5	1	3		1360910	16966	394816	547853	80429.6	823135
sp|O75874|IDHC_HUMAN	IDH1	Isocitrate dehydrogenase [NADP] cytoplasmic OS=Homo sapiens OX=9606 GN=IDH1 PE=1 SV=2	3	1	0	6	4	4		1443350	1105100	726449	5485830	4454280	2825810
sp|P48735|IDHP_HUMAN	IDH2	Isocitrate dehydrogenase [NADP], mitochondrial OS=Homo sapiens OX=9606 GN=IDH2 PE=1 SV=2	0	1	0	3	3	6		6195800	5615280	4130310	12402400	13012400	9593010
sp|P50213|IDH3A_HUMAN	IDH3A	Isocitrate dehydrogenase [NAD] subunit alpha, mitochondrial OS=Homo sapiens OX=9606 GN=IDH3A PE=1 SV=1	2	3	2	12	11	13		11457300	11144100	5217540	15785700	14966000	14997800
sp|O43837|IDH3B_HUMAN	IDH3B	Isocitrate dehydrogenase [NAD] subunit beta, mitochondrial OS=Homo sapiens OX=9606 GN=IDH3B PE=1 SV=2	4	3	1	5	6	8		2825130	4415380	2407700	9297380	12412400	8219920
sp|P51553|IDH3G_HUMAN	IDH3G	Isocitrate dehydrogenase [NAD] subunit gamma, mitochondrial OS=Homo sapiens OX=9606 GN=IDH3G PE=1 SV=1	0	0	0	2	3	0		7752760	503734		3525520	1889020
sp|Q13907|IDI1_HUMAN	IDI1	Isopentenyl-diphosphate Delta-isomerase 1 OS=Homo sapiens OX=9606 GN=IDI1 PE=1 SV=2	0	0	0	3	0	0		282097			1373500
sp|P22304|IDS_HUMAN	IDS	Iduronate 2-sulfatase OS=Homo sapiens OX=9606 GN=IDS PE=1 SV=1	1	2	0	0	0	0		25485.2	926624		360507	99702.8
sp|Q9Y5U9|IR3IP_HUMAN	IER3IP1	Immediate early response 3-interacting protein 1 OS=Homo sapiens OX=9606 GN=IER3IP1 PE=1 SV=1	0	0	0	0	1	0			242318			290259
sp|P13284|GILT_HUMAN	IFI30	Gamma-interferon-inducible lysosomal thiol reductase OS=Homo sapiens OX=9606 GN=IFI30 PE=1 SV=3	2	1	0	0	0	1		1854830	885046	687709	965075	470550	317793
sp|P13164|IFM1_HUMAN	IFITM1	Interferon-induced transmembrane protein 1 OS=Homo sapiens OX=9606 GN=IFITM1 PE=1 SV=3	8	6	5	6	2	2		5557270	11710400	6568930	2133320	3668730	2525200
sp|P17181|INAR1_HUMAN	IFNAR1	Interferon alpha/beta receptor 1 OS=Homo sapiens OX=9606 GN=IFNAR1 PE=1 SV=3	0	0	0	4	2	3		38237600	372263	263396	4527780	3065770	2625130
sp|P15260|INGR1_HUMAN	IFNGR1	Interferon gamma receptor 1 OS=Homo sapiens OX=9606 GN=IFNGR1 PE=1 SV=1	0	0	1	28	26	26		3430530	3778810	28305400	190594000	155835000	189985000
sp|Q96LB3|IFT74_HUMAN	IFT74	Intraflagellar transport protein 74 homolog OS=Homo sapiens OX=9606 GN=IFT74 PE=1 SV=1	0	0	0	1	0	0		155215			299342
sp|Q8WYA0|IFT81_HUMAN	IFT81	Intraflagellar transport protein 81 homolog OS=Homo sapiens OX=9606 GN=IFT81 PE=1 SV=1	0	0	2	0	0	1				236494			594023
sp|P08069|IGF1R_HUMAN	IGF1R	Insulin-like growth factor 1 receptor OS=Homo sapiens OX=9606 GN=IGF1R PE=1 SV=1	0	0	0	7	10	7		2701560	1965260	1086590	8840650	8566650	12042400
sp|Q9NZI8|IF2B1_HUMAN	IGF2BP1	Insulin-like growth factor 2 mRNA-binding protein 1 OS=Homo sapiens OX=9606 GN=IGF2BP1 PE=1 SV=2	1	6	2	3	5	5		912000	2316360	2466380	1355660	2660950	3708480
sp|O00425|IF2B3_HUMAN	IGF2BP3	Insulin-like growth factor 2 mRNA-binding protein 3 OS=Homo sapiens OX=9606 GN=IGF2BP3 PE=1 SV=2	0	1	0	2	2	0		420238	440253		788324	705683
sp|P11717|MPRI_HUMAN	IGF2R	Cation-independent mannose-6-phosphate receptor OS=Homo sapiens OX=9606 GN=IGF2R PE=1 SV=3	1	5	6	48	46	48		24271200	8586920	25773500	48769500	48536600	80416200
sp|P01857|IGHG1_HUMAN	IGHG1	Immunoglobulin heavy constant gamma 1 OS=Homo sapiens OX=9606 GN=IGHG1 PE=1 SV=1	0	0	0	1	1	0		9391.35	9217.06		15915	71215.7
tr|A0A075B7B8|A0A075B7B8_HUMAN	IGHV3OR16-12	Immunoglobulin heavy variable 3/OR16-12 (non-functional) (Fragment) OS=Homo sapiens OX=9606 GN=IGHV3OR16-12 PE=1 SV=1	1	0	0	0	0	0		919802			102448
sp|P01834|IGKC_HUMAN	IGKC	Immunoglobulin kappa constant OS=Homo sapiens OX=9606 GN=IGKC PE=1 SV=2	0	0	0	1	5	1		17347.1	44031.5	99778.6	71043	798584	224625
sp|O75054|IGSF3_HUMAN	IGSF3	Immunoglobulin superfamily member 3 OS=Homo sapiens OX=9606 GN=IGSF3 PE=2 SV=3	0	0	0	5	2	3		92072.1	65425.7	290100	579723	814589	584723
sp|Q969P0|IGSF8_HUMAN	IGSF8	Immunoglobulin superfamily member 8 OS=Homo sapiens OX=9606 GN=IGSF8 PE=1 SV=1	0	0	0	3	0	1		121320		814854	269805		470112
sp|Q13123|RED_HUMAN	IK	Protein Red OS=Homo sapiens OX=9606 GN=IK PE=1 SV=3	0	0	1	0	0	0				156381			740670
sp|Q70UQ0|IKIP_HUMAN	IKBIP	Inhibitor of nuclear factor kappa-B kinase-interacting protein OS=Homo sapiens OX=9606 GN=IKBIP PE=1 SV=1	4	3	3	6	7	6		6146200	12570200	6100120	15603300	18510200	13965300
sp|O14920|IKKB_HUMAN	IKBKB	Inhibitor of nuclear factor kappa-B kinase subunit beta OS=Homo sapiens OX=9606 GN=IKBKB PE=1 SV=1	0	0	0	1	1	1		84030.7	56480	274059	356487	125469	1274290
sp|Q9Y6K9|NEMO_HUMAN	IKBKG	NF-kappa-B essential modulator OS=Homo sapiens OX=9606 GN=IKBKG PE=1 SV=2	0	0	0	2	2	1		757876	252619	169933	1088370	591260	758884
sp|Q08334|I10R2_HUMAN	IL10RB	Interleukin-10 receptor subunit beta OS=Homo sapiens OX=9606 GN=IL10RB PE=1 SV=2	0	0	0	1	0	1		589498		1611940	910127		1623030
sp|P78552|I13R1_HUMAN	IL13RA1	Interleukin-13 receptor subunit alpha-1 OS=Homo sapiens OX=9606 GN=IL13RA1 PE=1 SV=1	0	0	0	8	6	8		207459	245224	2490260	6915580	4772670	31987000
sp|Q96F46|I17RA_HUMAN	IL17RA	Interleukin-17 receptor A OS=Homo sapiens OX=9606 GN=IL17RA PE=1 SV=2	0	0	0	1	2	1		126245	1324650	7079020	1420140	2101840	4128600
sp|Q9NPH3|IL1AP_HUMAN	IL1RAP	Interleukin-1 receptor accessory protein OS=Homo sapiens OX=9606 GN=IL1RAP PE=1 SV=2	0	0	0	0	1	0			157077			165325
sp|P24394|IL4RA_HUMAN	IL4R	Interleukin-4 receptor subunit alpha OS=Homo sapiens OX=9606 GN=IL4R PE=1 SV=1	0	0	0	1	0	2				152459	534700		392930
sp|P40189|IL6RB_HUMAN	IL6ST	Interleukin-6 receptor subunit beta OS=Homo sapiens OX=9606 GN=IL6ST PE=1 SV=2	0	0	0	27	13	24		3920250	3541790	3106570	35473100	17485500	29562000
sp|Q12905|ILF2_HUMAN	ILF2	Interleukin enhancer-binding factor 2 OS=Homo sapiens OX=9606 GN=ILF2 PE=1 SV=2	3	3	0	3	5	3		2915040	5065410	3614820	5050150	6794820	4534040
sp|Q12906|ILF3_HUMAN	ILF3	Interleukin enhancer-binding factor 3 OS=Homo sapiens OX=9606 GN=ILF3 PE=1 SV=3	1	5	1	2	3	1		825284	2790820	1687950	1320780	3365810	2194070
sp|Q13418|ILK_HUMAN	ILK	Integrin-linked protein kinase OS=Homo sapiens OX=9606 GN=ILK PE=1 SV=2	0	0	0	4	2	3		3298080	548490	922905	1507600	1361770	1047140
sp|A1L0T0|HACL2_HUMAN	ILVBL	2-hydroxyacyl-CoA lyase 2 OS=Homo sapiens OX=9606 GN=ILVBL PE=1 SV=2	2	2	1	2	3	5		92404.8	80878.9	793439	204749	185439	1355780
sp|Q16891|MIC60_HUMAN	IMMT	MICOS complex subunit MIC60 OS=Homo sapiens OX=9606 GN=IMMT PE=1 SV=1	6	8	7	6	12	13		3699200	8544360	18287800	4977210	11876400	27115600
sp|P20839|IMDH1_HUMAN	IMPDH1	Inosine-5'-monophosphate dehydrogenase 1 OS=Homo sapiens OX=9606 GN=IMPDH1 PE=1 SV=2	0	0	1	0	1	0			155458	1876880		223387	582572
sp|P12268|IMDH2_HUMAN	IMPDH2	Inosine-5'-monophosphate dehydrogenase 2 OS=Homo sapiens OX=9606 GN=IMPDH2 PE=1 SV=2	6	3	3	20	15	23		34179100	16702100	36246300	65938100	85684800	80255600
sp|Q9NQS7|INCE_HUMAN	INCENP	Inner centromere protein OS=Homo sapiens OX=9606 GN=INCENP PE=1 SV=3	0	1	0	8	5	12		175840	285006	3138840	730854	869267	2473210
sp|Q27J81|INF2_HUMAN	INF2	Inverted formin-2 OS=Homo sapiens OX=9606 GN=INF2 PE=1 SV=2	0	0	0	4	1	2		57171.6		79402.4	237129	92603.4	195984
sp|Q14642|I5P1_HUMAN	INPP5A	Inositol polyphosphate-5-phosphatase A OS=Homo sapiens OX=9606 GN=INPP5A PE=1 SV=1	1	0	0	2	0	0		307892			1485070
sp|P06213|INSR_HUMAN	INSR	Insulin receptor OS=Homo sapiens OX=9606 GN=INSR PE=1 SV=4	0	0	0	2	4	5			1282760	1385670		3903010	5898910
sp|Q8N201|INT1_HUMAN	INTS1	Integrator complex subunit 1 OS=Homo sapiens OX=9606 GN=INTS1 PE=1 SV=2	0	0	0	0	2	2			124398	16126100		171912	570726
sp|Q96SY0|INT14_HUMAN	INTS14	Integrator complex subunit 14 OS=Homo sapiens OX=9606 GN=INTS14 PE=1 SV=2	0	0	0	0	1	0			5174.6			15400.1
sp|Q96HW7|INT4_HUMAN	INTS4	Integrator complex subunit 4 OS=Homo sapiens OX=9606 GN=INTS4 PE=1 SV=2	1	0	0	0	0	0		136604
sp|Q9NVH2|INT7_HUMAN	INTS7	Integrator complex subunit 7 OS=Homo sapiens OX=9606 GN=INTS7 PE=1 SV=1	0	0	0	1	2	0		44282.1	32666.8		42573.6	42273.5
sp|Q9NV88|INT9_HUMAN	INTS9	Integrator complex subunit 9 OS=Homo sapiens OX=9606 GN=INTS9 PE=1 SV=2	0	0	0	0	0	1				48871.8			71257.9
sp|Q9UI26|IPO11_HUMAN	IPO11	Importin-11 OS=Homo sapiens OX=9606 GN=IPO11 PE=1 SV=1	0	0	0	3	1	2		42508.6	14429.9	210419	114770	60504.2	351571
sp|Q8TEX9|IPO4_HUMAN	IPO4	Importin-4 OS=Homo sapiens OX=9606 GN=IPO4 PE=1 SV=2	1	3	0	7	11	13		614589	1296090	1491830	2761440	5211320	7099690
sp|O00410|IPO5_HUMAN	IPO5	Importin-5 OS=Homo sapiens OX=9606 GN=IPO5 PE=1 SV=4	6	8	8	37	32	49		38126200	8447590	23495100	28627200	16269600	99458000
sp|O95373|IPO7_HUMAN	IPO7	Importin-7 OS=Homo sapiens OX=9606 GN=IPO7 PE=1 SV=1	0	1	2	10	12	8		1524000	1165670	1477540	6658140	3581970	8242550
sp|O15397|IPO8_HUMAN	IPO8	Importin-8 OS=Homo sapiens OX=9606 GN=IPO8 PE=1 SV=2	0	0	0	3	0	2		122460		290311	784771		1487990
sp|Q96P70|IPO9_HUMAN	IPO9	Importin-9 OS=Homo sapiens OX=9606 GN=IPO9 PE=1 SV=3	1	3	1	8	8	6		189326	681318	387173	930709	1501860	1787900
sp|Q15051|IQCB1_HUMAN	IQCB1	IQ calmodulin-binding motif-containing protein 1 OS=Homo sapiens OX=9606 GN=IQCB1 PE=1 SV=1	0	0	0	0	1	0			134940			568555
sp|P46940|IQGA1_HUMAN	IQGAP1	Ras GTPase-activating-like protein IQGAP1 OS=Homo sapiens OX=9606 GN=IQGAP1 PE=1 SV=1	14	13	8	61	50	56		10186900	8562660	24060900	25675700	21039700	46906200
sp|Q13576|IQGA2_HUMAN	IQGAP2	Ras GTPase-activating-like protein IQGAP2 OS=Homo sapiens OX=9606 GN=IQGAP2 PE=1 SV=4	0	0	0	2	2	4		3704.87		73064.1	32839.5	62120.5	47740.8
sp|Q86VI3|IQGA3_HUMAN	IQGAP3	Ras GTPase-activating-like protein IQGAP3 OS=Homo sapiens OX=9606 GN=IQGAP3 PE=1 SV=2	2	1	6	24	22	23		2932970	2538290	4068790	5893170	5027840	12686100
sp|P51617|IRAK1_HUMAN	IRAK1	Interleukin-1 receptor-associated kinase 1 OS=Homo sapiens OX=9606 GN=IRAK1 PE=1 SV=2	0	0	0	1	1	0		57891.3	88859.4		103429	174814
sp|Q14653|IRF3_HUMAN	IRF3	Interferon regulatory factor 3 OS=Homo sapiens OX=9606 GN=IRF3 PE=1 SV=1	0	0	0	2	0	0		256413			477738
sp|Q8WZA9|IRGQ_HUMAN	IRGQ	Immunity-related GTPase family Q protein OS=Homo sapiens OX=9606 GN=IRGQ PE=1 SV=1	0	0	0	10	8	11		447669	749363	1174790	3969460	5185350	10724600
sp|O14654|IRS4_HUMAN	IRS4	Insulin receptor substrate 4 OS=Homo sapiens OX=9606 GN=IRS4 PE=1 SV=1	20	23	17	139	138	123		38245900	23133300	41542300	293972000	258918000	465328000
sp|Q96AZ6|ISG20_HUMAN	ISG20	Interferon-stimulated gene 20 kDa protein OS=Homo sapiens OX=9606 GN=ISG20 PE=1 SV=2	0	0	0	0	0	1				307974			784820
sp|Q96CN7|ISOC1_HUMAN	ISOC1	Isochorismatase domain-containing protein 1 OS=Homo sapiens OX=9606 GN=ISOC1 PE=1 SV=3	0	0	0	1	1	2		123602	57748.3	19758	358916	313908	114104
sp|Q96AB3|ISOC2_HUMAN	ISOC2	Isochorismatase domain-containing protein 2 OS=Homo sapiens OX=9606 GN=ISOC2 PE=1 SV=1	0	0	1	0	0	0				9236.59			46539.4
sp|P53990|IST1_HUMAN	IST1	IST1 homolog OS=Homo sapiens OX=9606 GN=IST1 PE=1 SV=1	0	0	0	5	4	5		4250260	1401450	3501050	8412500	4823600	8274580
sp|Q9NPH2|INO1_HUMAN	ISYNA1	Inositol-3-phosphate synthase 1 OS=Homo sapiens OX=9606 GN=ISYNA1 PE=1 SV=1	0	0	0	1	0	0		2743.56			24435.9
sp|Q96J02|ITCH_HUMAN	ITCH	E3 ubiquitin-protein ligase Itchy homolog OS=Homo sapiens OX=9606 GN=ITCH PE=1 SV=2	1	3	1	33	23	27		1804970	1811940	3466910	17898200	13769400	38680300
sp|Q8TB96|TIP_HUMAN	ITFG1	T-cell immunomodulatory protein OS=Homo sapiens OX=9606 GN=ITFG1 PE=1 SV=1	0	0	0	0	2	3			1771000	2848290		603836	1207780
sp|P17301|ITA2_HUMAN	ITGA2	Integrin alpha-2 OS=Homo sapiens OX=9606 GN=ITGA2 PE=1 SV=2	0	0	0	4	4	5		149146	308731	402268	343215	1856610	513295
sp|P08648|ITA5_HUMAN	ITGA5	Integrin alpha-5 OS=Homo sapiens OX=9606 GN=ITGA5 PE=1 SV=2	1	1	2	2	2	1		145028	43011.8	48309	444422	100413	250857
sp|P23229|ITA6_HUMAN	ITGA6	Integrin alpha-6 OS=Homo sapiens OX=9606 GN=ITGA6 PE=1 SV=5	0	0	0	7	3	3		12976500	91301	223861	6068420	154077	1014240
sp|P06756|ITAV_HUMAN	ITGAV	Integrin alpha-V OS=Homo sapiens OX=9606 GN=ITGAV PE=1 SV=2	0	1	0	10	6	10		246576	356425	860901	1210140	706190	2347410
sp|P05556|ITB1_HUMAN	ITGB1	Integrin beta-1 OS=Homo sapiens OX=9606 GN=ITGB1 PE=1 SV=2	2	4	2	20	18	14		3919560	3425890	7209260	20370900	9738980	20582600
sp|P19823|ITIH2_HUMAN	ITIH2	Inter-alpha-trypsin inhibitor heavy chain H2 OS=Homo sapiens OX=9606 GN=ITIH2 PE=1 SV=2	0	0	0	1	4	0		2229470	9620480		1308730	4204690
sp|Q06033|ITIH3_HUMAN	ITIH3	Inter-alpha-trypsin inhibitor heavy chain H3 OS=Homo sapiens OX=9606 GN=ITIH3 PE=1 SV=2	0	0	0	9	12	8		921913	636528	5429210	54204200	58025400	42774200
sp|Q9Y287|ITM2B_HUMAN	ITM2B	Integral membrane protein 2B OS=Homo sapiens OX=9606 GN=ITM2B PE=1 SV=1	2	2	1	24	22	23		5103050	10882700	9140480	157135000	225588000	242533000
sp|Q9NQX7|ITM2C_HUMAN	ITM2C	Integral membrane protein 2C OS=Homo sapiens OX=9606 GN=ITM2C PE=1 SV=1	2	2	0	21	26	27		7253250	4435590	9978760	135593000	156880000	216679000
sp|Q9BY32|ITPA_HUMAN	ITPA	Inosine triphosphate pyrophosphatase OS=Homo sapiens OX=9606 GN=ITPA PE=1 SV=2	1	0	1	1	1	1		647381	281182	218708	2422920	778080	770064
sp|Q14571|ITPR2_HUMAN	ITPR2	Inositol 1,4,5-trisphosphate receptor type 2 OS=Homo sapiens OX=9606 GN=ITPR2 PE=1 SV=2	2	2	2	2	3	3		104008	174943	233608	95348.9	138198	180691
sp|Q14573|ITPR3_HUMAN	ITPR3	Inositol 1,4,5-trisphosphate receptor type 3 OS=Homo sapiens OX=9606 GN=ITPR3 PE=1 SV=2	0	1	1	1	0	0		66203.6	41892.4	77532.9	64308.6		43917.4
sp|Q15811|ITSN1_HUMAN	ITSN1	Intersectin-1 OS=Homo sapiens OX=9606 GN=ITSN1 PE=1 SV=3	0	0	1	8	7	7		292765	205319	657852	1252040	686880	2043720
sp|Q9NZM3|ITSN2_HUMAN	ITSN2	Intersectin-2 OS=Homo sapiens OX=9606 GN=ITSN2 PE=1 SV=3	0	1	1	1	3	2		29861.6	177397	339541	62467.8	304096	197526
sp|P26440|IVD_HUMAN	IVD	Isovaleryl-CoA dehydrogenase, mitochondrial OS=Homo sapiens OX=9606 GN=IVD PE=1 SV=2	0	0	0	1	0	0		195110			435916
sp|Q9Y219|JAG2_HUMAN	JAG2	Protein jagged-2 OS=Homo sapiens OX=9606 GN=JAG2 PE=1 SV=3	0	0	0	0	0	1				908124			494162
sp|Q8N5M9|JAGN1_HUMAN	JAGN1	Protein jagunal homolog 1 OS=Homo sapiens OX=9606 GN=JAGN1 PE=1 SV=1	1	0	0	0	0	0		261168			382533
sp|P23458|JAK1_HUMAN	JAK1	Tyrosine-protein kinase JAK1 OS=Homo sapiens OX=9606 GN=JAK1 PE=1 SV=2	0	1	1	33	26	27		1351710	1804720	5097330	24479600	31951100	61492400
sp|Q9BX67|JAM3_HUMAN	JAM3	Junctional adhesion molecule C OS=Homo sapiens OX=9606 GN=JAM3 PE=1 SV=1	0	2	1	4	3	7		2662320	6156140	1945240	10727400	2200430	13623400
sp|Q9H9V9|JMJD4_HUMAN	JMJD4	2-oxoglutarate and iron-dependent oxygenase JMJD4 OS=Homo sapiens OX=9606 GN=JMJD4 PE=1 SV=2	0	0	0	1	0	0		28308900			136839
sp|Q8N9B5|JMY_HUMAN	JMY	Junction-mediating and -regulatory protein OS=Homo sapiens OX=9606 GN=JMY PE=1 SV=2	0	0	0	2	0	0		96212.3			138605
sp|Q15040|JOS1_HUMAN	JOSD1	Josephin-1 OS=Homo sapiens OX=9606 GN=JOSD1 PE=1 SV=1	0	0	0	1	2	2		225423	240693	253258	1281720	1421430	2468450
sp|Q9H910|JUPI2_HUMAN	JPT2	Jupiter microtubule associated homolog 2 OS=Homo sapiens OX=9606 GN=JPT2 PE=1 SV=1	1	0	0	1	0	2		446176		75461.4	842657		278341
sp|O60229|KALRN_HUMAN	KALRN	Kalirin OS=Homo sapiens OX=9606 GN=KALRN PE=1 SV=3	0	1	0	1	1	1		151411	122438	501027	464475	109764	1748370
sp|Q15046|SYK_HUMAN	KARS1	Lysine--tRNA ligase OS=Homo sapiens OX=9606 GN=KARS1 PE=1 SV=3	1	0	0	4	3	3		249779	295915	661836	658256	693749	1831710
sp|Q9H7Z6|KAT8_HUMAN	KAT8	Histone acetyltransferase KAT8 OS=Homo sapiens OX=9606 GN=KAT8 PE=1 SV=2	0	1	0	0	0	0			31290.3			23290.7
sp|Q92953|KCNB2_HUMAN	KCNB2	Potassium voltage-gated channel subfamily B member 2 OS=Homo sapiens OX=9606 GN=KCNB2 PE=2 SV=2	0	0	0	0	0	1				26083.6			103694
sp|P48050|KCNJ4_HUMAN	KCNJ4	Inward rectifier potassium channel 4 OS=Homo sapiens OX=9606 GN=KCNJ4 PE=1 SV=1	0	0	0	2	2	2		697566	69813.4	685506	1783900	1249500	557184
sp|O95279|KCNK5_HUMAN	KCNK5	Potassium channel subfamily K member 5 OS=Homo sapiens OX=9606 GN=KCNK5 PE=1 SV=1	0	0	0	4	3	5		19456.9	55984.1	21033.6	200073	153292	430420
sp|Q12791|KCMA1_HUMAN	KCNMA1	Calcium-activated potassium channel subunit alpha-1 OS=Homo sapiens OX=9606 GN=KCNMA1 PE=1 SV=2	0	0	0	0	1	0			1717			12204.5
sp|Q9NR82|KCNQ5_HUMAN	KCNQ5	Potassium voltage-gated channel subfamily KQT member 5 OS=Homo sapiens OX=9606 GN=KCNQ5 PE=1 SV=3	0	0	0	3	3	2		256334	63601.2	70998.8	849615	255915	674115
sp|Q8NC54|KCT2_HUMAN	KCT2	Keratinocyte-associated transmembrane protein 2 OS=Homo sapiens OX=9606 GN=KCT2 PE=1 SV=2	1	2	1	21	14	14		6793170	8729280	9694510	38378200	67843200	43446700
sp|Q96CX2|KCD12_HUMAN	KCTD12	BTB/POZ domain-containing protein KCTD12 OS=Homo sapiens OX=9606 GN=KCTD12 PE=1 SV=1	1	1	1	7	1	4		1725930	691521	1663950	3357960	1270750	4636380
sp|Q8NC69|KCTD6_HUMAN	KCTD6	BTB/POZ domain-containing protein KCTD6 OS=Homo sapiens OX=9606 GN=KCTD6 PE=1 SV=2	0	0	0	2	1	1			123110	339526	345033	1004420	4360870
sp|P24390|ERD21_HUMAN	KDELR1	ER lumen protein-retaining receptor 1 OS=Homo sapiens OX=9606 GN=KDELR1 PE=1 SV=1	2	1	1	1	1	0		926112	243194	861097	978931	196238	742273
sp|O60341|KDM1A_HUMAN	KDM1A	Lysine-specific histone demethylase 1A OS=Homo sapiens OX=9606 GN=KDM1A PE=1 SV=2	0	0	1	0	2	2			971738	5722520		352750	3831900
sp|Q06136|KDSR_HUMAN	KDSR	3-ketodihydrosphingosine reductase OS=Homo sapiens OX=9606 GN=KDSR PE=1 SV=1	0	0	0	0	2	0			706905			881982
sp|Q14145|KEAP1_HUMAN	KEAP1	Kelch-like ECH-associated protein 1 OS=Homo sapiens OX=9606 GN=KEAP1 PE=1 SV=2	0	0	1	6	5	7		4250720	4673300	10446300	6455880	4971730	17844100
sp|Q587J8|KHDC3_HUMAN	KHDC3L	KH domain-containing protein 3 OS=Homo sapiens OX=9606 GN=KHDC3L PE=1 SV=1	1	0	0	0	0	0		352063			1015810
sp|Q07666|KHDR1_HUMAN	KHDRBS1	KH domain-containing, RNA-binding, signal transduction-associated protein 1 OS=Homo sapiens OX=9606 GN=KHDRBS1 PE=1 SV=1	0	2	1	0	1	1			3575660	821412		4966270	634489
sp|O15037|KHNYN_HUMAN	KHNYN	Protein KHNYN OS=Homo sapiens OX=9606 GN=KHNYN PE=1 SV=3	0	0	0	1	0	1		127164		245010	187634		468602
sp|Q92945|FUBP2_HUMAN	KHSRP	Far upstream element-binding protein 2 OS=Homo sapiens OX=9606 GN=KHSRP PE=1 SV=4	1	5	3	2	6	3		518989	2431290	1323350	671397	3061150	1772250
sp|Q8IZA0|K319L_HUMAN	KIAA0319L	Dyslexia-associated protein KIAA0319-like protein OS=Homo sapiens OX=9606 GN=KIAA0319L PE=1 SV=2	0	0	0	1	1	2		2240920	45365.6	1004450	3598820	77939.7	3522590
sp|Q9HCM3|K1549_HUMAN	KIAA1549	UPF0606 protein KIAA1549 OS=Homo sapiens OX=9606 GN=KIAA1549 PE=1 SV=4	0	0	0	8	6	5		69202.4	161844	196879	5303180	1682880	4847560
sp|Q9BY89|K1671_HUMAN	KIAA1671	Uncharacterized protein KIAA1671 OS=Homo sapiens OX=9606 GN=KIAA1671 PE=1 SV=2	0	1	0	2	2	1		63669.4	71948.9	62588.9	199979	191577	227072
sp|Q8IYS2|K2013_HUMAN	KIAA2013	Uncharacterized protein KIAA2013 OS=Homo sapiens OX=9606 GN=KIAA2013 PE=1 SV=1	0	0	0	1	1	1		1741040	1713000	3922920	2350080	1866570	7390450
sp|Q9ULH0|KDIS_HUMAN	KIDINS220	Kinase D-interacting substrate of 220 kDa OS=Homo sapiens OX=9606 GN=KIDINS220 PE=1 SV=3	2	4	4	79	62	88		3809360	4079290	7865900	42824800	30271200	76702600
sp|P52732|KIF11_HUMAN	KIF11	Kinesin-like protein KIF11 OS=Homo sapiens OX=9606 GN=KIF11 PE=1 SV=2	1	3	1	1	1	0		23597	401946	24836.3	50418.3	1067170	21534.6
sp|Q15058|KIF14_HUMAN	KIF14	Kinesin-like protein KIF14 OS=Homo sapiens OX=9606 GN=KIF14 PE=1 SV=1	5	7	3	36	28	28		4204330	3632130	6871760	12777800	14050000	21438200
sp|Q9NS87|KIF15_HUMAN	KIF15	Kinesin-like protein KIF15 OS=Homo sapiens OX=9606 GN=KIF15 PE=1 SV=1	0	0	1	0	0	1				58156.5			224692
sp|Q96L93|KI16B_HUMAN	KIF16B	Kinesin-like protein KIF16B OS=Homo sapiens OX=9606 GN=KIF16B PE=1 SV=2	3	7	5	9	8	7		823024	1408780	1301090	1128990	1299970	1049640
sp|Q12756|KIF1A_HUMAN	KIF1A	Kinesin-like protein KIF1A OS=Homo sapiens OX=9606 GN=KIF1A PE=1 SV=2	17	17	20	38	27	36		14907200	16930700	38567500	16822700	24920800	41988400
sp|O60333|KIF1B_HUMAN	KIF1B	Kinesin-like protein KIF1B OS=Homo sapiens OX=9606 GN=KIF1B PE=1 SV=5	8	4	8	14	10	11		4506270	6968650	12970000	3738760	4707070	10214200
sp|O95235|KI20A_HUMAN	KIF20A	Kinesin-like protein KIF20A OS=Homo sapiens OX=9606 GN=KIF20A PE=1 SV=1	0	1	0	4	3	6		341645	445981	4801450	1120700	1209730	4271450
sp|Q96Q89|KI20B_HUMAN	KIF20B	Kinesin-like protein KIF20B OS=Homo sapiens OX=9606 GN=KIF20B PE=1 SV=3	0	0	0	5	4	3		171136	169168	276610	461523	260342	595637
sp|Q7Z4S6|KI21A_HUMAN	KIF21A	Kinesin-like protein KIF21A OS=Homo sapiens OX=9606 GN=KIF21A PE=1 SV=2	0	0	1	0	0	1				62909.5			50178.7
sp|Q02241|KIF23_HUMAN	KIF23	Kinesin-like protein KIF23 OS=Homo sapiens OX=9606 GN=KIF23 PE=1 SV=3	17	21	14	90	80	78				46782100			291141000
sp|O00139|KIF2A_HUMAN	KIF2A	Kinesin-like protein KIF2A OS=Homo sapiens OX=9606 GN=KIF2A PE=1 SV=3	2	4	0	5	6	9		1566660	1621000	5004560	3314620	2933080	8484460
tr|A0A6Q8PFA6|A0A6Q8PFA6_HUMAN	KIF2A	Kinesin-like protein OS=Homo sapiens OX=9606 GN=KIF2A PE=1 SV=1	0	0	0	1	0	1		666991		1612110	428094		872853
sp|O95239|KIF4A_HUMAN	KIF4A	Chromosome-associated kinesin KIF4A OS=Homo sapiens OX=9606 GN=KIF4A PE=1 SV=3	3	12	5	38	26	31		6183640	4747180	10605200	13142900	12983900	26899900
sp|Q12840|KIF5A_HUMAN	KIF5A	Kinesin heavy chain isoform 5A OS=Homo sapiens OX=9606 GN=KIF5A PE=1 SV=2	0	0	0	0	0	1				204812			138759
sp|P33176|KINH_HUMAN	KIF5B	Kinesin-1 heavy chain OS=Homo sapiens OX=9606 GN=KIF5B PE=1 SV=1	0	1	3	10	6	10		17418100	24404200	7772800	7410340	9585510	9015790
sp|O60282|KIF5C_HUMAN	KIF5C	Kinesin heavy chain isoform 5C OS=Homo sapiens OX=9606 GN=KIF5C PE=1 SV=1	1	0	1	3	3	3				46581700			50738600
sp|Q2M1P5|KIF7_HUMAN	KIF7	Kinesin-like protein KIF7 OS=Homo sapiens OX=9606 GN=KIF7 PE=1 SV=2	0	0	0	6	3	4		160560	124588	430231	982290	275477	2634590
sp|Q92845|KIFA3_HUMAN	KIFAP3	Kinesin-associated protein 3 OS=Homo sapiens OX=9606 GN=KIFAP3 PE=1 SV=2	0	0	0	0	1	1			4481.36	5711.42		24192.8	17102.4
sp|Q96EK5|KBP_HUMAN	KIFBP	KIF-binding protein OS=Homo sapiens OX=9606 GN=KIFBP PE=1 SV=1	0	1	0	4	1	5		225221	324168	1022830	582629	581773	2888430
sp|Q96J84|KIRR1_HUMAN	KIRREL1	Kin of IRRE-like protein 1 OS=Homo sapiens OX=9606 GN=KIRREL1 PE=1 SV=2	0	0	0	6	4	3		1174840	2062550	151345	5116120	3014000	5983470
sp|P10721|KIT_HUMAN	KIT	Mast/stem cell growth factor receptor Kit OS=Homo sapiens OX=9606 GN=KIT PE=1 SV=1	0	0	0	5	3	1		3952260	1961680	826200	9119140	3280140	2865810
sp|Q07866|KLC1_HUMAN	KLC1	Kinesin light chain 1 OS=Homo sapiens OX=9606 GN=KLC1 PE=1 SV=2	0	2	1	1	2	2		19705.9	283222	1022210	50458.5	672140	1930890
sp|Q9H0B6|KLC2_HUMAN	KLC2	Kinesin light chain 2 OS=Homo sapiens OX=9606 GN=KLC2 PE=1 SV=1	0	0	0	4	2	4		189657	43755	351378	789206	398914	1088540
sp|Q9NR64|KLHL1_HUMAN	KLHL1	Kelch-like protein 1 OS=Homo sapiens OX=9606 GN=KLHL1 PE=1 SV=1	0	0	0	0	0	1				64125.2			336966
sp|Q9P2N7|KLH13_HUMAN	KLHL13	Kelch-like protein 13 OS=Homo sapiens OX=9606 GN=KLHL13 PE=1 SV=3	0	0	0	1	0	0		467077			2059990
sp|Q53GT1|KLH22_HUMAN	KLHL22	Kelch-like protein 22 OS=Homo sapiens OX=9606 GN=KLHL22 PE=1 SV=2	0	0	0	0	1	0			31568.1			45841.6
sp|Q9P2K6|KLH42_HUMAN	KLHL42	Kelch-like protein 42 OS=Homo sapiens OX=9606 GN=KLHL42 PE=1 SV=2	0	0	0	0	5	0			590047			14007100
sp|Q9P2J3|KLHL9_HUMAN	KLHL9	Kelch-like protein 9 OS=Homo sapiens OX=9606 GN=KLHL9 PE=1 SV=2	1	1	0	2	2	4			2105680	1117920		931494	2281630
sp|Q9Y337|KLK5_HUMAN	KLK5	Kallikrein-5 OS=Homo sapiens OX=9606 GN=KLK5 PE=1 SV=3	0	1	0	0	0	0			12185.4
sp|A4D1S0|KLRG2_HUMAN	KLRG2	Killer cell lectin-like receptor subfamily G member 2 OS=Homo sapiens OX=9606 GN=KLRG2 PE=1 SV=3	0	0	0	5	3	3		3137900	4462500	105100	6911580	8898960	5324140
tr|A0A669KAX8|A0A669KAX8_HUMAN	KMT2B	Histone-lysine N-methyltransferase 2B (Fragment) OS=Homo sapiens OX=9606 GN=KMT2B PE=1 SV=2	0	1	0	0	0	0			226990			1415620
sp|O14686|KMT2D_HUMAN	KMT2D	Histone-lysine N-methyltransferase 2D OS=Homo sapiens OX=9606 GN=KMT2D PE=1 SV=2	0	0	0	0	1	0			65885.4			159609
sp|P50748|KNTC1_HUMAN	KNTC1	Kinetochore-associated protein 1 OS=Homo sapiens OX=9606 GN=KNTC1 PE=1 SV=1	0	0	0	0	3	0			25865			107991
sp|P52294|IMA5_HUMAN	KPNA1	Importin subunit alpha-5 OS=Homo sapiens OX=9606 GN=KPNA1 PE=1 SV=3	0	1	0	1	1	1		97490.1	192559	206260	710172	1034030	1726300
sp|P52292|IMA1_HUMAN	KPNA2	Importin subunit alpha-1 OS=Homo sapiens OX=9606 GN=KPNA2 PE=1 SV=1	4	6	5	22	20	30		3870670	9213660	8277480	25366600	33179200	44607300
sp|O00505|IMA4_HUMAN	KPNA3	Importin subunit alpha-4 OS=Homo sapiens OX=9606 GN=KPNA3 PE=1 SV=2	0	0	0	10	8	11		604403	545368	941273	3715110	3935360	5696800
sp|O00629|IMA3_HUMAN	KPNA4	Importin subunit alpha-3 OS=Homo sapiens OX=9606 GN=KPNA4 PE=1 SV=1	0	0	0	1	4	1		14231.2	74107.3	33842.7	134957	422484	1185480
sp|O60684|IMA7_HUMAN	KPNA6	Importin subunit alpha-7 OS=Homo sapiens OX=9606 GN=KPNA6 PE=1 SV=1	0	0	0	2	0	1		313666		275234	1306210		8333720
sp|Q14974|IMB1_HUMAN	KPNB1	Importin subunit beta-1 OS=Homo sapiens OX=9606 GN=KPNB1 PE=1 SV=2	8	9	8	29	31	38		12829000	13387300	28672400	66180100	52839200	156885000
tr|A0A8I5KQ21|A0A8I5KQ21_HUMAN	KRAS	GTPase KRas OS=Homo sapiens OX=9606 GN=KRAS PE=1 SV=1	0	0	1	1	0	1		1775010		615067	1221110		1001410
sp|P01116|RASK_HUMAN	KRAS	GTPase KRas OS=Homo sapiens OX=9606 GN=KRAS PE=1 SV=1	0	0	0	0	2	0			920842			1468650
sp|Q8N6L1|KTAP2_HUMAN	KRTCAP2	Keratinocyte-associated protein 2 OS=Homo sapiens OX=9606 GN=KRTCAP2 PE=1 SV=2	1	1	1	2	1	1		1386730	1451300	915475	1902700	1619340	1493770
sp|Q86UP2|KTN1_HUMAN	KTN1	Kinectin OS=Homo sapiens OX=9606 GN=KTN1 PE=1 SV=1	12	25	16	17	22	23		4773650	14587600	15323500	3820570	11589100	12711600
sp|Q9BQD3|KXDL1_HUMAN	KXD1	KxDL motif-containing protein 1 OS=Homo sapiens OX=9606 GN=KXD1 PE=1 SV=2	4	3	4	4	4	3		11924300	16743700	23659000	7888120	11934600	15998100
sp|Q6YP21|KAT3_HUMAN	KYAT3	Kynurenine--oxoglutarate transaminase 3 OS=Homo sapiens OX=9606 GN=KYAT3 PE=1 SV=1	0	0	0	3	2	1		790919	606114	457270	2180370	2669840	1546730
sp|Q16719|KYNU_HUMAN	KYNU	Kynureninase OS=Homo sapiens OX=9606 GN=KYNU PE=1 SV=1	0	0	0	1	0	0		2630.69			8857.39
sp|Q9H9P8|L2HDH_HUMAN	L2HGDH	L-2-hydroxyglutarate dehydrogenase, mitochondrial OS=Homo sapiens OX=9606 GN=L2HGDH PE=1 SV=3	0	0	0	1	0	0		417600			91005.7
sp|P25391|LAMA1_HUMAN	LAMA1	Laminin subunit alpha-1 OS=Homo sapiens OX=9606 GN=LAMA1 PE=1 SV=2	0	0	0	5	5	6		105296	93533	377279	453357	459603	1224090
sp|Q16363|LAMA4_HUMAN	LAMA4	Laminin subunit alpha-4 OS=Homo sapiens OX=9606 GN=LAMA4 PE=1 SV=4	0	0	0	3	1	0		28980.4			113403	10917.3
sp|O15230|LAMA5_HUMAN	LAMA5	Laminin subunit alpha-5 OS=Homo sapiens OX=9606 GN=LAMA5 PE=1 SV=8	0	0	0	8	9	5		197827	160711	126048	1878480	1179280	1010720
sp|P07942|LAMB1_HUMAN	LAMB1	Laminin subunit beta-1 OS=Homo sapiens OX=9606 GN=LAMB1 PE=1 SV=2	1	1	3	17	7	18		1106020	676504	2727290	4202280	2957610	10714100
sp|P55268|LAMB2_HUMAN	LAMB2	Laminin subunit beta-2 OS=Homo sapiens OX=9606 GN=LAMB2 PE=1 SV=2	1	0	0	6	4	3		804490	48594.3	29267.6	631438	178306	352346
sp|P11047|LAMC1_HUMAN	LAMC1	Laminin subunit gamma-1 OS=Homo sapiens OX=9606 GN=LAMC1 PE=1 SV=3	3	6	5	29	20	26		2373390	2936740	5035820	10755200	8026720	17395700
sp|P11279|LAMP1_HUMAN	LAMP1	Lysosome-associated membrane glycoprotein 1 OS=Homo sapiens OX=9606 GN=LAMP1 PE=1 SV=3	34	40	40	33	34	35		308193000	237297000	589011000	155705000	112687000	332749000
sp|P13473|LAMP2_HUMAN	LAMP2	Lysosome-associated membrane glycoprotein 2 OS=Homo sapiens OX=9606 GN=LAMP2 PE=1 SV=2	132	120	113	161	108	104		290473000	261948000	497240000	262506000	213591000	485531000
tr|H0YCG2|H0YCG2_HUMAN	LAMP2	Lysosome-associated membrane glycoprotein 2 (Fragment) OS=Homo sapiens OX=9606 GN=LAMP2 PE=1 SV=1	1	1	0	1	1	1		1115640	851403	7832550	1183230	771622	9456410
sp|Q6IAA8|LTOR1_HUMAN	LAMTOR1	Ragulator complex protein LAMTOR1 OS=Homo sapiens OX=9606 GN=LAMTOR1 PE=1 SV=2	18	28	29	12	24	34		249150000	223173000	212846000	296252000	239462000	255174000
sp|Q9Y2Q5|LTOR2_HUMAN	LAMTOR2	Ragulator complex protein LAMTOR2 OS=Homo sapiens OX=9606 GN=LAMTOR2 PE=1 SV=1	11	10	17	10	10	11		79000200	93842100	61446300	79948600	87119500	66250900
sp|Q9UHA4|LTOR3_HUMAN	LAMTOR3	Ragulator complex protein LAMTOR3 OS=Homo sapiens OX=9606 GN=LAMTOR3 PE=1 SV=1	4	8	12	5	8	11		86028700	57453600	33560000	101210000	60470200	40089800
sp|Q0VGL1|LTOR4_HUMAN	LAMTOR4	Ragulator complex protein LAMTOR4 OS=Homo sapiens OX=9606 GN=LAMTOR4 PE=1 SV=1	6	2	2	8	3	3		32895200	48810500	38817000	34959600	50664500	43987200
sp|O43504|LTOR5_HUMAN	LAMTOR5	Ragulator complex protein LAMTOR5 OS=Homo sapiens OX=9606 GN=LAMTOR5 PE=1 SV=1	9	7	1	3	2	2		41371100	29088100	64109200	41495700	23487200	69685600
sp|O43813|LANC1_HUMAN	LANCL1	Glutathione S-transferase LANCL1 OS=Homo sapiens OX=9606 GN=LANCL1 PE=1 SV=1	0	0	0	1	1	1		718371	2685300	1063750	3027920	2995140	3293890
sp|Q9NS86|LANC2_HUMAN	LANCL2	LanC-like protein 2 OS=Homo sapiens OX=9606 GN=LANCL2 PE=1 SV=1	0	0	0	0	0	1				165517			768558
sp|P28838|AMPL_HUMAN	LAP3	Cytosol aminopeptidase OS=Homo sapiens OX=9606 GN=LAP3 PE=1 SV=3	2	1	2	8	4	3		3664170	1849770	1416450	15051000	7151600	8740030
sp|Q15012|LAP4A_HUMAN	LAPTM4A	Lysosomal-associated transmembrane protein 4A OS=Homo sapiens OX=9606 GN=LAPTM4A PE=1 SV=1	0	0	0	19	31	29		30217200	25022800	30436700	90884000	165928000	90650100
sp|Q86VI4|LAP4B_HUMAN	LAPTM4B	Lysosomal-associated transmembrane protein 4B OS=Homo sapiens OX=9606 GN=LAPTM4B PE=1 SV=2	0	0	0	4	3	7		3736940	1091590	1634230	19111200	8241800	14881600
sp|Q659C4|LAR1B_HUMAN	LARP1B	La-related protein 1B OS=Homo sapiens OX=9606 GN=LARP1B PE=1 SV=2	0	1	0	0	1	0			46384.1			71026.2
sp|Q92615|LAR4B_HUMAN	LARP4B	La-related protein 4B OS=Homo sapiens OX=9606 GN=LARP4B PE=1 SV=3	0	0	1	0	0	0				24745.4			48406.1
sp|Q9P2J5|SYLC_HUMAN	LARS1	Leucine--tRNA ligase, cytoplasmic OS=Homo sapiens OX=9606 GN=LARS1 PE=1 SV=2	4	5	2	11	13	9		659676	1094510	1276400	3037910	2981570	4298420
sp|Q15031|SYLM_HUMAN	LARS2	Leucine--tRNA ligase, mitochondrial OS=Homo sapiens OX=9606 GN=LARS2 PE=1 SV=2	0	0	1	3	2	1		5145260	637018	363202	1881460	1278970	1825680
sp|O95835|LATS1_HUMAN	LATS1	Serine/threonine-protein kinase LATS1 OS=Homo sapiens OX=9606 GN=LATS1 PE=1 SV=1	0	0	0	1	2	2		90373.8	57840.3		139559	169915	119965
sp|Q14739|LBR_HUMAN	LBR	Delta(14)-sterol reductase LBR OS=Homo sapiens OX=9606 GN=LBR PE=1 SV=2	7	11	12	16	16	20		9542690	13084100	20065800	19875000	22134100	41465200
sp|P04180|LCAT_HUMAN	LCAT	Phosphatidylcholine-sterol acyltransferase OS=Homo sapiens OX=9606 GN=LCAT PE=1 SV=1	0	0	0	1	0	1		461745		442299	442321		1503210
sp|Q6UWP7|LCLT1_HUMAN	LCLAT1	Lysocardiolipin acyltransferase 1 OS=Homo sapiens OX=9606 GN=LCLAT1 PE=1 SV=1	0	1	1	1	2	1		137707	3391050	366221	359947	2904030	793516
sp|Q9H6V9|LDAH_HUMAN	LDAH	Lipid droplet-associated hydrolase OS=Homo sapiens OX=9606 GN=LDAH PE=1 SV=1	0	0	0	1	1	1		138835	210385	117834	342509	186096	278718
sp|P00338|LDHA_HUMAN	LDHA	L-lactate dehydrogenase A chain OS=Homo sapiens OX=9606 GN=LDHA PE=1 SV=2	5	10	8	26	21	29		24296900	48645500	115616000	85957300	115331000	215612000
sp|P07195|LDHB_HUMAN	LDHB	L-lactate dehydrogenase B chain OS=Homo sapiens OX=9606 GN=LDHB PE=1 SV=2	13	15	15	32	39	39		69156400	100251000	77347300	195539000	242595000	306272000
sp|P01130|LDLR_HUMAN	LDLR	Low-density lipoprotein receptor OS=Homo sapiens OX=9606 GN=LDLR PE=1 SV=1	0	0	0	5	8	9		8085890	7055060	14624600	8464330	10439400	12264400
sp|Q86YD5|LRAD3_HUMAN	LDLRAD3	Low-density lipoprotein receptor class A domain-containing protein 3 OS=Homo sapiens OX=9606 GN=LDLRAD3 PE=1 SV=3	0	0	0	1	0	0		147228			972278
sp|Q5SW96|ARH_HUMAN	LDLRAP1	Low density lipoprotein receptor adapter protein 1 OS=Homo sapiens OX=9606 GN=LDLRAP1 PE=1 SV=3	0	0	0	0	1	0			490324			506286
sp|Q8NC56|LEMD2_HUMAN	LEMD2	LEM domain-containing protein 2 OS=Homo sapiens OX=9606 GN=LEMD2 PE=1 SV=1	0	1	0	3	1	3		1339420	270488	3945280	1028570	289985	39853600
sp|Q9Y2U8|MAN1_HUMAN	LEMD3	Inner nuclear membrane protein Man1 OS=Homo sapiens OX=9606 GN=LEMD3 PE=1 SV=2	0	1	0	0	1	0			395461			384263
sp|P48357|LEPR_HUMAN	LEPR	Leptin receptor OS=Homo sapiens OX=9606 GN=LEPR PE=1 SV=2	0	0	0	4	6	6		189528	192049	153006	623610	1079680	1603040
sp|O95202|LETM1_HUMAN	LETM1	Mitochondrial proton/calcium exchanger protein OS=Homo sapiens OX=9606 GN=LETM1 PE=1 SV=1	9	9	11	14	12	15		5166220	4843230	16361500	10569200	9114690	38170800
sp|Q08380|LG3BP_HUMAN	LGALS3BP	Galectin-3-binding protein OS=Homo sapiens OX=9606 GN=LGALS3BP PE=1 SV=1	1	0	0	6	6	4		1119580	1623060	2175800	7314750	4900770	9678960
sp|Q99538|LGMN_HUMAN	LGMN	Legumain OS=Homo sapiens OX=9606 GN=LGMN PE=1 SV=1	16	25	20	8	5	11		63657800	43212100	41407800	6850700	5017780	5050200
sp|Q9BXB1|LGR4_HUMAN	LGR4	Leucine-rich repeat-containing G-protein coupled receptor 4 OS=Homo sapiens OX=9606 GN=LGR4 PE=1 SV=2	0	0	0	4	3	9		505236	430475	1697070	2990440	1900510	7642310
sp|P42702|LIFR_HUMAN	LIFR	Leukemia inhibitory factor receptor OS=Homo sapiens OX=9606 GN=LIFR PE=1 SV=1	0	0	0	7	8	5		727089	1153810	3493780	5808540	4892420	7896880
sp|P49916|DNLI3_HUMAN	LIG3	DNA ligase 3 OS=Homo sapiens OX=9606 GN=LIG3 PE=1 SV=2	0	1	1	0	3	0			483505	589387		322635	359571
sp|Q9UGP4|LIMD1_HUMAN	LIMD1	LIM domain-containing protein 1 OS=Homo sapiens OX=9606 GN=LIMD1 PE=1 SV=1	0	0	0	0	1	1			60177.8			165777	216130
sp|P48059|LIMS1_HUMAN	LIMS1	LIM and senescent cell antigen-like-containing domain protein 1 OS=Homo sapiens OX=9606 GN=LIMS1 PE=1 SV=4	0	0	0	2	2	0		218658	315786		895411	896316
sp|O14910|LIN7A_HUMAN	LIN7A	Protein lin-7 homolog A OS=Homo sapiens OX=9606 GN=LIN7A PE=1 SV=2	1	1	0	3	3	1		2322950		1433260	5938160		4264680
sp|Q9NUP9|LIN7C_HUMAN	LIN7C	Protein lin-7 homolog C OS=Homo sapiens OX=9606 GN=LIN7C PE=1 SV=1	0	0	0	0	3	0			57529700			7244410
sp|Q96FE5|LIGO1_HUMAN	LINGO1	Leucine-rich repeat and immunoglobulin-like domain-containing nogo receptor-interacting protein 1 OS=Homo sapiens OX=9606 GN=LINGO1 PE=1 SV=2	0	0	0	0	2	2			1135240	364415		2690180	2782660
sp|P38571|LICH_HUMAN	LIPA	Lysosomal acid lipase/cholesteryl ester hydrolase OS=Homo sapiens OX=9606 GN=LIPA PE=1 SV=2	14	11	11	3	1	2		43397000	26822000	44028700	11666200	13093000	10280200
sp|Q9Y234|LIPT_HUMAN	LIPT1	Lipoyltransferase 1, mitochondrial OS=Homo sapiens OX=9606 GN=LIPT1 PE=1 SV=1	0	0	0	1	1	0		141777	325516		620302	392537
sp|Q8IVB5|LIX1L_HUMAN	LIX1L	LIX1-like protein OS=Homo sapiens OX=9606 GN=LIX1L PE=2 SV=1	0	0	0	2	0	1		189132		293567	363026		575605
sp|P49257|LMAN1_HUMAN	LMAN1	Protein ERGIC-53 OS=Homo sapiens OX=9606 GN=LMAN1 PE=1 SV=2	0	1	1	5	4	5		3603120	3785520	5267670	7947830	8848070	13976700
sp|Q12907|LMAN2_HUMAN	LMAN2	Vesicular integral-membrane protein VIP36 OS=Homo sapiens OX=9606 GN=LMAN2 PE=1 SV=1	3	4	2	12	10	7		5119390	7459600	4866960	34378000	32117600	20058500
sp|Q9H0V9|LMA2L_HUMAN	LMAN2L	VIP36-like protein OS=Homo sapiens OX=9606 GN=LMAN2L PE=1 SV=1	0	0	0	0	1	0			1545520			627945
sp|Q9NUN5|LMBD1_HUMAN	LMBRD1	Lysosomal cobalamin transport escort protein LMBD1 OS=Homo sapiens OX=9606 GN=LMBRD1 PE=1 SV=1	2	0	2	3	4	10		3428050	4584940	9384160	13309800	18825600	37622600
sp|Q68DH5|LMBD2_HUMAN	LMBRD2	G-protein coupled receptor-associated protein LMBRD2 OS=Homo sapiens OX=9606 GN=LMBRD2 PE=1 SV=1	1	0	0	8	4	8		465413	325162	439130	1071440	468866	2124900
sp|P02545|LMNA_HUMAN	LMNA	Prelamin-A/C OS=Homo sapiens OX=9606 GN=LMNA PE=1 SV=1	7	10	10	6	10	14		7223350	15837700	40015500	11037600	22978400	64598500
sp|P20700|LMNB1_HUMAN	LMNB1	Lamin-B1 OS=Homo sapiens OX=9606 GN=LMNB1 PE=1 SV=2	37	37	27	24	25	27		48148100	58635500	141322000	90320600	56170300	168805000
sp|Q03252|LMNB2_HUMAN	LMNB2	Lamin-B2 OS=Homo sapiens OX=9606 GN=LMNB2 PE=1 SV=4	7	13	9	6	12	11		9603520	15060800	35247100	9229660	13631000	32658900
sp|Q9UIQ6|LCAP_HUMAN	LNPEP	Leucyl-cystinyl aminopeptidase OS=Homo sapiens OX=9606 GN=LNPEP PE=1 SV=3	1	1	0	21	19	18		2624010	3074040	3145520	7140340	8011460	15570100
sp|Q9C0E8|LNP_HUMAN	LNPK	Endoplasmic reticulum junction formation protein lunapark OS=Homo sapiens OX=9606 GN=LNPK PE=1 SV=2	0	1	0	3	3	2		487014	1278740	1013220	949481	3734550	1623730
sp|Q8N448|LNX2_HUMAN	LNX2	Ligand of Numb protein X 2 OS=Homo sapiens OX=9606 GN=LNX2 PE=1 SV=1	1	0	0	1	3	1		214754	196151	1084880	346592	1112820	2363480
tr|K7EJE8|K7EJE8_HUMAN	LONP1	Lon protease homolog, mitochondrial OS=Homo sapiens OX=9606 GN=LONP1 PE=1 SV=1	2	2	5	12	14	9		2957440	15727300	5762860	6408880	4888380	18135600
sp|Q8NF37|PCAT1_HUMAN	LPCAT1	Lysophosphatidylcholine acyltransferase 1 OS=Homo sapiens OX=9606 GN=LPCAT1 PE=1 SV=2	0	1	0	0	0	0			27839			45520.7
sp|Q7L5N7|PCAT2_HUMAN	LPCAT2	Lysophosphatidylcholine acyltransferase 2 OS=Homo sapiens OX=9606 GN=LPCAT2 PE=1 SV=1	0	0	0	10	4	4		307856	370701	337800	2165560	1139560	1936200
sp|Q643R3|LPCT4_HUMAN	LPCAT4	Lysophospholipid acyltransferase LPCAT4 OS=Homo sapiens OX=9606 GN=LPCAT4 PE=1 SV=1	0	0	0	1	0	0		24210.3			61005.3
sp|Q92604|LGAT1_HUMAN	LPGAT1	Acyl-CoA:lysophosphatidylglycerol acyltransferase 1 OS=Homo sapiens OX=9606 GN=LPGAT1 PE=1 SV=1	0	0	0	0	0	1				382159			380649
sp|Q96KN1|LRAT2_HUMAN	LRATD2	Protein LRATD2 OS=Homo sapiens OX=9606 GN=LRATD2 PE=1 SV=1	0	0	0	1	2	0		93467.1	316172		659312	1134950
sp|P50851|LRBA_HUMAN	LRBA	Lipopolysaccharide-responsive and beige-like anchor protein OS=Homo sapiens OX=9606 GN=LRBA PE=1 SV=4	0	0	0	7	5	3		137411	272434	141668	409635	880934	660573
sp|Q5VUJ6|LRCH2_HUMAN	LRCH2	Leucine-rich repeat and calponin homology domain-containing protein 2 OS=Homo sapiens OX=9606 GN=LRCH2 PE=1 SV=2	1	0	0	1	1	0		81687.1	272175		144900	455930
sp|O75427|LRCH4_HUMAN	LRCH4	Leucine-rich repeat and calponin homology domain-containing protein 4 OS=Homo sapiens OX=9606 GN=LRCH4 PE=1 SV=2	0	0	0	1	0	0		123991			142691
sp|Q9P244|LRFN1_HUMAN	LRFN1	Leucine-rich repeat and fibronectin type III domain-containing protein 1 OS=Homo sapiens OX=9606 GN=LRFN1 PE=1 SV=2	0	0	0	3	5	4		1449190	2688020	791038	4080280	4321800	6225540
tr|A0A2R8YEJ5|A0A2R8YEJ5_HUMAN	LRGUK	Leucine-rich repeat and guanylate kinase domain-containing protein OS=Homo sapiens OX=9606 GN=LRGUK PE=1 SV=1	0	0	0	0	1	0			74325.7			416785
sp|Q96JA1|LRIG1_HUMAN	LRIG1	Leucine-rich repeats and immunoglobulin-like domains protein 1 OS=Homo sapiens OX=9606 GN=LRIG1 PE=1 SV=2	1	1	0	17	9	12		4433350	592332	857243	10637900	7672520	12150400
sp|O94898|LRIG2_HUMAN	LRIG2	Leucine-rich repeats and immunoglobulin-like domains protein 2 OS=Homo sapiens OX=9606 GN=LRIG2 PE=1 SV=3	0	0	0	2	1	3		34195.6		85578.7	109462	52804.8	1621070
sp|Q6UXM1|LRIG3_HUMAN	LRIG3	Leucine-rich repeats and immunoglobulin-like domains protein 3 OS=Homo sapiens OX=9606 GN=LRIG3 PE=1 SV=1	1	1	1	9	6	9		1833140	891611	3720670	2789790	1716880	4256610
sp|Q07954|LRP1_HUMAN	LRP1	Prolow-density lipoprotein receptor-related protein 1 OS=Homo sapiens OX=9606 GN=LRP1 PE=1 SV=2	1	0	0	4	0	1		271720		917458	538201		103350
sp|Q7Z4F1|LRP10_HUMAN	LRP10	Low-density lipoprotein receptor-related protein 10 OS=Homo sapiens OX=9606 GN=LRP10 PE=1 SV=2	0	0	0	16	15	12		12034500	1191500	788507	42519600	47114700	47376700
sp|Q86VZ4|LRP11_HUMAN	LRP11	Low-density lipoprotein receptor-related protein 11 OS=Homo sapiens OX=9606 GN=LRP11 PE=2 SV=2	0	0	0	3	5	5		567140	1457690	180493	4477690	5000880	8805660
sp|Q9Y561|LRP12_HUMAN	LRP12	Low-density lipoprotein receptor-related protein 12 OS=Homo sapiens OX=9606 GN=LRP12 PE=1 SV=1	0	0	1	5	4	4		1845540	2932160	3204650	8265690	5305050	6099230
sp|P98164|LRP2_HUMAN	LRP2	Low-density lipoprotein receptor-related protein 2 OS=Homo sapiens OX=9606 GN=LRP2 PE=1 SV=3	0	0	0	3	11	2		10492.5	308734	1729170	46486.7	5011410	16294200
sp|O75096|LRP4_HUMAN	LRP4	Low-density lipoprotein receptor-related protein 4 OS=Homo sapiens OX=9606 GN=LRP4 PE=1 SV=4	0	0	0	2	3	0			230309		274200	187214
sp|O75197|LRP5_HUMAN	LRP5	Low-density lipoprotein receptor-related protein 5 OS=Homo sapiens OX=9606 GN=LRP5 PE=1 SV=2	0	0	0	17	4	7		1843320	619640	2025720	16213900	4136320	26361400
sp|O75581|LRP6_HUMAN	LRP6	Low-density lipoprotein receptor-related protein 6 OS=Homo sapiens OX=9606 GN=LRP6 PE=1 SV=2	3	3	4	14	13	11		3040080	20015600	2707340	3099720	9649570	3651100
sp|Q14114|LRP8_HUMAN	LRP8	Low-density lipoprotein receptor-related protein 8 OS=Homo sapiens OX=9606 GN=LRP8 PE=1 SV=4	0	0	0	1	0	0		144240			429827
sp|P30533|AMRP_HUMAN	LRPAP1	Alpha-2-macroglobulin receptor-associated protein OS=Homo sapiens OX=9606 GN=LRPAP1 PE=1 SV=1	4	0	2	4	6	5		2763580	3491040	2520980	10022400	10308500	8835620
sp|P42704|LPPRC_HUMAN	LRPPRC	Leucine-rich PPR motif-containing protein, mitochondrial OS=Homo sapiens OX=9606 GN=LRPPRC PE=1 SV=3	32	39	29	77	67	82		20617100	40548500	42971200	60461900	75550700	132612000
sp|Q9BTT6|LRRC1_HUMAN	LRRC1	Leucine-rich repeat-containing protein 1 OS=Homo sapiens OX=9606 GN=LRRC1 PE=1 SV=1	0	0	0	3	2	1		140156	106970	189504	760261	393242	180397
sp|Q9BY71|LRRC3_HUMAN	LRRC3	Leucine-rich repeat-containing protein 3 OS=Homo sapiens OX=9606 GN=LRRC3 PE=1 SV=1	0	0	0	0	1	1			222016			744740	1193000
sp|Q9H9A6|LRC40_HUMAN	LRRC40	Leucine-rich repeat-containing protein 40 OS=Homo sapiens OX=9606 GN=LRRC40 PE=1 SV=1	2	2	2	2	5	3		413048	1619280	2709320	1386840	2624680	5169480
sp|Q8N1G4|LRC47_HUMAN	LRRC47	Leucine-rich repeat-containing protein 47 OS=Homo sapiens OX=9606 GN=LRRC47 PE=1 SV=1	0	0	0	0	0	1				342997			714899
sp|Q8N9N7|LRC57_HUMAN	LRRC57	Leucine-rich repeat-containing protein 57 OS=Homo sapiens OX=9606 GN=LRRC57 PE=1 SV=1	0	1	1	3	2	2		1564040	937610	2472350	2636310	2241310	5287840
sp|Q96CX6|LRC58_HUMAN	LRRC58	Leucine-rich repeat-containing protein 58 OS=Homo sapiens OX=9606 GN=LRRC58 PE=1 SV=2	0	0	0	0	1	0			110695			666766
sp|Q96AG4|LRC59_HUMAN	LRRC59	Leucine-rich repeat-containing protein 59 OS=Homo sapiens OX=9606 GN=LRRC59 PE=1 SV=1	6	6	5	9	10	6		19603000	41270500	37902200	25305800	44620700	40266500
sp|Q7Z2Q7|LRR70_HUMAN	LRRC70	Leucine-rich repeat-containing protein 70 OS=Homo sapiens OX=9606 GN=LRRC70 PE=2 SV=1	0	0	1	0	0	0				24025.1			1802.78
sp|Q8IWT6|LRC8A_HUMAN	LRRC8A	Volume-regulated anion channel subunit LRRC8A OS=Homo sapiens OX=9606 GN=LRRC8A PE=1 SV=1	0	0	0	7	9	7		1737200	2187270	1573890	6295670	6602450	13485000
sp|Q6P9F7|LRC8B_HUMAN	LRRC8B	Volume-regulated anion channel subunit LRRC8B OS=Homo sapiens OX=9606 GN=LRRC8B PE=1 SV=2	0	0	0	0	0	2				356950			1430700
sp|Q8TDW0|LRC8C_HUMAN	LRRC8C	Volume-regulated anion channel subunit LRRC8C OS=Homo sapiens OX=9606 GN=LRRC8C PE=1 SV=2	0	1	0	1	4	0		191156	314840		1710900	8233280
sp|Q7L1W4|LRC8D_HUMAN	LRRC8D	Volume-regulated anion channel subunit LRRC8D OS=Homo sapiens OX=9606 GN=LRRC8D PE=1 SV=1	0	0	0	2	2	1			30136.6		423621	215786	549817
sp|Q32MZ4|LRRF1_HUMAN	LRRFIP1	Leucine-rich repeat flightless-interacting protein 1 OS=Homo sapiens OX=9606 GN=LRRFIP1 PE=1 SV=2	0	1	2	0	3	2			242659	243359		513070	553335
sp|Q9Y608|LRRF2_HUMAN	LRRFIP2	Leucine-rich repeat flightless-interacting protein 2 OS=Homo sapiens OX=9606 GN=LRRFIP2 PE=1 SV=1	0	0	0	0	2	0			43326500			644616
sp|O75325|LRRN2_HUMAN	LRRN2	Leucine-rich repeat neuronal protein 2 OS=Homo sapiens OX=9606 GN=LRRN2 PE=2 SV=2	0	0	0	0	0	2				92300.4			228948
sp|Q6UWE0|LRSM1_HUMAN	LRSAM1	E3 ubiquitin-protein ligase LRSAM1 OS=Homo sapiens OX=9606 GN=LRSAM1 PE=1 SV=1	6	0	2	3	1	2		647472	153275	627333	970512	188500	974609
sp|Q9UFC0|LRWD1_HUMAN	LRWD1	Leucine-rich repeat and WD repeat-containing protein 1 OS=Homo sapiens OX=9606 GN=LRWD1 PE=1 SV=2	0	4	0	1	5	0		518733	1413200		121415	373057
sp|Q3MHD2|LSM12_HUMAN	LSM12	Protein LSM12 OS=Homo sapiens OX=9606 GN=LSM12 PE=1 SV=2	0	0	0	0	0	1				197929			527911
sp|P62310|LSM3_HUMAN	LSM3	U6 snRNA-associated Sm-like protein LSm3 OS=Homo sapiens OX=9606 GN=LSM3 PE=1 SV=2	0	0	0	0	1	1			221016	619186		581528	2342950
sp|Q86X29|LSR_HUMAN	LSR	Lipolysis-stimulated lipoprotein receptor OS=Homo sapiens OX=9606 GN=LSR PE=1 SV=4	3	1	0	33	20	18		5470000	5488740	11771600	58617500	39097000	78030600
sp|P48449|LSS_HUMAN	LSS	Lanosterol synthase OS=Homo sapiens OX=9606 GN=LSS PE=1 SV=1	3	3	2	10	13	13		8590100	5710330	9605970	26068100	19264000	37994600
sp|P09960|LKHA4_HUMAN	LTA4H	Leukotriene A-4 hydrolase OS=Homo sapiens OX=9606 GN=LTA4H PE=1 SV=2	0	0	2	5	5	5		908837	951372	1757480	3506140	2724150	5808060
sp|P02788|TRFL_HUMAN	LTF	Lactotransferrin OS=Homo sapiens OX=9606 GN=LTF PE=1 SV=6	0	0	0	3	2	2		133156	81974.8	274462	20517400	19763400	33782800
sp|O94822|LTN1_HUMAN	LTN1	E3 ubiquitin-protein ligase listerin OS=Homo sapiens OX=9606 GN=LTN1 PE=1 SV=6	0	0	0	1	1	0			125519		20833.4	2774340
sp|Q96GA3|LTV1_HUMAN	LTV1	Protein LTV1 homolog OS=Homo sapiens OX=9606 GN=LTV1 PE=1 SV=1	0	0	0	0	1	1			6186.28	52461.8		28405.4	116914
sp|Q9NQ29|LUC7L_HUMAN	LUC7L	Putative RNA-binding protein Luc7-like 1 OS=Homo sapiens OX=9606 GN=LUC7L PE=1 SV=1	6	4	4	3	2	2		591393	988089	3503970	579549	789077	2389340
sp|Q9Y383|LC7L2_HUMAN	LUC7L2	Putative RNA-binding protein Luc7-like 2 OS=Homo sapiens OX=9606 GN=LUC7L2 PE=1 SV=2	6	8	6	7	6	5		3524900	8464500	4043630	3138150	3042120	2811370
sp|O95232|LC7L3_HUMAN	LUC7L3	Luc7-like protein 3 OS=Homo sapiens OX=9606 GN=LUC7L3 PE=1 SV=2	1	3	1	2	6	4		273722	854649	1274160	335384	1175760	1490810
sp|P51884|LUM_HUMAN	LUM	Lumican OS=Homo sapiens OX=9606 GN=LUM PE=1 SV=2	0	0	0	1	0	0		6888.87			7890.49
sp|Q86V48|LUZP1_HUMAN	LUZP1	Leucine zipper protein 1 OS=Homo sapiens OX=9606 GN=LUZP1 PE=1 SV=2	0	0	0	0	0	1				52152.7			92914.1
sp|P07948|LYN_HUMAN	LYN	Tyrosine-protein kinase Lyn OS=Homo sapiens OX=9606 GN=LYN PE=1 SV=3	0	2	1	12	10	13		2886660	4738040	4497430	13410200	23603300	28804600
sp|Q8N2G4|LYPD1_HUMAN	LYPD1	Ly6/PLAUR domain-containing protein 1 OS=Homo sapiens OX=9606 GN=LYPD1 PE=1 SV=2	0	0	0	1	0	1		104180		659768	354274		522381
sp|O75608|LYPA1_HUMAN	LYPLA1	Acyl-protein thioesterase 1 OS=Homo sapiens OX=9606 GN=LYPLA1 PE=1 SV=1	1	0	1	1	2	1		865665	750389	2005290	2555880	2450660	2915100
sp|Q99698|LYST_HUMAN	LYST	Lysosomal-trafficking regulator OS=Homo sapiens OX=9606 GN=LYST PE=1 SV=3	1	3	0	0	0	0		47834.1	405986			317276
sp|Q9NQ48|LZTL1_HUMAN	LZTFL1	Leucine zipper transcription factor-like protein 1 OS=Homo sapiens OX=9606 GN=LZTFL1 PE=1 SV=1	0	0	0	1	1	2		618249	293885	444925	3326050	1505170	4156620
sp|Q9BRK4|LZTS2_HUMAN	LZTS2	Leucine zipper putative tumor suppressor 2 OS=Homo sapiens OX=9606 GN=LZTS2 PE=1 SV=2	0	0	0	1	0	0		55160.8			23020.4
sp|P20645|MPRD_HUMAN	M6PR	Cation-dependent mannose-6-phosphate receptor OS=Homo sapiens OX=9606 GN=M6PR PE=1 SV=1	1	2	1	3	2	2		631820	720395	1145600	3377980	2194810	3511510
sp|O94854|K0754_HUMAN	MACF1	Microtubule-actin cross-linking factor 1, isoforms 6/7 OS=Homo sapiens OX=9606 GN=MACF1 PE=2 SV=5	0	0	0	0	3	0			1742450			1595090
sp|Q8N5G2|MACOI_HUMAN	MACO1	Macoilin OS=Homo sapiens OX=9606 GN=MACO1 PE=1 SV=1	0	0	0	1	0	1		72622		136270	102591		358777
sp|O75367|H2AY_HUMAN	MACROH2A1	Core histone macro-H2A.1 OS=Homo sapiens OX=9606 GN=MACROH2A1 PE=1 SV=5	7	6	9	9	8	9		24052300	38990100	32021200	26187000	39457200	38113500
sp|Q9P0M6|H2AW_HUMAN	MACROH2A2	Core histone macro-H2A.2 OS=Homo sapiens OX=9606 GN=MACROH2A2 PE=1 SV=3	3	3	1	4	3	2		3350300	2365380	1261940	9127230	2173020	1119300
sp|Q7L5Y9|MAEA_HUMAN	MAEA	E3 ubiquitin-protein transferase MAEA OS=Homo sapiens OX=9606 GN=MAEA PE=1 SV=1	0	0	0	0	0	1				131102			24297.4
sp|Q9Y5V3|MAGD1_HUMAN	MAGED1	Melanoma-associated antigen D1 OS=Homo sapiens OX=9606 GN=MAGED1 PE=1 SV=3	0	0	0	3	3	1			27586	125210	318163	367657	855954
sp|Q9UNF1|MAGD2_HUMAN	MAGED2	Melanoma-associated antigen D2 OS=Homo sapiens OX=9606 GN=MAGED2 PE=1 SV=2	0	0	0	6	9	8		496218	770178	2183270	1668730	1996440	5964990
sp|Q96QZ7|MAGI1_HUMAN	MAGI1	Membrane-associated guanylate kinase, WW and PDZ domain-containing protein 1 OS=Homo sapiens OX=9606 GN=MAGI1 PE=1 SV=3	0	0	0	4	3	4		36053.4	64054.8	119049	169765	251424	393342
sp|Q5TCQ9|MAGI3_HUMAN	MAGI3	Membrane-associated guanylate kinase, WW and PDZ domain-containing protein 3 OS=Homo sapiens OX=9606 GN=MAGI3 PE=1 SV=3	0	0	0	4	5	3		23873.4	59901.4	298002	69726	377875	758467
sp|Q9H0U3|MAGT1_HUMAN	MAGT1	Magnesium transporter protein 1 OS=Homo sapiens OX=9606 GN=MAGT1 PE=1 SV=1	0	1	0	2	0	0		201392	940773		384127	1568040
sp|P33908|MA1A1_HUMAN	MAN1A1	Mannosyl-oligosaccharide 1,2-alpha-mannosidase IA OS=Homo sapiens OX=9606 GN=MAN1A1 PE=1 SV=3	0	0	0	4	5	2		1527560	16397.3	69777.9	1878250	412762	2634190
sp|O60476|MA1A2_HUMAN	MAN1A2	Mannosyl-oligosaccharide 1,2-alpha-mannosidase IB OS=Homo sapiens OX=9606 GN=MAN1A2 PE=1 SV=1	0	0	0	1	3	5		169576	36245900	89274500	126454	967962	1582060
sp|Q9UKM7|MA1B1_HUMAN	MAN1B1	Endoplasmic reticulum mannosyl-oligosaccharide 1,2-alpha-mannosidase OS=Homo sapiens OX=9606 GN=MAN1B1 PE=1 SV=2	0	0	0	3	2	3		190686	24307.9	220132	1854390	226245	2376490
sp|Q16706|MA2A1_HUMAN	MAN2A1	Alpha-mannosidase 2 OS=Homo sapiens OX=9606 GN=MAN2A1 PE=1 SV=2	0	0	0	5	10	9		179749	444864	867118	726767	1962880	2612390
sp|P49641|MA2A2_HUMAN	MAN2A2	Alpha-mannosidase 2x OS=Homo sapiens OX=9606 GN=MAN2A2 PE=2 SV=3	0	0	0	1	2	1			44128	284181	31545.1	144643	245264
sp|O00754|MA2B1_HUMAN	MAN2B1	Lysosomal alpha-mannosidase OS=Homo sapiens OX=9606 GN=MAN2B1 PE=1 SV=3	35	35	41	8	7	10		130115000	108861000	182514000	14224800	20751400	21872500
sp|Q9Y2E5|MA2B2_HUMAN	MAN2B2	Epididymis-specific alpha-mannosidase OS=Homo sapiens OX=9606 GN=MAN2B2 PE=1 SV=4	11	6	5	0	0	0		31709500	13534400	6139730	1472330	1997920	1654140
sp|O00462|MANBA_HUMAN	MANBA	Beta-mannosidase OS=Homo sapiens OX=9606 GN=MANBA PE=1 SV=3	15	8	12	1	1	1		17733300	8802230	32059500	7384420	1318630	4497270
sp|Q5VSG8|MANEL_HUMAN	MANEAL	Glycoprotein endo-alpha-1,2-mannosidase-like protein OS=Homo sapiens OX=9606 GN=MANEAL PE=2 SV=1	0	0	0	2	1	0		24434.9	327743		378082	175283
sp|P55145|MANF_HUMAN	MANF	Mesencephalic astrocyte-derived neurotrophic factor OS=Homo sapiens OX=9606 GN=MANF PE=1 SV=3	1	1	1	1	2	5		98556.3	790997	3138260	359278	2991060	10440100
sp|Q9P2G4|MAP10_HUMAN	MAP10	Microtubule-associated protein 10 OS=Homo sapiens OX=9606 GN=MAP10 PE=1 SV=2	0	0	0	1	0	0		294787			1601950
sp|P46821|MAP1B_HUMAN	MAP1B	Microtubule-associated protein 1B OS=Homo sapiens OX=9606 GN=MAP1B PE=1 SV=2	11	16	15	16	17	14		1788900	15537100	1904160	2944330	4467660	3703180
sp|Q9GZQ8|MLP3B_HUMAN	MAP1LC3B	Microtubule-associated proteins 1A/1B light chain 3B OS=Homo sapiens OX=9606 GN=MAP1LC3B PE=1 SV=3	1	1	0	4	7	5		2236870	2313640	4566920	26809300	22385600	47993600
sp|Q02750|MP2K1_HUMAN	MAP2K1	Dual specificity mitogen-activated protein kinase kinase 1 OS=Homo sapiens OX=9606 GN=MAP2K1 PE=1 SV=2	0	0	0	2	1	4		867775	88956.2	1526060	1251420	263877	2317380
sp|P36507|MP2K2_HUMAN	MAP2K2	Dual specificity mitogen-activated protein kinase kinase 2 OS=Homo sapiens OX=9606 GN=MAP2K2 PE=1 SV=1	0	0	0	2	2	2		505625	216309	428992	822651	479548	875749
sp|O14733|MP2K7_HUMAN	MAP2K7	Dual specificity mitogen-activated protein kinase kinase 7 OS=Homo sapiens OX=9606 GN=MAP2K7 PE=1 SV=2	0	0	0	1	2	0		1732270	141078		1010490	594628
sp|Q9Y6R4|M3K4_HUMAN	MAP3K4	Mitogen-activated protein kinase kinase kinase 4 OS=Homo sapiens OX=9606 GN=MAP3K4 PE=1 SV=2	0	1	0	2	2	2			80053.8		48335.7	89710.3	57040.9
sp|O43318|M3K7_HUMAN	MAP3K7	Mitogen-activated protein kinase kinase kinase 7 OS=Homo sapiens OX=9606 GN=MAP3K7 PE=1 SV=1	0	0	0	2	2	4		67810.9	76418.8	379570	362506	240836	1168960
sp|P27816|MAP4_HUMAN	MAP4	Microtubule-associated protein 4 OS=Homo sapiens OX=9606 GN=MAP4 PE=1 SV=3	1	4	3	6	8	9		465821	1025570	1518030	679236	1562930	2541070
sp|O95819|M4K4_HUMAN	MAP4K4	Mitogen-activated protein kinase kinase kinase kinase 4 OS=Homo sapiens OX=9606 GN=MAP4K4 PE=1 SV=2	2	2	1	28	25	30		1945950	1554460	6745840	9367370	9361430	22053400
tr|G5E948|G5E948_HUMAN	MAP4K4	Mitogen-activated protein kinase kinase kinase kinase 4 OS=Homo sapiens OX=9606 GN=MAP4K4 PE=1 SV=3	1	1	0	1	1	1		52513.6	85648.5	127325	298593	353967	536224
sp|P28482|MK01_HUMAN	MAPK1	Mitogen-activated protein kinase 1 OS=Homo sapiens OX=9606 GN=MAPK1 PE=1 SV=3	0	0	0	2	0	4		3150120		607702	3587260		2731200
sp|O15264|MK13_HUMAN	MAPK13	Mitogen-activated protein kinase 13 OS=Homo sapiens OX=9606 GN=MAPK13 PE=1 SV=1	0	0	0	1	1	1			60573.8	203202		717323	652899
sp|Q16539|MK14_HUMAN	MAPK14	Mitogen-activated protein kinase 14 OS=Homo sapiens OX=9606 GN=MAPK14 PE=1 SV=3	0	0	0	1	0	0		87974.3			411686
sp|P27361|MK03_HUMAN	MAPK3	Mitogen-activated protein kinase 3 OS=Homo sapiens OX=9606 GN=MAPK3 PE=1 SV=4	1	0	0	1	0	2				4374690			2617750
sp|Q15691|MARE1_HUMAN	MAPRE1	Microtubule-associated protein RP/EB family member 1 OS=Homo sapiens OX=9606 GN=MAPRE1 PE=1 SV=3	0	0	0	2	3	0		2751820	5008230		1767130	5936550
sp|Q86UD3|MARH3_HUMAN	MARCHF3	E3 ubiquitin-protein ligase MARCHF3 OS=Homo sapiens OX=9606 GN=MARCHF3 PE=1 SV=1	0	0	0	1	0	2		67939.1			906839		811693
sp|Q9NX47|MARH5_HUMAN	MARCHF5	E3 ubiquitin-protein ligase MARCHF5 OS=Homo sapiens OX=9606 GN=MARCHF5 PE=1 SV=1	0	0	0	2	1	4		1659580	269293	448175	2174820	1166630	2808970
sp|Q9H992|MARH7_HUMAN	MARCHF7	E3 ubiquitin-protein ligase MARCHF7 OS=Homo sapiens OX=9606 GN=MARCHF7 PE=1 SV=1	0	0	0	2	2	3		171609	117332	617480	1419630	568134	3563900
sp|Q5T0T0|MARH8_HUMAN	MARCHF8	E3 ubiquitin-protein ligase MARCHF8 OS=Homo sapiens OX=9606 GN=MARCHF8 PE=1 SV=1	0	0	0	4	3	6		855044	905590	2181130	1154550	1041310	2812500
sp|Q86YJ5|MARH9_HUMAN	MARCHF9	E3 ubiquitin-protein ligase MARCHF9 OS=Homo sapiens OX=9606 GN=MARCHF9 PE=1 SV=2	0	0	0	4	0	4		9812.02		6464.58	157066		899038
sp|P29966|MARCS_HUMAN	MARCKS	Myristoylated alanine-rich C-kinase substrate OS=Homo sapiens OX=9606 GN=MARCKS PE=1 SV=4	8	8	5	33	29	21		7762060	8910310	9480960	44123200	52487400	61324600
sp|P49006|MRP_HUMAN	MARCKSL1	MARCKS-related protein OS=Homo sapiens OX=9606 GN=MARCKSL1 PE=1 SV=2	4	4	2	5	8	8		53505000	9265270	27252000	52481500	30373900	48439200
sp|Q9Y4F3|MARF1_HUMAN	MARF1	Meiosis regulator and mRNA stability factor 1 OS=Homo sapiens OX=9606 GN=MARF1 PE=1 SV=6	0	0	0	0	1	1			142755	677707		123558	698249
sp|Q7KZI7|MARK2_HUMAN	MARK2	Serine/threonine-protein kinase MARK2 OS=Homo sapiens OX=9606 GN=MARK2 PE=1 SV=2	1	1	0	2	3	2		932627			1448920
tr|E7ETY4|E7ETY4_HUMAN	MARK2	non-specific serine/threonine protein kinase OS=Homo sapiens OX=9606 GN=MARK2 PE=1 SV=2	0	0	0	0	1	1			931971	3594100		1708810	3928440
sp|P27448|MARK3_HUMAN	MARK3	MAP/microtubule affinity-regulating kinase 3 OS=Homo sapiens OX=9606 GN=MARK3 PE=1 SV=5	1	0	0	2	1	0		535297	45201.8		1299610	107449
sp|P56192|SYMC_HUMAN	MARS1	Methionine--tRNA ligase, cytoplasmic OS=Homo sapiens OX=9606 GN=MARS1 PE=1 SV=2	2	2	0	4	4	8		509680	231878	17202800	1766350	478795	9842740
sp|Q96GW9|SYMM_HUMAN	MARS2	Methionine--tRNA ligase, mitochondrial OS=Homo sapiens OX=9606 GN=MARS2 PE=1 SV=2	0	0	0	1	2	1		26512.3	3887.71	8102.83	57738.3	7560.85	147619
sp|Q8N4S9|MALD2_HUMAN	MARVELD2	MARVEL domain-containing protein 2 OS=Homo sapiens OX=9606 GN=MARVELD2 PE=1 SV=2	0	0	0	0	1	1			73986.5	175605		106405	263609
sp|P31153|METK2_HUMAN	MAT2A	S-adenosylmethionine synthase isoform type-2 OS=Homo sapiens OX=9606 GN=MAT2A PE=1 SV=1	0	0	0	10	4	4		4382920	2352400	6391750	16622000	11937400	9204430
sp|Q9NZL9|MAT2B_HUMAN	MAT2B	Methionine adenosyltransferase 2 subunit beta OS=Homo sapiens OX=9606 GN=MAT2B PE=1 SV=1	0	0	0	2	0	1				99447.2	310910		590847
sp|P43243|MATR3_HUMAN	MATR3	Matrin-3 OS=Homo sapiens OX=9606 GN=MATR3 PE=1 SV=2	5	5	7	7	8	14		912009	3254590	2377740	16907000	16471800	4573460
sp|Q7Z434|MAVS_HUMAN	MAVS	Mitochondrial antiviral-signaling protein OS=Homo sapiens OX=9606 GN=MAVS PE=1 SV=2	0	0	0	4	3	2		522368	278044	619776	1964160	512134	1911580
sp|O95983|MBD3_HUMAN	MBD3	Methyl-CpG-binding domain protein 3 OS=Homo sapiens OX=9606 GN=MBD3 PE=1 SV=1	0	0	1	0	0	1				894649			663426
sp|Q68D91|MBLC2_HUMAN	MBLAC2	Acyl-coenzyme A thioesterase MBLAC2 OS=Homo sapiens OX=9606 GN=MBLAC2 PE=1 SV=3	4	3	5	8	4	8		10762800	2997960	4957760	7814890	3836510	6941160
sp|Q96N66|MBOA7_HUMAN	MBOAT7	Lysophospholipid acyltransferase 7 OS=Homo sapiens OX=9606 GN=MBOAT7 PE=1 SV=2	1	3	1	1	0	1		211574	596240	374542	269913	538639	410382
sp|P43121|MUC18_HUMAN	MCAM	Cell surface glycoprotein MUC18 OS=Homo sapiens OX=9606 GN=MCAM PE=1 SV=2	0	0	0	2	1	2				237223	756160	22065.9	1587200
sp|Q8IVS2|FABD_HUMAN	MCAT	Malonyl-CoA-acyl carrier protein transacylase, mitochondrial OS=Homo sapiens OX=9606 GN=MCAT PE=1 SV=2	0	0	0	0	1	1			523902	340654		917051	828292
sp|Q96RQ3|MCCA_HUMAN	MCCC1	Methylcrotonoyl-CoA carboxylase subunit alpha, mitochondrial OS=Homo sapiens OX=9606 GN=MCCC1 PE=1 SV=3	0	0	0	0	1	0			32094.3			100277
sp|Q9HCC0|MCCB_HUMAN	MCCC2	Methylcrotonoyl-CoA carboxylase beta chain, mitochondrial OS=Homo sapiens OX=9606 GN=MCCC2 PE=1 SV=1	1	0	1	5	1	2		993299	997891	770586	2407020	1713960	2530280
sp|Q8NI22|MCFD2_HUMAN	MCFD2	Multiple coagulation factor deficiency protein 2 OS=Homo sapiens OX=9606 GN=MCFD2 PE=1 SV=1	0	0	2	2	0	2		203687		129973	222277		484788
sp|Q07820|MCL1_HUMAN	MCL1	Induced myeloid leukemia cell differentiation protein Mcl-1 OS=Homo sapiens OX=9606 GN=MCL1 PE=1 SV=3	0	0	0	3	0	0		1303170			552027
sp|P25205|MCM3_HUMAN	MCM3	DNA replication licensing factor MCM3 OS=Homo sapiens OX=9606 GN=MCM3 PE=1 SV=3	2	2	2	2	1	3		487952	559426	2334580	24283500	555953	43145200
sp|P33991|MCM4_HUMAN	MCM4	DNA replication licensing factor MCM4 OS=Homo sapiens OX=9606 GN=MCM4 PE=1 SV=5	0	0	1	0	0	1				659355			204401
sp|P33992|MCM5_HUMAN	MCM5	DNA replication licensing factor MCM5 OS=Homo sapiens OX=9606 GN=MCM5 PE=1 SV=5	0	0	2	0	2	3			593696	5756740		736004	7080590
sp|Q14566|MCM6_HUMAN	MCM6	DNA replication licensing factor MCM6 OS=Homo sapiens OX=9606 GN=MCM6 PE=1 SV=1	0	2	1	0	1	2			358326	386533		471886	458621
sp|Q9BTE3|MCMBP_HUMAN	MCMBP	Mini-chromosome maintenance complex-binding protein OS=Homo sapiens OX=9606 GN=MCMBP PE=1 SV=2	0	0	0	0	1	0			28997.1			62641
sp|Q4G0Z9|MCMD2_HUMAN	MCMDC2	Minichromosome maintenance domain-containing protein 2 OS=Homo sapiens OX=9606 GN=MCMDC2 PE=1 SV=3	0	0	1	0	0	0				1590420			25914.1
[truncated: 2,157 more rows]

## Sheet: KO vs WT, normalized
reference	Gene Symbol	LYSET KO/WT (log2FC)	P_value(-log10)
sp|P01023|A2MG_HUMAN	A2M	4.32197	1.59513
sp|Q9NRG9|AAAS_HUMAN	AAAS	0.737757	0.471667
sp|Q13685|AAMP_HUMAN	AAMP	2.28506	1.48719
sp|P49588|SYAC_HUMAN	AARS1	-1.09104	1.5834
sp|Q5JTZ9|SYAM_HUMAN	AARS2	1.64575	1.47946
sp|Q9NRN7|ADPPT_HUMAN	AASDHPPT	1.86552	2.78498
sp|Q9UDR5|AASS_HUMAN	AASS	0.399871	0.565297
sp|Q99758|ABCA3_HUMAN	ABCA3	1.04459	2.83342
sp|P08183|MDR1_HUMAN	ABCB1	-1.09543	0.807639
sp|Q9NRK6|ABCBA_HUMAN	ABCB10	1.45369	1.72446
sp|Q9NP58|ABCB6_HUMAN	ABCB6	0.870441	1.3071
sp|O75027|ABCB7_HUMAN	ABCB7	1.16177	1.53905
sp|Q9NP78|ABCB9_HUMAN	ABCB9	0.147881	1.38724
sp|P33527|MRP1_HUMAN	ABCC1	0.790866	2.25794
sp|Q5T3U5|MRP7_HUMAN	ABCC10	0.471028	1.22687
sp|O15439|MRP4_HUMAN	ABCC4	2.54506	3.45768
sp|O15440|MRP5_HUMAN	ABCC5	2.80437	2.75431
sp|P28288|ABCD3_HUMAN	ABCD3	-0.210073	0.298853
sp|O14678|ABCD4_HUMAN	ABCD4	1.76942	2.46588
sp|P61221|ABCE1_HUMAN	ABCE1	1.55543	2.20423
sp|Q8NE71|ABCF1_HUMAN	ABCF1	0.321629	0.44555
sp|Q9UG63|ABCF2_HUMAN	ABCF2	0.895256	0.916071
sp|Q9NUQ8|ABCF3_HUMAN	ABCF3	0.154497	0.12228
sp|Q9NUJ1|ABHDA_HUMAN	ABHD10	1.79252	1.898
sp|Q8N2K0|ABD12_HUMAN	ABHD12	0.723853	1.25026
sp|Q7L211|ABHDD_HUMAN	ABHD13	2.99453	0.884125
sp|Q96GS6|AB17A_HUMAN	ABHD17A	2.02296	1.41422
sp|Q5VST6|AB17B_HUMAN	ABHD17B	0.891144	0.500769
sp|Q6PCB6|AB17C_HUMAN	ABHD17C	5.22583	1.45705
sp|Q8WTS1|ABHD5_HUMAN	ABHD5	1.61026	1.89886
sp|P09110|THIK_HUMAN	ACAA1	0.109974	0.285553
sp|P42765|THIM_HUMAN	ACAA2	0.933304	0.872746
sp|Q13085|ACACA_HUMAN	ACACA	0.936721	1.06408
sp|Q9H845|ACAD9_HUMAN	ACAD9	1.39661	1.31786
sp|P11310|ACADM_HUMAN	ACADM	1.17646	2.18298
sp|P16219|ACADS_HUMAN	ACADS	1.74366	1.03356
sp|P45954|ACDSB_HUMAN	ACADSB	0.837274	1.28258
sp|P49748|ACADV_HUMAN	ACADVL	2.9374	0.998286
sp|P24752|THIL_HUMAN	ACAT1	1.44112	2.99305
sp|Q9BWD1|THIC_HUMAN	ACAT2	1.45572	0.716021
sp|Q9H3P7|GCP60_HUMAN	ACBD3	3.03648	2.6154
sp|P53396|ACLY_HUMAN	ACLY	1.83528	2.25746
sp|Q99798|ACON_HUMAN	ACO2	0.947484	1.75857
sp|Q9NPJ3|ACO13_HUMAN	ACOT13	1.76728	3.02031
sp|P49753|ACOT2_HUMAN	ACOT2	1.21174	0.565851
sp|O00154|BACH_HUMAN	ACOT7	-0.739578	0.218898
sp|Q9Y305|ACOT9_HUMAN	ACOT9	-0.646023	0.612697
sp|P24666|PPAC_HUMAN	ACP1	0.770155	0.470868
sp|P11117|PPAL_HUMAN	ACP2	0.212624	1.10504
sp|Q4G176|ACSF3_HUMAN	ACSF3	-0.631306	0.229725
sp|P33121|ACSL1_HUMAN	ACSL1	1.12384	3.57337
sp|O95573|ACSL3_HUMAN	ACSL3	1.03233	2.6813
sp|O60488|ACSL4_HUMAN	ACSL4	1.1436	2.59853
sp|P62736|ACTA_HUMAN	ACTA2	2.12459	3.66485
sp|P60709|ACTB_HUMAN	ACTB	2.32179	2.95876
sp|O96019|ACL6A_HUMAN	ACTL6A	0.374745	0.908491
sp|P12814|ACTN1_HUMAN	ACTN1	2.09187	2.64193
sp|O43707|ACTN4_HUMAN	ACTN4	1.43802	2.14341
sp|P61163|ACTZ_HUMAN	ACTR1A	1.11999	1.7657
sp|P42025|ACTY_HUMAN	ACTR1B	1.86152	2.31345
sp|P61160|ARP2_HUMAN	ACTR2	0.906325	0.882813
sp|P61158|ARP3_HUMAN	ACTR3	0.780822	1.29114
sp|Q04771|ACVR1_HUMAN	ACVR1	0.520918	0.445136
sp|P36896|ACV1B_HUMAN	ACVR1B	3.30707	1.15371
sp|P27037|AVR2A_HUMAN	ACVR2A	3.65294	2.53761
sp|Q13705|AVR2B_HUMAN	ACVR2B	3.47185	1.30445
sp|O14672|ADA10_HUMAN	ADAM10	2.91339	2.41929
sp|Q13443|ADAM9_HUMAN	ADAM9	5.28711	1.6023
sp|Q9UHI8|ATS1_HUMAN	ADAMTS1	5.56841	1.5157
sp|O60266|ADCY3_HUMAN	ADCY3	1.95995	1.02592
sp|O43306|ADCY6_HUMAN	ADCY6	1.24873	0.914064
sp|O60503|ADCY9_HUMAN	ADCY9	1.40824	0.59397
sp|P35611|ADDA_HUMAN	ADD1	1.64314	1.5152
sp|Q8IWK6|AGRA3_HUMAN	ADGRA3	0.514915	0.103
sp|Q86SQ4|AGRG6_HUMAN	ADGRG6	0.863562	1.10597
sp|O94910|AGRL1_HUMAN	ADGRL1	1.8971	1.25537
sp|O95490|AGRL2_HUMAN	ADGRL2	2.17442	1.82339
sp|Q96A54|PAQR1_HUMAN	ADIPOR1	4.1091	2.25455
sp|Q9H2P0|ADNP_HUMAN	ADNP	0.558615	0.35302
sp|Q16186|ADRM1_HUMAN	ADRM1	1.26658	1.63067
sp|P30566|PUR8_HUMAN	ADSL	-0.0490526	0.01379
sp|P30520|PURA2_HUMAN	ADSS2	2.35176	2.04688
sp|Q9Y4W6|AFG32_HUMAN	AFG3L2	1.18343	1.38449
sp|P02771|FETA_HUMAN	AFP	0.684291	0.277156
sp|P20933|ASPG_HUMAN	AGA	-2.9417	2.74542
sp|P52594|AGFG1_HUMAN	AGFG1	1.80384	1.68735
sp|P35573|GDE_HUMAN	AGL	1.5222	2.1676
sp|Q9NRZ5|PLCD_HUMAN	AGPAT4	2.43492	1.85229
sp|O00116|ADAS_HUMAN	AGPS	0.828673	1.84031
sp|Q6RW13|ATRAP_HUMAN	AGTRAP	0.180102	0.274746
sp|Q8WYP5|ELYS_HUMAN	AHCTF1	0.0824646	0.102086
sp|P23526|SAHH_HUMAN	AHCY	1.76753	2.79745
sp|O43865|SAHH2_HUMAN	AHCYL1	2.37406	1.56
sp|Q96HN2|SAHH3_HUMAN	AHCYL2	2.09818	1.18197
sp|Q09666|AHNK_HUMAN	AHNAK	0.48324	1.30822
sp|O95433|AHSA1_HUMAN	AHSA1	1.79554	2.05514
sp|Q96BJ3|AIDA_HUMAN	AIDA	3.04615	1.68848
sp|O95831|AIFM1_HUMAN	AIFM1	0.958853	2.42387
sp|Q13155|AIMP2_HUMAN	AIMP2	2.28837	1.34679
sp|P54819|KAD2_HUMAN	AK2	1.29088	2.31135
sp|Q9UIJ7|KAD3_HUMAN	AK3	0.147879	0.0637531
sp|Q92667|AKAP1_HUMAN	AKAP1	1.01095	0.554357
sp|Q9UKA4|AKA11_HUMAN	AKAP11	0.994397	0.270097
sp|Q02952|AKA12_HUMAN	AKAP12	1.54914	1.4254
sp|P15121|ALDR_HUMAN	AKR1B1	2.00258	2.5072
sp|O43488|ARK72_HUMAN	AKR7A2	1.82946	1.3904
sp|P31749|AKT1_HUMAN	AKT1	1.67756	1.46357
sp|Q13740|CD166_HUMAN	ALCAM	2.27532	1.20494
sp|P54886|P5CS_HUMAN	ALDH18A1	1.53944	2.35928
sp|P30837|AL1B1_HUMAN	ALDH1B1	1.9069	3.65676
sp|Q3SY69|AL1L2_HUMAN	ALDH1L2	0.530718	0.40506
sp|P05091|ALDH2_HUMAN	ALDH2	-0.296047	0.114894
sp|P51648|AL3A2_HUMAN	ALDH3A2	-0.235284	0.73809
sp|P30038|AL4A1_HUMAN	ALDH4A1	1.8535	1.92145
sp|P51649|SSDH_HUMAN	ALDH5A1	1.1515	2.4292
sp|Q02252|MMSA_HUMAN	ALDH6A1	1.76517	1.58488
sp|P49419|AL7A1_HUMAN	ALDH7A1	0.999052	1.15511
sp|P49189|AL9A1_HUMAN	ALDH9A1	1.82117	2.98421
sp|P04075|ALDOA_HUMAN	ALDOA	1.21155	2.35014
sp|P09972|ALDOC_HUMAN	ALDOC	1.38286	2.39801
sp|Q9BT22|ALG1_HUMAN	ALG1	1.29598	1.70473
sp|Q2TAA5|ALG11_HUMAN	ALG11	1.69902	3.40238
sp|Q9H6U8|ALG9_HUMAN	ALG9	0.937175	1.70332
sp|Q5JTC6|AMER1_HUMAN	AMER1	3.23608	0.57168
sp|Q9UKV5|AMFR_HUMAN	AMFR	1.82518	1.73207
sp|Q4VCS5|AMOT_HUMAN	AMOT	1.76473	2.106
sp|Q9H1A4|APC1_HUMAN	ANAPC1	0.881027	0.786816
sp|Q9UJX4|APC5_HUMAN	ANAPC5	1.32914	1.30562
sp|Q9UJX3|APC7_HUMAN	ANAPC7	0.145444	0.0346962
sp|Q9UNK9|ANGE1_HUMAN	ANGEL1	1.43425	0.619556
sp|Q9P2R3|ANFY1_HUMAN	ANKFY1	2.01453	1.18639
sp|Q9HCJ1|ANKH_HUMAN	ANKH	0.982003	0.396081
sp|Q8IWZ3|ANKH1_HUMAN	ANKHD1	1.87537	0.919476
sp|Q9P2G1|AKIB1_HUMAN	ANKIB1	1.58667	2.69228
sp|O75179|ANR17_HUMAN	ANKRD17	-1.48559	2.24588
sp|Q86W74|ANR46_HUMAN	ANKRD46	3.85453	2.82059
sp|Q92625|ANS1A_HUMAN	ANKS1A	2.74193	2.07523
sp|Q9NQW6|ANLN_HUMAN	ANLN	2.41329	1.71016
sp|Q4KMQ2|ANO6_HUMAN	ANO6	2.47344	1.88337
sp|Q9H6X2|ANTR1_HUMAN	ANTXR1	2.59489	0.820697
sp|P50995|ANX11_HUMAN	ANXA11	1.94644	1.51077
sp|P07355|ANXA2_HUMAN	ANXA2	1.41855	2.16638
sp|P08758|ANXA5_HUMAN	ANXA5	1.97718	1.69699
sp|P08133|ANXA6_HUMAN	ANXA6	1.45165	1.64083
sp|P20073|ANXA7_HUMAN	ANXA7	1.70477	2.4007
sp|Q10567|AP1B1_HUMAN	AP1B1	0.688599	2.24129
sp|O43747|AP1G1_HUMAN	AP1G1	0.667767	2.7978
sp|Q9BXS5|AP1M1_HUMAN	AP1M1	1.0982	1.96654
sp|P61966|AP1S1_HUMAN	AP1S1	1.35401	2.04311
sp|P56377|AP1S2_HUMAN	AP1S2	1.02419	2.16562
sp|O95782|AP2A1_HUMAN	AP2A1	1.14766	1.9691
sp|O94973|AP2A2_HUMAN	AP2A2	1.35128	2.79516
sp|P63010|AP2B1_HUMAN	AP2B1	0.34952	0.42147
sp|Q96CW1|AP2M1_HUMAN	AP2M1	0.857165	0.658751
sp|O00203|AP3B1_HUMAN	AP3B1	-0.169858	0.102424
sp|O14617|AP3D1_HUMAN	AP3D1	0.331655	1.63333
sp|Q9Y2T2|AP3M1_HUMAN	AP3M1	0.377392	0.961152
sp|Q92572|AP3S1_HUMAN	AP3S1	0.678099	0.297903
sp|Q2VPB7|AP5B1_HUMAN	AP5B1	0.0762918	0.090159
sp|O43299|AP5Z1_HUMAN	AP5Z1	-0.118485	0.536837
sp|O00213|APBB1_HUMAN	APBB1	3.36059	2.73217
sp|P13798|ACPH_HUMAN	APEH	1.67664	1.01959
sp|P27695|APEX1_HUMAN	APEX1	0.39003	3.2113
sp|Q96BI3|APH1A_HUMAN	APH1A	1.06635	1.75546
sp|Q9BZZ5|API5_HUMAN	API5	0.521298	1.07775
sp|P51693|APLP1_HUMAN	APLP1	2.15298	2.47661
sp|Q06481|APLP2_HUMAN	APLP2	3.99028	3.40164
sp|Q9HDC9|APMAP_HUMAN	APMAP	2.09338	2.58994
sp|P02647|APOA1_HUMAN	APOA1	-0.1317	0.0171026
sp|P04114|APOB_HUMAN	APOB	5.61653	2.36607
sp|P02656|APOC3_HUMAN	APOC3	4.99019	1.70724
sp|P02649|APOE_HUMAN	APOE	5.85611	1.82921
sp|Q9BUR5|MIC26_HUMAN	APOO	0.69638	0.750222
sp|Q9UKG1|DP13A_HUMAN	APPL1	2.02589	1.47266
sp|P07741|APT_HUMAN	APRT	0.491672	0.687308
sp|P48444|COPD_HUMAN	ARCN1	1.47184	0.898468
sp|P61204|ARF3_HUMAN	ARF3	2.44204	2.47197
sp|P18085|ARF4_HUMAN	ARF4	2.93719	2.71999
sp|P84085|ARF5_HUMAN	ARF5	1.72625	1.40056
sp|P62330|ARF6_HUMAN	ARF6	2.59417	1.72728
sp|Q8N6T3|ARFG1_HUMAN	ARFGAP1	1.3026	0.710493
sp|Q9Y6D6|BIG1_HUMAN	ARFGEF1	1.08802	0.935996
sp|Q9Y6D5|BIG2_HUMAN	ARFGEF2	1.90993	1.51936
sp|Q5TH69|BIG3_HUMAN	ARFGEF3	0.573635	1.80079
sp|P53367|ARFP1_HUMAN	ARFIP1	1.5784	1.65525
sp|Q07960|RHG01_HUMAN	ARHGAP1	1.53428	0.455097
sp|Q5T5U3|RHG21_HUMAN	ARHGAP21	0.555267	0.957651
sp|Q7Z5H3|RHG22_HUMAN	ARHGAP22	3.51582	2.47387
sp|Q9NRY4|RHG35_HUMAN	ARHGAP35	1.05276	0.664143
sp|Q9C0H5|RHG39_HUMAN	ARHGAP39	2.10313	0.843358
sp|Q13017|RHG05_HUMAN	ARHGAP5	1.52008	1.75717
sp|P52565|GDIR1_HUMAN	ARHGDIA	2.64813	2.5074
sp|Q9NZN5|ARHGC_HUMAN	ARHGEF12	1.29902	1.31846
sp|Q92974|ARHG2_HUMAN	ARHGEF2	0.0065839	0.00376525
sp|O14497|ARI1A_HUMAN	ARID1A	0.591787	0.58377
sp|O95376|ARI2_HUMAN	ARIH2	2.7281	0.530484
sp|P40616|ARL1_HUMAN	ARL1	2.47406	1.79517
sp|Q3SXY8|AR13B_HUMAN	ARL13B	1.67268	1.7482
sp|Q9NXU5|ARL15_HUMAN	ARL15	2.13476	3.66875
sp|P36404|ARL2_HUMAN	ARL2	1.89504	3.08161
sp|Q66PJ3|AR6P4_HUMAN	ARL6IP4	-1.43623	1.95478
sp|O75915|PRAF3_HUMAN	ARL6IP5	1.02016	4.27945
sp|Q96BM9|ARL8A_HUMAN	ARL8A	0.0992817	0.932133
sp|Q9NVJ2|ARL8B_HUMAN	ARL8B	0.456993	1.72622
sp|Q6NXE6|ARMC6_HUMAN	ARMC6	-0.469427	0.417266
sp|Q9UH62|ARMX3_HUMAN	ARMCX3	1.38405	1.8917
sp|Q92747|ARC1A_HUMAN	ARPC1A	1.09751	2.42323
sp|O15144|ARPC2_HUMAN	ARPC2	0.0818154	0.0342674
sp|O15145|ARPC3_HUMAN	ARPC3	1.22076	1.60745
sp|P59998|ARPC4_HUMAN	ARPC4	1.09188	2.96739
sp|O15511|ARPC5_HUMAN	ARPC5	1.04554	1.03244
sp|P32121|ARRB2_HUMAN	ARRB2	0.620154	0.203204
sp|Q8N5I2|ARRD1_HUMAN	ARRDC1	3.21685	2.30564
sp|Q8NCT1|ARRD4_HUMAN	ARRDC4	5.91336	2.44975
sp|P15289|ARSA_HUMAN	ARSA	-1.21215	0.41017
sp|P15848|ARSB_HUMAN	ARSB	0.0949155	0.940052
sp|Q6UWY0|ARSK_HUMAN	ARSK	-2.24365	1.30335
sp|O00192|ARVC_HUMAN	ARVCF	1.641	1.3156
sp|Q13510|ASAH1_HUMAN	ASAH1	-1.58487	2.78988
sp|Q8N3C0|ASCC3_HUMAN	ASCC3	1.25905	1.35372
sp|P08243|ASNS_HUMAN	ASNS	0.517917	0.279423
sp|Q12797|ASPH_HUMAN	ASPH	0.15469	0.799796
sp|Q9BZE9|ASPC1_HUMAN	ASPSCR1	3.23609	2.7393
sp|Q9NVI7|ATD3A_HUMAN	ATAD3A	0.844493	1.56521
sp|Q5T9A4|ATD3B_HUMAN	ATAD3B	0.654083	0.728929
sp|Q9BSB4|ATGA1_HUMAN	ATG101	2.76889	1.14271
sp|Q2TAZ0|ATG2A_HUMAN	ATG2A	0.38395	0.210547
sp|Q9NT62|ATG3_HUMAN	ATG3	2.58049	2.45493
sp|Q7Z3C6|ATG9A_HUMAN	ATG9A	2.75119	2.92483
sp|P31939|PUR9_HUMAN	ATIC	1.09591	1.38463
sp|Q8NHH9|ATLA2_HUMAN	ATL2	1.20042	0.825096
sp|Q6DD88|ATLA3_HUMAN	ATL3	1.09456	1.80333
sp|P98196|AT11A_HUMAN	ATP11A	2.69152	1.27191
sp|Q9Y2G3|AT11B_HUMAN	ATP11B	2.00303	1.36778
sp|Q8NB49|AT11C_HUMAN	ATP11C	1.80418	2.47715
sp|Q9HD20|AT131_HUMAN	ATP13A1	0.320108	0.154917
sp|Q9NQ11|AT132_HUMAN	ATP13A2	0.719245	2.08127
sp|P05023|AT1A1_HUMAN	ATP1A1	3.76131	2.77956
sp|P13637|AT1A3_HUMAN	ATP1A3	2.82465	0.954148
sp|P05026|AT1B1_HUMAN	ATP1B1	3.73093	2.33617
sp|P54709|AT1B3_HUMAN	ATP1B3	3.27331	3.33967
sp|P16615|AT2A2_HUMAN	ATP2A2	1.33409	2.49759
sp|P20020|AT2B1_HUMAN	ATP2B1	2.56276	2.92584
sp|Q16720|AT2B3_HUMAN	ATP2B3	0.533839	0.629385
sp|P23634|AT2B4_HUMAN	ATP2B4	3.2595	5.10442
sp|P98194|AT2C1_HUMAN	ATP2C1	2.7811	3.08325
sp|P25705|ATPA_HUMAN	ATP5F1A	1.10957	2.72517
sp|P06576|ATPB_HUMAN	ATP5F1B	1.25223	5.82875
sp|P36542|ATPG_HUMAN	ATP5F1C	2.67791	1.08509
sp|P30049|ATPD_HUMAN	ATP5F1D	1.25185	3.3321
sp|Q9UII2|ATIF1_HUMAN	ATP5IF1	0.445106	1.94974
sp|P56385|ATP5I_HUMAN	ATP5ME	0.754221	2.28947
sp|O75964|ATP5L_HUMAN	ATP5MG	0.37868	1.5133
sp|P24539|AT5F1_HUMAN	ATP5PB	1.15233	2.05862
sp|O75947|ATP5H_HUMAN	ATP5PD	0.515106	0.531324
sp|P18859|ATP5J_HUMAN	ATP5PF	1.35039	2.35215
sp|P48047|ATPO_HUMAN	ATP5PO	1.21576	2.75047
sp|Q15904|VAS1_HUMAN	ATP6AP1	0.721745	2.16586
sp|O75787|RENR_HUMAN	ATP6AP2	2.2641	3.42048
sp|Q93050|VPP1_HUMAN	ATP6V0A1	0.494234	1.78479
sp|Q9Y487|VPP2_HUMAN	ATP6V0A2	1.68097	2.19997
sp|P27449|VATL_HUMAN	ATP6V0C	0.868772	3.75267
sp|P61421|VA0D1_HUMAN	ATP6V0D1	0.0852732	0.600289
sp|P38606|VATA_HUMAN	ATP6V1A	0.175047	1.56175
sp|P21281|VATB2_HUMAN	ATP6V1B2	0.52246	1.36731
sp|P21283|VATC1_HUMAN	ATP6V1C1	0.1735	0.928698
sp|Q9Y5K8|VATD_HUMAN	ATP6V1D	-0.0693954	0.0511124
sp|P36543|VATE1_HUMAN	ATP6V1E1	0.220128	2.13911
sp|Q16864|VATF_HUMAN	ATP6V1F	0.167762	1.82161
sp|O75348|VATG1_HUMAN	ATP6V1G1	0.197364	1.01685
sp|Q9UI12|VATH_HUMAN	ATP6V1H	0.349703	1.80913
sp|Q04656|ATP7A_HUMAN	ATP7A	1.18688	0.754406
sp|P35670|ATP7B_HUMAN	ATP7B	2.10504	3.21943
sp|Q9Y2Q0|AT8A1_HUMAN	ATP8A1	1.42035	2.87927
sp|P98198|AT8B2_HUMAN	ATP8B2	0.918172	0.326291
sp|O75110|ATP9A_HUMAN	ATP9A	0.676389	0.961452
sp|O43861|ATP9B_HUMAN	ATP9B	1.54983	3.49463
sp|Q5TC12|ATPF1_HUMAN	ATPAF1	-0.394008	0.136244
sp|Q6UW56|ARAID_HUMAN	ATRAID	0.228963	1.89262
sp|O75882|ATRN_HUMAN	ATRN	1.93042	1.28367
sp|Q9UBB4|ATX10_HUMAN	ATXN10	0.948827	1.68486
sp|Q9Y679|AUP1_HUMAN	AUP1	3.82861	3.30558
sp|O14965|AURKA_HUMAN	AURKA	2.11936	2.18099
sp|Q96GD4|AURKB_HUMAN	AURKB	1.5246	0.755766
sp|P61769|B2MG_HUMAN	B2M	3.74716	1.70742
sp|Q96L58|B3GT6_HUMAN	B3GALT6	2.89685	2.26496
sp|O94766|B3GA3_HUMAN	B3GAT3	3.04107	1.83644
sp|P15291|B4GT1_HUMAN	B4GALT1	2.09098	1.78383
sp|O43505|B4GA1_HUMAN	B4GAT1	2.80079	2.63135
sp|P56817|BACE1_HUMAN	BACE1	-0.523965	0.358827
sp|Q9Y5Z0|BACE2_HUMAN	BACE2	2.54736	1.76644
sp|O95817|BAG3_HUMAN	BAG3	3.02254	1.32067
sp|Q9UL15|BAG5_HUMAN	BAG5	-1.63975	0.455531
sp|P46379|BAG6_HUMAN	BAG6	1.58768	1.18588
sp|Q9UQB8|BAIP2_HUMAN	BAIAP2	0.552691	0.440836
sp|Q9UHR4|BI2L1_HUMAN	BAIAP2L1	0.598286	0.299183
sp|O75531|BAF_HUMAN	BANF1	2.09714	2.72288
sp|P80723|BASP1_HUMAN	BASP1	0.601518	0.544984
sp|Q07812|BAX_HUMAN	BAX	0.652189	0.244669
sp|Q9NRL2|BAZ1A_HUMAN	BAZ1A	0.681403	1.18227
sp|Q9UIG0|BAZ1B_HUMAN	BAZ1B	-0.135494	0.403451
sp|Q9UIF9|BAZ2A_HUMAN	BAZ2A	0.538992	2.09006
sp|P51572|BAP31_HUMAN	BCAP31	0.508903	2.27903
sp|P12694|ODBA_HUMAN	BCKDHA	-4.44262	2.29218
sp|Q9HB09|B2L12_HUMAN	BCL2L12	1.45956	0.456356
sp|Q9BXK5|B2L13_HUMAN	BCL2L13	0.308953	0.319098
sp|P11274|BCR_HUMAN	BCR	1.06418	1.21811
sp|Q9Y276|BCS1_HUMAN	BCS1L	0.551886	0.598545
sp|Q14457|BECN1_HUMAN	BECN1	0.121589	0.0277086
sp|O15155|BET1_HUMAN	BET1	2.41272	2.52891
sp|Q9NYM9|BET1L_HUMAN	BET1L	2.41814	1.10211
sp|Q9NR09|BIRC6_HUMAN	BIRC6	1.06883	0.726194
sp|Q13867|BLMH_HUMAN	BLMH	0.541379	0.913695
sp|P78537|BL1S1_HUMAN	BLOC1S1	-0.497346	1.76589
sp|Q6QNY1|BL1S2_HUMAN	BLOC1S2	-0.0532315	0.0893735
sp|P53004|BIEA_HUMAN	BLVRA	-0.035751	0.013025
sp|P30043|BLVRB_HUMAN	BLVRB	2.09099	2.03896
sp|P36894|BMR1A_HUMAN	BMPR1A	1.15434	1.27035
sp|O00238|BMR1B_HUMAN	BMPR1B	1.39804	1.83341
sp|Q13873|BMPR2_HUMAN	BMPR2	3.53349	1.41865
sp|Q12981|SEC20_HUMAN	BNIP1	-0.0877919	0.0334254
sp|O60238|BNI3L_HUMAN	BNIP3L	2.88161	2.13067
sp|Q969J3|BORC5_HUMAN	BORCS5	-0.217244	1.03055
sp|Q96GS4|BORC6_HUMAN	BORCS6	-0.353672	2.0219
sp|Q96B45|BORC7_HUMAN	BORCS7	-0.529517	2.0823
sp|Q96FH0|BORC8_HUMAN	BORCS8	-0.40883	1.16388
sp|O95861|BPNT1_HUMAN	BPNT1	1.57957	1.58079
sp|Q9NX62|IMPA3_HUMAN	BPNT2	1.91035	1.07263
sp|Q12830|BPTF_HUMAN	BPTF	-0.156574	0.104786
sp|P51587|BRCA2_HUMAN	BRCA2	6.02684	2.42134
sp|Q8WY22|BRI3B_HUMAN	BRI3BP	1.63929	2.27564
sp|Q5VW32|BROX_HUMAN	BROX	2.94306	2.18373
sp|Q9NW68|BSDC1_HUMAN	BSDC1	2.95549	1.71584
sp|P35613|BASI_HUMAN	BSG	1.32849	2.35415
sp|O14981|BTAF1_HUMAN	BTAF1	-0.386404	0.391517
sp|Q7KYR7|BT2A1_HUMAN	BTN2A1	0.549317	0.737943
sp|O43684|BUB3_HUMAN	BUB3	1.24686	2.19549
sp|Q9Y6E2|5MP1_HUMAN	BZW2	1.54294	1.69719
sp|Q96F05|CK024_HUMAN	C11orf24	3.91536	1.59532
sp|Q9UFG5|CS025_HUMAN	C19orf25	2.04749	1.58775
sp|Q9H425|CA198_HUMAN	C1orf198	2.03647	1.82109
sp|Q07021|C1QBP_HUMAN	C1QBP	1.63385	2.4412
sp|Q86YS7|C2CD5_HUMAN	C2CD5	0.297873	0.305567
sp|P01024|CO3_HUMAN	C3	2.08732	0.4372
sp|F5H4A9|CC080_HUMAN	C3orf80	1.02503	1.01488
sp|P0C0L4|CO4A_HUMAN	C4A	4.57713	1.72966
sp|Q7Z4R8|CF120_HUMAN	C6orf120	1.61187	2.09566
sp|Q9H7E9|CH033_HUMAN	C8orf33	1.20441	1.45524
sp|Q96LT7|CI072_HUMAN	C9orf72	-1.14583	0.706952
sp|P00918|CAH2_HUMAN	CA2	3.02682	2.62025
sp|Q9Y376|CAB39_HUMAN	CAB39	2.45137	3.03277
sp|Q5VU97|CAHD1_HUMAN	CACHD1	2.64144	1.45588
sp|P54289|CA2D1_HUMAN	CACNA2D1	1.98798	2.29655
sp|Q9NY47|CA2D2_HUMAN	CACNA2D2	2.77498	2.21573
sp|Q9HB71|CYBP_HUMAN	CACYBP	1.40698	1.6025
sp|P27708|PYR1_HUMAN	CAD	2.02725	2.07579
sp|Q9BY67|CADM1_HUMAN	CADM1	1.62766	1.21099
sp|Q9P1Z2|CACO1_HUMAN	CALCOCO1	2.59706	0.830294
sp|Q13137|CACO2_HUMAN	CALCOCO2	3.64419	1.62344
sp|P0DP23|CALM1_HUMAN	CALM1	1.69324	2.02524
sp|P27797|CALR_HUMAN	CALR	1.80428	2.74743
sp|O43852|CALU_HUMAN	CALU	0.984121	0.815095
sp|Q13557|KCC2D_HUMAN	CAMK2D	0.8926	1.32623
sp|P49069|CAMLG_HUMAN	CAMLG	1.12331	1.52541
sp|Q86VP6|CAND1_HUMAN	CAND1	1.26657	1.98771
sp|Q8WVQ1|CANT1_HUMAN	CANT1	1.17993	1.04171
sp|P27824|CALX_HUMAN	CANX	1.18348	2.15184
sp|Q01518|CAP1_HUMAN	CAP1	1.83195	2.49058
sp|O75808|CAN15_HUMAN	CAPN15	-0.670645	0.822329
sp|P04632|CPNS1_HUMAN	CAPNS1	3.12613	1.59187
sp|Q14444|CAPR1_HUMAN	CAPRIN1	-0.145078	0.0304737
sp|P52907|CAZA1_HUMAN	CAPZA1	1.25592	2.71892
sp|P47755|CAZA2_HUMAN	CAPZA2	0.915445	1.32407
sp|P47756|CAPZB_HUMAN	CAPZB	0.531277	0.318183
sp|P49589|SYCC_HUMAN	CARS1	1.90914	1.37185
sp|O14936|CSKP_HUMAN	CASK	2.13166	2.02075
sp|P04040|CATA_HUMAN	CAT	0.182313	0.207913
sp|Q03135|CAV1_HUMAN	CAV1	2.72535	1.19721
sp|Q8N350|CBARP_HUMAN	CBARP	0.593732	1.19264
sp|Q13951|PEBB_HUMAN	CBFB	0.604022	0.192486
sp|P22681|CBL_HUMAN	CBL	0.82187	1.28668
sp|P16152|CBR1_HUMAN	CBR1	1.68075	0.720959
sp|P35520|CBS_HUMAN	CBS	0.31669	0.0783487
sp|Q13185|CBX3_HUMAN	CBX3	-0.230172	0.790239
sp|Q6P1N0|C2D1A_HUMAN	CC2D1A	1.86915	1.21502
sp|Q9H6E4|CC134_HUMAN	CCDC134	1.67139	2.12524
sp|Q96M89|CC138_HUMAN	CCDC138	3.90772	1.98252
sp|Q49A88|CCD14_HUMAN	CCDC14	1.044	0.883838
sp|Q8NDH2|CC168_HUMAN	CCDC168	-0.965609	2.47667
sp|O60826|CCD22_HUMAN	CCDC22	0.0668392	0.171479
sp|Q96A33|CCD47_HUMAN	CCDC47	0.501185	1.89836
sp|Q96ER9|MITOK_HUMAN	CCDC51	1.59267	2.1196
sp|Q3V6T2|GRDN_HUMAN	CCDC88A	1.4522	0.74883
sp|Q9P219|DAPLE_HUMAN	CCDC88C	-0.41525	0.207472
sp|Q567U6|CCD93_HUMAN	CCDC93	0.34	0.330982
sp|P14635|CCNB1_HUMAN	CCNB1	1.61536	2.18983
sp|Q8ND76|CCNY_HUMAN	CCNY	1.43619	0.885464
sp|Q9ULG6|CCPG1_HUMAN	CCPG1	3.55429	2.00129
sp|P78371|TCPB_HUMAN	CCT2	1.26478	1.15358
sp|P49368|TCPG_HUMAN	CCT3	1.69109	2.14838
sp|P50991|TCPD_HUMAN	CCT4	1.22633	1.8287
sp|P48643|TCPE_HUMAN	CCT5	2.21881	1.94134
sp|P40227|TCPZ_HUMAN	CCT6A	1.57609	2.16622
sp|Q99832|TCPH_HUMAN	CCT7	0.372516	0.147352
sp|P50990|TCPQ_HUMAN	CCT8	2.07252	1.89908
sp|P86791|CCZ1_HUMAN	CCZ1	0.136877	0.852297
sp|Q6YHK3|CD109_HUMAN	CD109	3.51542	1.75013
sp|Q5ZPR3|CD276_HUMAN	CD276	2.93857	1.72529
sp|Q9Y5K6|CD2AP_HUMAN	CD2AP	1.59807	2.60107
sp|Q9NPF0|CD320_HUMAN	CD320	5.66144	3.46292
sp|Q08722|CD47_HUMAN	CD47	2.05848	3.1809
sp|P08174|DAF_HUMAN	CD55	3.00537	2.09975
sp|P13987|CD59_HUMAN	CD59	2.70879	2.85244
sp|P08962|CD63_HUMAN	CD63	0.846521	2.1432
sp|P60033|CD81_HUMAN	CD81	3.98589	2.04372
sp|P14209|CD99_HUMAN	CD99	2.61595	2.23342
sp|Q8TCZ2|C99L2_HUMAN	CD99L2	5.12601	2.4313
sp|O75794|CD123_HUMAN	CDC123	2.15001	3.47243
sp|Q12834|CDC20_HUMAN	CDC20	1.94075	1.49081
sp|Q16543|CDC37_HUMAN	CDC37	1.40711	0.969225
sp|P60953|CDC42_HUMAN	CDC42	2.92274	1.748
sp|Q5VT25|MRCKA_HUMAN	CDC42BPA	2.09954	1.52186
sp|Q9Y5S2|MRCKB_HUMAN	CDC42BPB	0.179812	0.226547
sp|Q00587|BORG5_HUMAN	CDC42EP1	1.43297	1.13781
sp|Q9NRR3|C42S2_HUMAN	CDC42SE2	1.59688	1.31251
sp|Q99459|CDC5L_HUMAN	CDC5L	0.42973	0.564117
sp|Q99618|CDCA3_HUMAN	CDCA3	1.71511	1.57915
sp|Q53HL2|BOREA_HUMAN	CDCA8	1.3886	1.86248
sp|P19022|CADH2_HUMAN	CDH2	3.04273	2.00977
sp|O14735|CDIPT_HUMAN	CDIPT	1.55267	1.02791
sp|P06493|CDK1_HUMAN	CDK1	0.929826	0.285207
sp|P24941|CDK2_HUMAN	CDK2	2.3465	1.48583
sp|Q00535|CDK5_HUMAN	CDK5	1.97447	1.18272
sp|Q96JB5|CK5P3_HUMAN	CDK5RAP3	1.38873	1.27531
sp|Q5VV42|CDKAL_HUMAN	CDKAL1	0.668924	1.49946
sp|P42771|CDN2A_HUMAN	CDKN2A	2.72373	2.03008
sp|O95674|CDS2_HUMAN	CDS2	2.10056	1.22271
sp|Q15517|CDSN_HUMAN	CDSN	3.5841	3.02809
sp|Q9UKY7|CDV3_HUMAN	CDV3	1.42514	0.36917
sp|Q9NYQ7|CELR3_HUMAN	CELSR3	0.549144	0.226573
sp|Q9UHN6|CEIP2_HUMAN	CEMIP2	0.815665	0.414541
sp|Q02224|CENPE_HUMAN	CENPE	-0.294374	0.0544063
sp|P49454|CENPF_HUMAN	CENPF	0.391242	0.481584
sp|Q7Z7K6|CENPV_HUMAN	CENPV	1.98002	1.3574
sp|Q9UPN4|CP131_HUMAN	CEP131	2.00482	0.898503
sp|Q5SW79|CE170_HUMAN	CEP170	0.997706	0.615554
sp|O15078|CE290_HUMAN	CEP290	0.177947	0.102404
sp|O95684|CEP43_HUMAN	CEP43	1.64618	0.733328
sp|Q53EZ4|CEP55_HUMAN	CEP55	1.56553	0.83661
sp|Q8TCT0|CERK1_HUMAN	CERK	4.32529	2.46317
sp|P41208|CETN2_HUMAN	CETN2	0.70388	0.896726
sp|Q494V2|CP100_HUMAN	CFAP100	4.23535	2.23533
sp|P57076|CF298_HUMAN	CFAP298	-0.619655	0.088459
sp|P23528|COF1_HUMAN	CFL1	2.32387	3.53389
sp|Q9Y281|COF2_HUMAN	CFL2	2.06255	2.57345
sp|Q9P2M7|CING_HUMAN	CGN	0.81862	1.06831
sp|Q9NX63|MIC19_HUMAN	CHCHD3	0.838534	2.54013
sp|Q8N4Q1|MIA40_HUMAN	CHCHD4	-2.02485	3.40061
sp|Q14839|CHD4_HUMAN	CHD4	0.192277	1.01555
sp|Q9HCK8|CHD8_HUMAN	CHD8	-0.202061	0.16114
sp|O14757|CHK1_HUMAN	CHEK1	-0.75023	0.270179
sp|Q8IWX8|CHERP_HUMAN	CHERP	0.296117	0.346193
sp|Q9UKJ5|CHIC2_HUMAN	CHIC2	3.00203	1.29102
sp|Q9BWS9|CHID1_HUMAN	CHID1	0.733951	0.540443
sp|Q9HD42|CHM1A_HUMAN	CHMP1A	1.5991	2.30803
sp|Q7LBR1|CHM1B_HUMAN	CHMP1B	1.57629	3.61618
sp|O43633|CHM2A_HUMAN	CHMP2A	1.84633	2.86575
sp|Q9UQN3|CHM2B_HUMAN	CHMP2B	1.22972	0.525572
sp|Q9H444|CHM4B_HUMAN	CHMP4B	2.52333	1.81934
sp|Q9NZZ3|CHMP5_HUMAN	CHMP5	1.8291	2.33571
sp|Q96FZ7|CHMP6_HUMAN	CHMP6	0.905318	0.899227
sp|Q8WUX9|CHMP7_HUMAN	CHMP7	2.59197	1.03579
sp|Q9UHD1|CHRD1_HUMAN	CHORDC1	1.17617	0.748284
sp|Q99653|CHP1_HUMAN	CHP1	2.29049	1.85714
sp|Q9P2E5|CHPF2_HUMAN	CHPF2	2.52733	1.84122
sp|Q8WUD6|CHPT1_HUMAN	CHPT1	3.47519	2.11325
sp|Q8NCH0|CHSTE_HUMAN	CHST14	-2.52342	1.40523
sp|O15111|IKKA_HUMAN	CHUK	2.78888	2.99388
sp|Q6FI81|CPIN1_HUMAN	CIAPIN1	0.818416	0.425727
sp|Q8IUL8|CILP2_HUMAN	CILP2	-0.732791	0.27362
sp|Q8N5K1|CISD2_HUMAN	CISD2	1.33317	2.93704
sp|O14578|CTRO_HUMAN	CIT	1.92809	1.59935
sp|Q07065|CKAP4_HUMAN	CKAP4	0.976402	2.69283
sp|Q14008|CKAP5_HUMAN	CKAP5	0.580831	3.08416
sp|P12277|KCRB_HUMAN	CKB	1.93482	3.22941
sp|P12532|KCRU_HUMAN	CKMT1B	1.00704	1.58782
sp|O75122|CLAP2_HUMAN	CLASP2	1.51408	1.49721
sp|Q96S66|CLCC1_HUMAN	CLCC1	0.976855	1.71316
sp|P51790|CLCN3_HUMAN	CLCN3	1.37944	1.29696
sp|P51795|CLCN5_HUMAN	CLCN5	1.48332	1.88967
sp|P51797|CLCN6_HUMAN	CLCN6	1.55275	1.10101
sp|P51798|CLCN7_HUMAN	CLCN7	0.167247	2.51462
sp|Q9NY35|CLDN1_HUMAN	CLDND1	2.75	1.09882
sp|O14967|CLGN_HUMAN	CLGN	0.100312	0.0529873
sp|O00299|CLIC1_HUMAN	CLIC1	2.67403	3.16413
sp|Q9Y696|CLIC4_HUMAN	CLIC4	2.06844	0.974473
sp|Q14677|EPN4_HUMAN	CLINT1	0.501837	1.90564
sp|P30622|CLIP1_HUMAN	CLIP1	-0.527889	0.197773
sp|Q96JQ2|CLMN_HUMAN	CLMN	1.05115	1.51245
sp|Q13286|CLN3_HUMAN	CLN3	1.74029	1.07737
sp|O75503|CLN5_HUMAN	CLN5	-3.35773	3.88433
sp|P54105|ICLN_HUMAN	CLNS1A	2.20988	2.99114
sp|Q9H078|CLPB_HUMAN	CLPB	1.1811	1.41373
sp|Q16740|CLPP_HUMAN	CLPP	0.730837	0.31061
sp|O96005|CLPT1_HUMAN	CLPTM1	1.67933	2.34925
sp|Q96KA5|CLP1L_HUMAN	CLPTM1L	1.13631	1.78096
sp|O76031|CLPX_HUMAN	CLPX	1.61158	2.04776
sp|Q9BQT9|CSTN3_HUMAN	CLSTN3	0.621781	0.14935
sp|Q00610|CLH1_HUMAN	CLTC	1.75725	2.95645
sp|Q8NFW8|NEUA_HUMAN	CMAS	0.595277	0.947061
sp|Q8IY22|CMIP_HUMAN	CMIP	2.65002	0.669674
sp|P30085|KCY_HUMAN	CMPK1	1.69338	0.769196
sp|Q9NX76|CKLF6_HUMAN	CMTM6	3.21309	1.61853
sp|Q96KP4|CNDP2_HUMAN	CNDP2	0.75582	0.484421
sp|Q9P003|CNIH4_HUMAN	CNIH4	2.06988	2.48437
sp|Q6P9H4|CNKR3_HUMAN	CNKSR3	0.955321	0.755772
sp|Q15417|CNN3_HUMAN	CNN3	1.27562	2.609
sp|Q9H8M5|CNNM2_HUMAN	CNNM2	1.46652	0.835588
sp|Q8NE01|CNNM3_HUMAN	CNNM3	2.2775	1.16598
sp|Q6P4Q7|CNNM4_HUMAN	CNNM4	3.18776	4.07821
sp|A5YKK6|CNOT1_HUMAN	CNOT1	1.01286	1.17069
sp|P09543|CN37_HUMAN	CNP	1.40394	2.8777
sp|Q9Y2B0|CNPY2_HUMAN	CNPY2	-1.64487	0.321214
sp|Q9BT09|CNPY3_HUMAN	CNPY3	1.70648	1.88627
sp|Q12860|CNTN1_HUMAN	CNTN1	-0.459689	0.262717
sp|Q9UHC6|CNTP2_HUMAN	CNTNAP2	2.64443	2.14541
sp|Q9Y2R0|COA3_HUMAN	COA3	0.741206	1.54614
sp|Q5JTJ3|COA6_HUMAN	COA6	0.90745	2.14941
sp|O43405|COCH_HUMAN	COCH	1.6145	1.22854
sp|Q14746|COG2_HUMAN	COG2	1.19137	0.526639
sp|Q9H9E3|COG4_HUMAN	COG4	4.02012	0.887666
sp|Q9UP83|COG5_HUMAN	COG5	0.425766	0.16784
sp|P83436|COG7_HUMAN	COG7	2.57081	1.09157
sp|Q5TAT6|CODA1_HUMAN	COL13A1	2.04266	3.1209
sp|Q05707|COEA1_HUMAN	COL14A1	1.18622	0.706282
sp|P39060|COIA1_HUMAN	COL18A1	1.53929	0.916942
sp|P08572|CO4A2_HUMAN	COL4A2	1.12892	1.17915
sp|P12109|CO6A1_HUMAN	COL6A1	1.77585	3.15631
sp|Q5KU26|COL12_HUMAN	COLEC12	2.9975	1.3642
sp|Q8NBJ5|GT251_HUMAN	COLGALT1	0.228323	0.0591561
sp|Q8N668|COMD1_HUMAN	COMMD1	0.363595	1.53219
sp|Q86VX2|COMD7_HUMAN	COMMD7	-0.430042	1.969
sp|Q9P000|COMD9_HUMAN	COMMD9	0.449632	1.34984
sp|P21964|COMT_HUMAN	COMT	1.5165	1.4052
sp|P53621|COPA_HUMAN	COPA	2.4167	2.76909
sp|P53618|COPB_HUMAN	COPB1	1.52114	0.839536
sp|P35606|COPB2_HUMAN	COPB2	1.68366	3.1667
sp|Q9Y678|COPG1_HUMAN	COPG1	1.70439	1.25337
sp|Q9UBF2|COPG2_HUMAN	COPG2	2.17691	1.60076
sp|Q9UNS2|CSN3_HUMAN	COPS3	1.98822	2.0135
sp|Q9BT78|CSN4_HUMAN	COPS4	0.975381	1.94356
sp|Q92905|CSN5_HUMAN	COPS5	1.31105	0.54043
sp|Q9H9Q2|CSN7B_HUMAN	COPS7B	0.518098	2.47937
sp|Q99627|CSN8_HUMAN	COPS8	0.908673	0.512504
sp|P61923|COPZ1_HUMAN	COPZ1	2.30086	2.12435
sp|Q8NI60|COQ8A_HUMAN	COQ8A	2.26416	2.3688
sp|Q9BR76|COR1B_HUMAN	CORO1B	1.06007	2.103
sp|Q9ULV4|COR1C_HUMAN	CORO1C	0.841622	1.62405
sp|Q14019|COTL1_HUMAN	COTL1	1.37418	0.60911
sp|P13073|COX41_HUMAN	COX4I1	1.12615	1.61422
sp|P20674|COX5A_HUMAN	COX5A	1.4239	2.40324
sp|P10606|COX5B_HUMAN	COX5B	1.1153	1.80564
sp|P14406|CX7A2_HUMAN	COX7A2	0.442448	0.893246
sp|O75976|CBPD_HUMAN	CPD	2.89806	2.00997
sp|P16870|CBPE_HUMAN	CPE	0.128058	0.0579812
sp|Q99829|CPNE1_HUMAN	CPNE1	1.70673	1.79437
sp|O75131|CPNE3_HUMAN	CPNE3	1.64464	0.409584
sp|Q86YQ8|CPNE8_HUMAN	CPNE8	3.57625	2.32413
sp|P36551|HEM6_HUMAN	CPOX	2.05146	3.16542
sp|P31327|CPSM_HUMAN	CPS1	0.882544	0.34173
sp|Q16630|CPSF6_HUMAN	CPSF6	1.28727	0.748783
sp|P50416|CPT1A_HUMAN	CPT1A	2.02742	1.60353
sp|P23786|CPT2_HUMAN	CPT2	1.5275	2.14076
sp|Q9H3G5|CPVL_HUMAN	CPVL	-3.0062	3.74882
sp|P16220|CREB1_HUMAN	CREB1	1.77263	0.768059
sp|O75629|CREG1_HUMAN	CREG1	-2.34349	2.02012
sp|P46109|CRKL_HUMAN	CRKL	2.3561	0.838181
sp|O75718|CRTAP_HUMAN	CRTAP	1.86852	2.41316
sp|Q08257|QOR_HUMAN	CRYZ	1.3208	2.05861
sp|O95825|QORL1_HUMAN	CRYZL1	0.514899	1.24779
sp|O75390|CISY_HUMAN	CS	1.39652	2.69783
sp|O75534|CSDE1_HUMAN	CSDE1	1.65696	1.7646
sp|P55060|XPO2_HUMAN	CSE1L	1.54045	0.921754
sp|P41240|CSK_HUMAN	CSK	1.58037	1.20625
sp|P48729|KC1A_HUMAN	CSNK1A1	1.74768	1.17261
sp|P48730|KC1D_HUMAN	CSNK1D	1.46404	1.20655
sp|P49674|KC1E_HUMAN	CSNK1E	2.66215	1.25471
sp|Q9HCP0|KC1G1_HUMAN	CSNK1G1	4.10696	2.57968
sp|P78368|KC1G2_HUMAN	CSNK1G2	1.7871	0.67203
sp|Q9Y6M4|KC1G3_HUMAN	CSNK1G3	3.09341	1.56865
sp|P68400|CSK21_HUMAN	CSNK2A1	2.07115	1.98403
sp|P67870|CSK2B_HUMAN	CSNK2B	2.41855	2.6078
sp|Q16527|CSRP2_HUMAN	CSRP2	1.11669	1.29199
sp|P04080|CYTB_HUMAN	CSTB	2.44075	2.90149
sp|Q12996|CSTF3_HUMAN	CSTF3	0.932393	1.4789
sp|Q9GZU7|CTDS1_HUMAN	CTDSP1	2.00276	3.14581
sp|O15194|CTDSL_HUMAN	CTDSPL	0.488215	0.105923
sp|P35221|CTNA1_HUMAN	CTNNA1	1.05147	0.851884
sp|P35222|CTNB1_HUMAN	CTNNB1	1.9641	2.34178
sp|O60716|CTND1_HUMAN	CTNND1	1.81077	2.52057
sp|O60931|CTNS_HUMAN	CTNS	-0.0482341	0.13667
sp|P17812|PYRG1_HUMAN	CTPS1	2.1998	2.10097
sp|P10619|PPGB_HUMAN	CTSA	-3.44154	4.17545
sp|P07858|CATB_HUMAN	CTSB	-1.85416	2.35754
sp|P53634|CATC_HUMAN	CTSC	-3.16039	2.76067
sp|P09668|CATH_HUMAN	CTSH	-2.44682	2.44308
sp|P07711|CATL1_HUMAN	CTSL	-1.61488	2.49007
sp|P43234|CATO_HUMAN	CTSO	-1.82008	2.58035
sp|O60911|CATL2_HUMAN	CTSV	-2.62708	2.19362
sp|Q14247|SRC8_HUMAN	CTTN	1.45593	1.63139
sp|Q13616|CUL1_HUMAN	CUL1	1.48599	2.54926
sp|Q13618|CUL3_HUMAN	CUL3	0.968359	0.967076
sp|Q13620|CUL4B_HUMAN	CUL4B	0.168	0.132862
sp|O60888|CUTA_HUMAN	CUTA	1.10582	1.12678
sp|Q13948|CASP_HUMAN	CUX1	3.30447	2.55896
sp|P78310|CXAR_HUMAN	CXADR	3.32168	1.29877
sp|P00167|CYB5_HUMAN	CYB5A	0.988961	2.66142
sp|O43169|CYB5B_HUMAN	CYB5B	1.22418	1.89338
sp|Q9UHQ9|NB5R1_HUMAN	CYB5R1	0.809283	1.50175
sp|P00387|NB5R3_HUMAN	CYB5R3	1.10166	1.86425
sp|P08574|CY1_HUMAN	CYC1	1.35378	3.05388
sp|P99999|CYC_HUMAN	CYCS	1.11197	2.40631
sp|Q7L576|CYFP1_HUMAN	CYFIP1	1.46643	2.27591
sp|Q96F07|CYFP2_HUMAN	CYFIP2	1.24315	1.20493
sp|Q6UW02|CP20A_HUMAN	CYP20A1	0.925061	1.77425
sp|Q16850|CP51A_HUMAN	CYP51A1	1.24948	2.26804
sp|Q9NUQ9|CYRIB_HUMAN	CYRIB	1.83341	1.39171
sp|Q9H1C7|CYTM1_HUMAN	CYSTM1	1.18372	0.875727
sp|Q9Y4D1|DAAM1_HUMAN	DAAM1	2.95137	2.02774
sp|Q86T65|DAAM2_HUMAN	DAAM2	1.20267	0.507648
sp|P61803|DAD1_HUMAN	DAD1	0.168794	0.0997421
sp|Q14118|DAG1_HUMAN	DAG1	4.06245	2.40366
sp|Q8NCG7|DGLB_HUMAN	DAGLB	2.22042	2.91606
sp|P51398|RT29_HUMAN	DAP3	1.49584	2.2073
sp|P14868|SYDC_HUMAN	DARS1	1.78159	2.46167
sp|Q6PI48|SYDM_HUMAN	DARS2	-0.0807246	0.015719
sp|Q16643|DREB_HUMAN	DBN1	1.24366	1.51274
sp|Q9UJU6|DBNL_HUMAN	DBNL	1.26628	1.46072
sp|P61962|DCAF7_HUMAN	DCAF7	-0.264643	0.283807
sp|Q8N8Z6|DCBD1_HUMAN	DCBLD1	2.12195	1.7064
sp|Q96PD2|DCBD2_HUMAN	DCBLD2	4.04572	3.14973
sp|Q9NPI6|DCP1A_HUMAN	DCP1A	0.0362712	0.12688
sp|Q13561|DCTN2_HUMAN	DCTN2	1.35785	2.0583
sp|Q9UJW0|DCTN4_HUMAN	DCTN4	1.73046	2.59548
sp|Q16531|DDB1_HUMAN	DDB1	0.47827	2.22984
sp|Q5TDH0|DDI2_HUMAN	DDI2	1.63939	1.6927
sp|P39656|OST48_HUMAN	DDOST	1.11896	2.94325
sp|Q16832|DDR2_HUMAN	DDR2	0.313234	0.0848369
sp|Q96HY6|DDRGK_HUMAN	DDRGK1	1.42578	1.99152
sp|Q92841|DDX17_HUMAN	DDX17	0.978812	0.547056
sp|Q9NUU7|DD19A_HUMAN	DDX19A	1.30243	1.6099
sp|Q9NR30|DDX21_HUMAN	DDX21	0.241634	0.452464
sp|O00148|DX39A_HUMAN	DDX39A	0.423284	1.32896
sp|O00571|DDX3X_HUMAN	DDX3X	0.765577	0.599141
sp|Q7L014|DDX46_HUMAN	DDX46	0.225391	0.695233
sp|P17844|DDX5_HUMAN	DDX5	0.227588	0.192998
sp|P26196|DDX6_HUMAN	DDX6	0.997657	0.702522
sp|O15121|DEGS1_HUMAN	DEGS1	-0.0380352	0.00842122
sp|P35659|DEK_HUMAN	DEK	-0.00128063	0.00159446
sp|Q8TCE6|DEN10_HUMAN	DENND10	-0.0849352	0.177459
sp|A4D1U4|DEN11_HUMAN	DENND11	0.894018	2.17256
sp|O43583|DENR_HUMAN	DENR	1.0509	2.0953
sp|Q9BSY9|DESI2_HUMAN	DESI2	4.36653	3.05394
sp|O00273|DFFA_HUMAN	DFFA	2.15569	2.31707
sp|P98153|IDD_HUMAN	DGCR2	1.95479	1.6714
sp|Q15392|DHC24_HUMAN	DHCR24	1.76718	1.58982
sp|Q9UBM7|DHCR7_HUMAN	DHCR7	1.35812	2.49102
sp|Q86SQ9|DHDDS_HUMAN	DHDDS	1.82467	1.0895
sp|P00374|DYR_HUMAN	DHFR	2.997	1.6519
sp|Q02127|PYRD_HUMAN	DHODH	0.668344	0.627273
sp|O75911|DHRS3_HUMAN	DHRS3	1.8512	2.20609
sp|Q9Y394|DHRS7_HUMAN	DHRS7	0.541075	0.949284
sp|Q6IAN0|DRS7B_HUMAN	DHRS7B	0.881177	1.05716
sp|Q96HY7|DHTK1_HUMAN	DHTKD1	2.00807	2.93388
sp|Q7L2E3|DHX30_HUMAN	DHX30	1.86198	2.24999
sp|Q08211|DHX9_HUMAN	DHX9	1.04981	1.27046
sp|Q9NR28|DBLOH_HUMAN	DIABLO	0.406068	0.198601
sp|O60610|DIAP1_HUMAN	DIAPH1	0.91272	1.07537
sp|Q14689|DIP2A_HUMAN	DIP2A	2.37191	1.50625
sp|Q9P265|DIP2B_HUMAN	DIP2B	2.33382	1.73981
sp|Q9Y2E4|DIP2C_HUMAN	DIP2C	1.45062	0.414318
sp|Q9Y2L1|RRP44_HUMAN	DIS3	0.828128	0.60891
sp|P10515|ODP2_HUMAN	DLAT	1.06048	1.37811
sp|P09622|DLDH_HUMAN	DLD	1.65007	4.07082
sp|Q12959|DLG1_HUMAN	DLG1	1.9237	1.01022
sp|Q8TDM6|DLG5_HUMAN	DLG5	2.49304	2.12854
sp|Q9Y2H0|DLGP4_HUMAN	DLGAP4	2.57336	1.45501
sp|Q15398|DLGP5_HUMAN	DLGAP5	0.334757	0.572458
sp|O00548|DLL1_HUMAN	DLL1	3.68197	1.96304
sp|P36957|ODO2_HUMAN	DLST	1.4476	1.94837
sp|Q9NPF5|DMAP1_HUMAN	DMAP1	0.806656	0.549644
sp|Q8TDJ6|DMXL2_HUMAN	DMXL2	1.31684	1.02155
sp|Q86Y56|DAAF5_HUMAN	DNAAF5	2.06925	0.64866
sp|P31689|DNJA1_HUMAN	DNAJA1	1.28131	1.94934
sp|O60884|DNJA2_HUMAN	DNAJA2	1.53425	2.56395
sp|Q96EY1|DNJA3_HUMAN	DNAJA3	1.23713	1.60708
sp|P25685|DNJB1_HUMAN	DNAJB1	1.54772	3.10739
sp|Q9UBS4|DJB11_HUMAN	DNAJB11	1.67382	3.25847
sp|Q8IXB1|DJC10_HUMAN	DNAJC10	1.41249	2.6587
sp|O75165|DJC13_HUMAN	DNAJC13	0.713698	1.2899
sp|Q99543|DNJC2_HUMAN	DNAJC2	1.11958	1.48324
sp|Q13217|DNJC3_HUMAN	DNAJC3	0.493693	0.124985
sp|Q9H3Z4|DNJC5_HUMAN	DNAJC5	1.56862	2.10826
sp|Q99615|DNJC7_HUMAN	DNAJC7	1.81401	1.78091
sp|O75937|DNJC8_HUMAN	DNAJC8	0.723854	1.20657
sp|Q8WXX5|DNJC9_HUMAN	DNAJC9	0.20823	1.48208
sp|O00115|DNS2A_HUMAN	DNASE2	-2.78828	1.99341
sp|O00429|DNM1L_HUMAN	DNM1L	3.65537	2.31062
sp|P50570|DYN2_HUMAN	DNM2	0.791778	2.79904
sp|P26358|DNMT1_HUMAN	DNMT1	0.193335	0.633581
sp|Q14185|DOCK1_HUMAN	DOCK1	0.834181	1.59539
sp|Q5JSL3|DOC11_HUMAN	DOCK11	0.464162	0.677122
sp|Q96N67|DOCK7_HUMAN	DOCK7	1.24941	1.84984
sp|Q8NF50|DOCK8_HUMAN	DOCK8	0.456844	0.492706
sp|Q9BZ29|DOCK9_HUMAN	DOCK9	2.99829	1.86408
sp|O60762|DPM1_HUMAN	DPM1	0.694076	2.27105
sp|Q9P2X0|DPM3_HUMAN	DPM3	-0.0767528	0.081467
sp|Q86TI2|DPP9_HUMAN	DPP9	1.37971	1.26593
sp|Q9BPU6|DPYL5_HUMAN	DPYSL5	0.336497	0.33188
sp|Q9Y295|DRG1_HUMAN	DRG1	1.32689	2.34855
sp|P55039|DRG2_HUMAN	DRG2	2.56367	1.78337
sp|Q02487|DSC2_HUMAN	DSC2	-0.704872	0.20928
sp|Q14126|DSG2_HUMAN	DSG2	2.809	2.08309
sp|Q03001|DYST_HUMAN	DST	1.91272	3.38578
sp|P60981|DEST_HUMAN	DSTN	2.48007	2.63081
sp|Q9Y4J8|DTNA_HUMAN	DTNA	1.46865	2.45288
sp|P51452|DUS3_HUMAN	DUSP3	1.8082	3.51549
sp|Q99956|DUS9_HUMAN	DUSP9	2.32291	1.81257
sp|Q7RTS9|DYM_HUMAN	DYM	2.13211	1.54777
sp|Q14204|DYHC1_HUMAN	DYNC1H1	0.801955	3.66792
sp|Q13409|DC1I2_HUMAN	DYNC1I2	1.19858	2.08771
sp|Q9Y6G9|DC1L1_HUMAN	DYNC1LI1	1.52023	2.49636
sp|O43237|DC1L2_HUMAN	DYNC1LI2	-0.337929	0.345878
sp|Q8TF09|DLRB2_HUMAN	DYNLRB2	1.46227	2.24766
sp|P63172|DYLT1_HUMAN	DYNLT1	1.34752	1.34801
sp|P42892|ECE1_HUMAN	ECE1	1.63343	1.32494
sp|Q13011|ECH1_HUMAN	ECH1	1.08704	0.598666
sp|Q9NTX5|ECHD1_HUMAN	ECHDC1	0.446582	0.351064
sp|P30084|ECHM_HUMAN	ECHS1	1.83256	2.56426
sp|P42126|ECI1_HUMAN	ECI1	1.27804	0.771342
sp|O75521|ECI2_HUMAN	ECI2	-2.03293	1.25099
sp|Q5VYK3|ECM29_HUMAN	ECPAS	2.25145	2.4725
sp|Q9BQ95|ECSIT_HUMAN	ECSIT	1.34308	1.63226
sp|Q6P2E9|EDC4_HUMAN	EDC4	1.34784	0.944693
sp|O60869|EDF1_HUMAN	EDF1	1.73536	1.4217
sp|O43854|EDIL3_HUMAN	EDIL3	0.897514	1.22608
sp|Q15075|EEA1_HUMAN	EEA1	0.843263	1.77258
sp|P68104|EF1A1_HUMAN	EEF1A1	0.953951	1.87398
sp|Q05639|EF1A2_HUMAN	EEF1A2	3.19098	1.74276
sp|P24534|EF1B_HUMAN	EEF1B2	0.632615	1.3462
sp|P29692|EF1D_HUMAN	EEF1D	0.430073	1.78292
sp|P26641|EF1G_HUMAN	EEF1G	0.705392	1.46053
sp|P13639|EF2_HUMAN	EEF2	1.62839	3.63552
sp|Q96C19|EFHD2_HUMAN	EFHD2	1.39737	1.45668
sp|P98172|EFNB1_HUMAN	EFNB1	2.67872	1.54405
sp|P52799|EFNB2_HUMAN	EFNB2	1.84045	0.563345
sp|Q14156|EFR3A_HUMAN	EFR3A	1.58744	3.10521
sp|Q9Y2G0|EFR3B_HUMAN	EFR3B	2.15147	1.49295
sp|Q15029|U5S1_HUMAN	EFTUD2	1.18674	2.28619
sp|P00533|EGFR_HUMAN	EGFR	3.06151	1.63125
sp|Q8NDI1|EHBP1_HUMAN	EHBP1	1.80251	0.671419
sp|Q9H4M9|EHD1_HUMAN	EHD1	2.28837	3.83404
sp|Q9NZN3|EHD3_HUMAN	EHD3	1.67485	2.03718
sp|Q9H223|EHD4_HUMAN	EHD4	2.17785	2.35771
sp|P41567|EIF1_HUMAN	EIF1	2.05435	1.54559
sp|P47813|IF1AX_HUMAN	EIF1AX	-0.784924	0.181019
sp|P49770|EI2BB_HUMAN	EIF2B2	2.48255	2.56103
sp|P05198|IF2A_HUMAN	EIF2S1	0.984619	2.24017
sp|P20042|IF2B_HUMAN	EIF2S2	1.48844	2.25393
sp|P41091|IF2G_HUMAN	EIF2S3	1.43955	2.16001
sp|Q14152|EIF3A_HUMAN	EIF3A	0.8024	2.18431
sp|P55884|EIF3B_HUMAN	EIF3B	0.567564	0.360375
sp|Q99613|EIF3C_HUMAN	EIF3C	1.11271	1.44464
sp|O15371|EIF3D_HUMAN	EIF3D	2.03269	2.07911
sp|P60228|EIF3E_HUMAN	EIF3E	-0.475164	0.347549
sp|O00303|EIF3F_HUMAN	EIF3F	1.29877	2.43554
sp|O75821|EIF3G_HUMAN	EIF3G	1.0173	2.52775
sp|O15372|EIF3H_HUMAN	EIF3H	-0.22956	0.222417
sp|Q13347|EIF3I_HUMAN	EIF3I	1.87632	1.64579
sp|O75822|EIF3J_HUMAN	EIF3J	1.39235	0.863732
sp|Q9Y262|EIF3L_HUMAN	EIF3L	1.12601	1.81625
sp|Q7L2H7|EIF3M_HUMAN	EIF3M	2.02929	2.71372
sp|P60842|IF4A1_HUMAN	EIF4A1	1.44675	2.26428
sp|P38919|IF4A3_HUMAN	EIF4A3	1.27971	2.0834
sp|Q04637|IF4G1_HUMAN	EIF4G1	0.464951	0.514297
sp|P78344|IF4G2_HUMAN	EIF4G2	1.76613	1.98212
sp|Q15056|IF4H_HUMAN	EIF4H	2.07706	2.90806
sp|P55010|IF5_HUMAN	EIF5	0.895534	0.519866
sp|P63241|IF5A1_HUMAN	EIF5A	1.86322	1.68058
sp|P56537|IF6_HUMAN	EIF6	0.725412	0.626944
sp|Q9BQ52|RNZ2_HUMAN	ELAC2	1.33547	2.0754
sp|Q15370|ELOB_HUMAN	ELOB	2.11609	2.5993
sp|Q15369|ELOC_HUMAN	ELOC	1.33258	0.974271
sp|O95163|ELP1_HUMAN	ELP1	1.77204	2.17735
sp|Q8N766|EMC1_HUMAN	EMC1	1.05585	1.97144
sp|Q15006|EMC2_HUMAN	EMC2	0.83077	2.36081
sp|Q9P0I2|EMC3_HUMAN	EMC3	1.11443	1.85953
sp|Q9BV81|EMC6_HUMAN	EMC6	0.918934	2.36312
sp|O43402|EMC8_HUMAN	EMC8	-0.128042	0.0549291
sp|P50402|EMD_HUMAN	EMD	0.973607	2.60718
sp|Q9HC35|EMAL4_HUMAN	EML4	0.762845	2.22949
sp|Q8N8S7|ENAH_HUMAN	ENAH	1.18377	1.14358
sp|O94919|ENDD1_HUMAN	ENDOD1	0.68849	1.00327
sp|P06733|ENOA_HUMAN	ENO1	1.91076	2.2252
sp|P22413|ENPP1_HUMAN	ENPP1	1.35098	0.669702
sp|Q9Y6X5|ENPP4_HUMAN	ENPP4	0.490426	1.21975
sp|Q96C92|ENTR1_HUMAN	ENTR1	0.770209	0.224229
sp|P81408|EREP3_HUMAN	ENTREP3	2.66812	1.66161
sp|P11171|EPB41_HUMAN	EPB41	0.0395463	0.0152938
sp|O43491|E41L2_HUMAN	EPB41L2	1.47748	2.89504
sp|Q9HCM4|E41L5_HUMAN	EPB41L5	2.44966	1.5774
sp|Q9HCE0|EPG5_HUMAN	EPG5	1.67771	1.50272
sp|P29317|EPHA2_HUMAN	EPHA2	3.44273	1.75232
sp|P29320|EPHA3_HUMAN	EPHA3	3.64483	2.03428
sp|P54764|EPHA4_HUMAN	EPHA4	1.98254	1.17329
sp|Q15375|EPHA7_HUMAN	EPHA7	3.01209	2.1012
sp|P54762|EPHB1_HUMAN	EPHB1	1.89881	0.929171
sp|P29323|EPHB2_HUMAN	EPHB2	2.72864	1.41456
sp|P54753|EPHB3_HUMAN	EPHB3	3.01681	1.85217
sp|P54760|EPHB4_HUMAN	EPHB4	3.39751	1.44521
sp|P07099|HYEP_HUMAN	EPHX1	1.39159	2.06585
sp|P58107|EPIPL_HUMAN	EPPK1	0.234451	0.103778
sp|P07814|SYEP_HUMAN	EPRS1	1.13133	1.87987
sp|P42566|EPS15_HUMAN	EPS15	1.93697	1.50783
sp|Q9UBC2|EP15R_HUMAN	EPS15L1	2.00665	1.77542
sp|Q12929|EPS8_HUMAN	EPS8	1.03646	1.5039
sp|P04626|ERBB2_HUMAN	ERBB2	1.94039	0.571613
sp|Q96RT1|ERBIN_HUMAN	ERBIN	2.44462	2.08914
sp|Q2NKX8|ERC6L_HUMAN	ERCC6L	1.13237	1.95351
sp|Q9UKR5|ERG28_HUMAN	ERG28	1.11863	2.25961
sp|Q969X5|ERGI1_HUMAN	ERGIC1	0.945797	1.62761
sp|Q6P6B1|ERIC5_HUMAN	ERICH5	-0.728383	0.726819
sp|O75477|ERLN1_HUMAN	ERLIN1	0.769776	1.79194
sp|O94905|ERLN2_HUMAN	ERLIN2	1.46803	1.26622
sp|Q7Z2K6|ERMP1_HUMAN	ERMP1	1.40843	5.14682
sp|Q96HE7|ERO1A_HUMAN	ERO1A	0.951259	0.586815
sp|Q86YB8|ERO1B_HUMAN	ERO1B	0.564188	1.189
sp|P30040|ERP29_HUMAN	ERP29	1.63069	2.59609
sp|Q9BS26|ERP44_HUMAN	ERP44	-0.787978	0.496029
sp|P10768|ESTD_HUMAN	ESD	1.51231	0.7229
sp|Q14674|ESPL1_HUMAN	ESPL1	0.747433	1.09692
sp|Q9BSJ8|ESYT1_HUMAN	ESYT1	0.856586	2.09736
sp|A0FGR8|ESYT2_HUMAN	ESYT2	-0.654822	0.274141
sp|P62495|ERF1_HUMAN	ETF1	1.07636	2.49913
sp|P13804|ETFA_HUMAN	ETFA	1.59621	1.30517
sp|P38117|ETFB_HUMAN	ETFB	1.24139	0.753823
sp|Q16134|ETFD_HUMAN	ETFDH	1.46016	1.87957
sp|Q9NVM1|EVA1B_HUMAN	EVA1B	3.8541	1.54259
sp|Q01844|EWS_HUMAN	EWSR1	1.02729	1.77671
sp|Q9NV70|EXOC1_HUMAN	EXOC1	1.60939	0.85516
sp|Q96KP1|EXOC2_HUMAN	EXOC2	0.480547	0.219219
sp|Q96A65|EXOC4_HUMAN	EXOC4	1.2995	1.20479
sp|O00471|EXOC5_HUMAN	EXOC5	0.210734	0.121118
sp|Q9UPT5|EXOC7_HUMAN	EXOC7	0.988121	0.860201
sp|Q8IYI6|EXOC8_HUMAN	EXOC8	0.901254	0.519302
sp|Q01780|EXOSX_HUMAN	EXOSC10	0.173176	0.256445
sp|Q9NQT5|EXOS3_HUMAN	EXOSC3	0.410118	0.420089
sp|Q5RKV6|EXOS6_HUMAN	EXOSC6	1.63747	1.9134
sp|Q15024|EXOS7_HUMAN	EXOSC7	2.37046	0.818659
sp|Q96B26|EXOS8_HUMAN	EXOSC8	0.439845	0.25039
sp|Q9UBQ6|EXTL2_HUMAN	EXTL2	-1.60956	0.255599
sp|P15311|EZRI_HUMAN	EZR	1.48157	2.81989
sp|Q9Y624|JAM1_HUMAN	F11R	1.04332	0.72739
sp|P25116|PAR1_HUMAN	F2R	0.929466	0.747143
sp|P12259|FA5_HUMAN	F5	3.8466	1.41494
sp|Q9UNN5|FAF1_HUMAN	FAF1	0.940387	0.462901
sp|Q96CS3|FAF2_HUMAN	FAF2	1.16408	1.67819
sp|Q96EK7|F120B_HUMAN	FAM120B	1.63877	0.453196
sp|Q96C01|F136A_HUMAN	FAM136A	0.843021	3.61498
sp|Q96A26|F162A_HUMAN	FAM162A	2.05459	2.0176
sp|Q9Y6X4|F169A_HUMAN	FAM169A	-4.20271	2.35677
sp|Q5VUB5|F1711_HUMAN	FAM171A1	3.01733	2.52822
sp|A8MVW0|F1712_HUMAN	FAM171A2	3.77144	1.73565
sp|Q5XKK7|F219B_HUMAN	FAM219B	2.8298	2.41221
sp|A2RU67|F234B_HUMAN	FAM234B	0.662114	0.395356
sp|Q92520|FAM3C_HUMAN	FAM3C	3.02531	2.91738
sp|Q9UBU6|FA8A1_HUMAN	FAM8A1	1.83709	1.12879
sp|Q658Y4|F91A1_HUMAN	FAM91A1	-3.36121	0.807862
sp|Q9NVI1|FANCI_HUMAN	FANCI	0.293528	1.26959
sp|Q8WVX9|FACR1_HUMAN	FAR1	0.915363	2.37745
sp|Q96K12|FACR2_HUMAN	FAR2	3.32101	1.7301
sp|Q9Y4F1|FARP1_HUMAN	FARP1	0.895512	0.49924
sp|O94887|FARP2_HUMAN	FARP2	0.884969	2.46654
sp|Q9Y285|SYFA_HUMAN	FARSA	0.256026	0.113583
sp|Q9NSD9|SYFB_HUMAN	FARSB	-0.11253	0.0392681
sp|Q14517|FAT1_HUMAN	FAT1	2.26881	0.880466
sp|P62861|RS30_HUMAN	FAU	0.726292	1.69423
sp|P35556|FBN2_HUMAN	FBN2	0.386878	0.278755
sp|Q9UKC9|FBXL2_HUMAN	FBXL2	1.63824	2.23953
sp|P37268|FDFT_HUMAN	FDFT1	1.29075	1.89056
sp|P14324|FPPS_HUMAN	FDPS	4.04155	1.08457
sp|P22830|HEMH_HUMAN	FECH	1.92144	1.73626
sp|P39748|FEN1_HUMAN	FEN1	0.282175	2.50388
sp|Q96AC1|FERM2_HUMAN	FERMT2	1.35494	1.49389
sp|P11362|FGFR1_HUMAN	FGFR1	3.31636	1.65504
sp|P21802|FGFR2_HUMAN	FGFR2	1.49294	0.878346
sp|P22607|FGFR3_HUMAN	FGFR3	4.58336	2.17869
sp|P22455|FGFR4_HUMAN	FGFR4	4.57562	1.9361
sp|P07954|FUMH_HUMAN	FH	0.939945	2.25566
sp|Q13642|FHL1_HUMAN	FHL1	2.64276	2.72152
sp|Q9Y613|FHOD1_HUMAN	FHOD1	1.24756	2.83216
sp|Q9Y3D6|FIS1_HUMAN	FIS1	2.00609	3.17745
sp|Q96AY3|FKB10_HUMAN	FKBP10	1.50837	1.89571
sp|Q5T1M5|FKB15_HUMAN	FKBP15	-0.144852	0.4018
sp|P62942|FKB1A_HUMAN	FKBP1A	2.79873	1.60283
sp|P68106|FKB1B_HUMAN	FKBP1B	-2.0633	3.4258
sp|P26885|FKBP2_HUMAN	FKBP2	-0.758058	0.799431
sp|Q02790|FKBP4_HUMAN	FKBP4	1.78172	3.39474
sp|Q14318|FKBP8_HUMAN	FKBP8	1.00683	1.84689
sp|Q8NFF5|FAD1_HUMAN	FLAD1	1.42034	1.40415
sp|Q13045|FLII_HUMAN	FLII	2.75712	1.77866
sp|P21333|FLNA_HUMAN	FLNA	0.737728	2.76883
sp|O75369|FLNB_HUMAN	FLNB	1.15564	1.81031
sp|O75955|FLOT1_HUMAN	FLOT1	0.167796	0.933649
sp|Q14254|FLOT2_HUMAN	FLOT2	0.185079	0.926123
sp|P17948|VGFR1_HUMAN	FLT1	4.25699	2.59419
sp|Q9Y5Y0|FLVC1_HUMAN	FLVCR1	2.46849	1.55411
sp|Q96PY5|FMNL2_HUMAN	FMNL2	0.265041	0.0325619
sp|Q9Y2H6|FND3A_HUMAN	FNDC3A	0.203946	0.883071
sp|P49354|FNTA_HUMAN	FNTA	1.80403	3.05684
sp|Q8IWF2|FXRD2_HUMAN	FOXRED2	1.28045	0.422739
sp|Q86XX4|FRAS1_HUMAN	FRAS1	2.42735	2.11633
sp|Q5SZK8|FREM2_HUMAN	FREM2	0.416744	0.127966
sp|Q6ZNA5|FRRS1_HUMAN	FRRS1	-0.0827618	0.0522062
sp|Q8WU20|FRS2_HUMAN	FRS2	1.17184	0.440534
sp|Q16658|FSCN1_HUMAN	FSCN1	2.80762	1.90156
sp|P02794|FRIH_HUMAN	FTH1	3.96536	2.16647
sp|P02792|FRIL_HUMAN	FTL	3.6011	2.71493
sp|Q9UET6|TRM7_HUMAN	FTSJ1	4.61402	3.02028
sp|Q96AE4|FUBP1_HUMAN	FUBP1	-0.225808	0.19555
sp|P04066|FUCO_HUMAN	FUCA1	-2.76995	3.01071
sp|Q9BTY2|FUCO2_HUMAN	FUCA2	-2.82017	3.34631
sp|Q8IVP5|FUND1_HUMAN	FUNDC1	3.56136	2.47252
sp|Q9BWH2|FUND2_HUMAN	FUNDC2	1.67193	0.881611
sp|P35637|FUS_HUMAN	FUS	-0.312035	0.128406
sp|Q9H0Q3|FXYD6_HUMAN	FXYD6	3.30744	1.63168
sp|Q9BQS8|FYCO1_HUMAN	FYCO1	0.554526	2.19941
sp|P06241|FYN_HUMAN	FYN	2.35994	1.8974
sp|Q9NPG1|FZD3_HUMAN	FZD3	0.436865	0.324976
sp|O60353|FZD6_HUMAN	FZD6	4.11337	1.28581
sp|Q13283|G3BP1_HUMAN	G3BP1	0.695724	1.51676
sp|P11413|G6PD_HUMAN	G6PD	1.89964	2.12386
sp|P10253|LYAG_HUMAN	GAA	0.179014	0.508544
sp|P60520|GBRL2_HUMAN	GABARAPL2	4.13751	3.68815
sp|O14976|GAK_HUMAN	GAK	1.29243	0.77796
sp|P22466|GALA_HUMAN	GAL	2.37243	0.785685
sp|P54803|GALC_HUMAN	GALC	0.319481	1.92955
sp|P34059|GALNS_HUMAN	GALNS	-0.79991	0.774513
sp|Q10472|GALT1_HUMAN	GALNT1	1.80232	1.01261
sp|Q8IXK2|GLT12_HUMAN	GALNT12	-1.31624	0.494896
sp|Q10471|GALT2_HUMAN	GALNT2	1.14685	0.46778
sp|Q86SF2|GALT7_HUMAN	GALNT7	2.892	2.8287
sp|Q14697|GANAB_HUMAN	GANAB	1.80919	2.7915
sp|P04406|G3P_HUMAN	GAPDH	0.777334	1.35894
sp|Q14C86|GAPD1_HUMAN	GAPVD1	1.76706	2.93421
sp|P41250|GARS_HUMAN	GARS1	1.30811	1.67115
sp|P22102|PUR2_HUMAN	GART	1.23433	0.940054
sp|Q86YP4|P66A_HUMAN	GATAD2A	0.119346	0.0655312
sp|A0A0B4J2D5|GAL3B_HUMAN	GATD3B	1.14889	1.10846
sp|P04062|GBA1_HUMAN	GBA1	0.329846	0.893023
sp|Q92538|GBF1_HUMAN	GBF1	0.939106	0.348953
sp|O75600|KBL_HUMAN	GCAT	-2.30272	1.97321
sp|Q8IWJ2|GCC2_HUMAN	GCC2	1.34888	0.73158
sp|Q92947|GCDH_HUMAN	GCDH	1.78549	1.31859
sp|Q92616|GCN1_HUMAN	GCN1	-0.767716	0.284319
sp|P23434|GCSH_HUMAN	GCSH	1.77427	2.28929
sp|Q8TB36|GDAP1_HUMAN	GDAP1	2.26457	2.59179
sp|Q9NXN4|GDAP2_HUMAN	GDAP2	0.112708	0.241707
sp|Q9NZC3|GDE1_HUMAN	GDE1	1.36641	2.11859
sp|P31150|GDIA_HUMAN	GDI1	1.00348	0.395204
sp|P50395|GDIB_HUMAN	GDI2	1.97398	2.76269
sp|Q8N9F7|GDPD1_HUMAN	GDPD1	0.914391	1.33258
sp|P57678|GEMI4_HUMAN	GEMIN4	0.365572	0.28561
sp|Q8TEQ6|GEMI5_HUMAN	GEMIN5	0.848316	1.25215
sp|O00258|GET1_HUMAN	GET1	1.68038	2.04163
sp|O43681|GET3_HUMAN	GET3	2.21524	1.57256
sp|Q7L5D6|GET4_HUMAN	GET4	1.11133	0.500601
sp|Q96RP9|EFGM_HUMAN	GFM1	0.998425	1.72568
sp|Q06210|GFPT1_HUMAN	GFPT1	1.29524	1.28371
sp|Q9UJY4|GGA2_HUMAN	GGA2	0.264149	0.0274594
sp|O75223|GGCT_HUMAN	GGCT	2.10175	1.31301
sp|P38435|VKGC_HUMAN	GGCX	0.104427	0.160785
sp|Q92820|GGH_HUMAN	GGH	-2.4939	3.00191
sp|Q9UJ14|GGT7_HUMAN	GGT7	2.2375	1.54961
sp|Q9H3K2|GHITM_HUMAN	GHITM	0.904666	2.42625
sp|Q6Y7W6|GGYF2_HUMAN	GIGYF2	-4.2913	1.6946
sp|Q9NU53|GINM1_HUMAN	GINM1	3.0872	1.30504
sp|O14908|GIPC1_HUMAN	GIPC1	1.36917	4.05955
sp|P17302|CXA1_HUMAN	GJA1	3.43284	1.86024
sp|Q9Y6H8|CXA3_HUMAN	GJA3	1.55799	1.10223
sp|P36383|CXG1_HUMAN	GJC1	1.97212	1.38087
sp|P32189|GLPK_HUMAN	GK	0.214645	0.199765
sp|Q6ZS86|GLPK5_HUMAN	GK5	3.63142	1.74071
sp|P06280|AGAL_HUMAN	GLA	-1.74457	3.08115
sp|P16278|BGAL_HUMAN	GLB1	-1.4416	0.971225
sp|Q8IW92|GLBL2_HUMAN	GLB1L2	3.28255	1.84235
sp|O94923|GLCE_HUMAN	GLCE	2.73748	2.18909
sp|Q53GS7|GLE1_HUMAN	GLE1	0.938006	1.88388
sp|Q92896|GSLG1_HUMAN	GLG1	2.35976	2.29445
sp|Q9H4G4|GAPR1_HUMAN	GLIPR2	1.3675	3.25179
sp|Q04760|LGUL_HUMAN	GLO1	1.32121	0.819375
sp|O76003|GLRX3_HUMAN	GLRX3	1.94511	2.31099
sp|Q86SX6|GLRX5_HUMAN	GLRX5	2.05937	2.18759
sp|O94925|GLSK_HUMAN	GLS	1.0638	0.926493
sp|Q68CQ7|GL8D1_HUMAN	GLT8D1	3.74863	2.26701
sp|P00367|DHE3_HUMAN	GLUD1	1.5439	2.11311
sp|Q49A26|GLYR1_HUMAN	GLYR1	0.397569	0.443345
sp|P17900|SAP3_HUMAN	GM2A	0.216389	1.30575
sp|P49915|GUAA_HUMAN	GMPS	1.17078	3.42536
sp|P29992|GNA11_HUMAN	GNA11	2.73819	3.56628
sp|Q14344|GNA13_HUMAN	GNA13	0.267759	1.31908
sp|P63096|GNAI1_HUMAN	GNAI1	2.11394	4.07863
sp|P04899|GNAI2_HUMAN	GNAI2	1.88645	2.19183
sp|P08754|GNAI3_HUMAN	GNAI3	1.99936	2.74419
sp|P09471|GNAO_HUMAN	GNAO1	-0.227004	0.2823
sp|P50148|GNAQ_HUMAN	GNAQ	3.26429	4.0715
sp|P63092|GNAS2_HUMAN	GNAS	2.81524	2.90777
sp|P62873|GBB1_HUMAN	GNB1	1.86513	4.0033
sp|P50151|GBG10_HUMAN	GNG10	2.13855	1.97844
sp|Q9UBI6|GBG12_HUMAN	GNG12	1.7062	0.917765
sp|O60262|GBG7_HUMAN	GNG7	2.58419	2.20305
sp|O15228|GNPAT_HUMAN	GNPAT	0.424585	0.777598
sp|P46926|GNPI1_HUMAN	GNPDA1	1.57667	1.03833
sp|Q96EK6|GNA1_HUMAN	GNPNAT1	1.06431	1.30263
sp|P15586|GNS_HUMAN	GNS	-1.04142	1.81499
sp|Q08379|GOGA2_HUMAN	GOLGA2	0.987664	0.328254
sp|Q8TBA6|GOGA5_HUMAN	GOLGA5	0.258071	0.196155
sp|Q7Z5G4|GOGA7_HUMAN	GOLGA7	2.91664	1.33454
sp|Q14789|GOGB1_HUMAN	GOLGB1	0.823486	0.807265
sp|O00461|GOLI4_HUMAN	GOLIM4	1.89565	3.11119
sp|Q8NBJ4|GOLM1_HUMAN	GOLM1	4.07447	1.9489
sp|Q9H4A5|GLP3L_HUMAN	GOLPH3L	1.4187	0.969544
sp|Q9Y3E0|GOT1B_HUMAN	GOLT1B	0.507249	0.347011
sp|Q9H8Y8|GORS2_HUMAN	GORASP2	2.12181	0.655902
sp|O95249|GOSR1_HUMAN	GOSR1	2.75981	2.35021
sp|P17174|AATC_HUMAN	GOT1	1.99725	2.92715
sp|P00505|AATM_HUMAN	GOT2	1.40106	3.22764
sp|P13224|GP1BB_HUMAN	GP1BB	3.37082	2.44428
sp|O43292|GPAA1_HUMAN	GPAA1	-0.265137	0.222313
sp|P35052|GPC1_HUMAN	GPC1	0.691899	0.224772
sp|P51654|GPC3_HUMAN	GPC3	2.6705	1.51446
sp|O75487|GPC4_HUMAN	GPC4	2.80199	2.59234
sp|Q8N335|GPD1L_HUMAN	GPD1L	1.29557	1.88458
sp|P43304|GPDM_HUMAN	GPD2	0.653853	1.0913
sp|Q9NQX3|GEPH_HUMAN	GPHN	1.37562	1.26064
sp|P06744|G6PI_HUMAN	GPI	1.08799	1.41023
sp|Q5VW38|GP107_HUMAN	GPR107	4.73028	2.97574
sp|Q7Z3F1|GP155_HUMAN	GPR155	1.47402	1.12289
sp|Q8N6U8|GP161_HUMAN	GPR161	-1.72973	2.73825
sp|Q86V85|GP180_HUMAN	GPR180	1.48018	1.87377
sp|B7ZAQ6|GPHRA_HUMAN	GPR89A	0.482713	0.166677
sp|Q8NFJ5|RAI3_HUMAN	GPRC5A	-0.905698	0.700722
sp|Q9NZH0|GPC5B_HUMAN	GPRC5B	-0.849245	0.219316
sp|Q7Z2K8|GRIN1_HUMAN	GPRIN1	1.93481	1.63564
sp|Q13098|CSN1_HUMAN	GPS1	1.88205	3.41908
sp|Q86YR5|GPSM1_HUMAN	GPSM1	2.21221	0.961543
sp|Q8TD30|ALAT2_HUMAN	GPT2	0.297412	0.444367
sp|P07203|GPX1_HUMAN	GPX1	1.56309	1.11847
sp|P22352|GPX3_HUMAN	GPX3	0.472151	0.187059
sp|Q8TED1|GPX8_HUMAN	GPX8	0.798235	1.4663
sp|P62993|GRB2_HUMAN	GRB2	2.72135	0.78744
sp|Q9UBQ7|GRHPR_HUMAN	GRHPR	1.99624	1.72884
sp|P43250|GRK6_HUMAN	GRK6	4.50669	3.01779
sp|P28799|GRN_HUMAN	GRN	3.87632	3.23528
sp|Q9HAV7|GRPE1_HUMAN	GRPEL1	1.84723	3.17508
sp|Q12849|GRSF1_HUMAN	GRSF1	1.59245	2.253
sp|P49840|GSK3A_HUMAN	GSK3A	2.5548	2.82225
sp|P49841|GSK3B_HUMAN	GSK3B	2.20618	1.47584
sp|P15170|ERF3A_HUMAN	GSPT1	0.722612	0.449932
sp|P00390|GSHR_HUMAN	GSR	2.21481	2.06955
sp|P48637|GSHB_HUMAN	GSS	1.3613	1.3838
sp|Q9Y2Q3|GSTK1_HUMAN	GSTK1	0.64177	1.88667
sp|P78417|GSTO1_HUMAN	GSTO1	1.96884	2.00396
sp|P09211|GSTP1_HUMAN	GSTP1	2.14083	2.54278
sp|Q13888|TF2H2_HUMAN	GTF2H2	1.99245	1.6408
sp|P78347|GTF2I_HUMAN	GTF2I	0.113712	0.681908
sp|Q12789|TF3C1_HUMAN	GTF3C1	0.689399	1.93509
sp|Q9Y5Q9|TF3C3_HUMAN	GTF3C3	0.462154	1.82291
sp|Q9UKN8|TF3C4_HUMAN	GTF3C4	0.959977	1.6574
sp|Q9Y5Q8|TF3C5_HUMAN	GTF3C5	0.881394	0.478097
sp|O00178|GTPB1_HUMAN	GTPBP1	0.0299667	0.0223093
sp|Q9BX10|GTPB2_HUMAN	GTPBP2	2.86655	1.49466
sp|Q8N442|GUF1_HUMAN	GUF1	-1.51874	0.433952
sp|Q9UBP9|GULP1_HUMAN	GULP1	2.01557	1.29612
sp|P08236|BGLR_HUMAN	GUSB	-1.95106	1.85194
sp|Q4G148|GXLT1_HUMAN	GXYLT1	1.80138	1.11149
sp|P07305|H10_HUMAN	H1-0	0.123217	0.484552
sp|Q92522|H1X_HUMAN	H1-10	0.0373327	0.0309691
sp|P16403|H12_HUMAN	H1-2	0.381759	1.50736
sp|P0C0S8|H2A1_HUMAN	H2AC17	0.0278653	0.0828543
sp|P04908|H2A1B_HUMAN	H2AC8	0.284638	1.50473
sp|P0C0S5|H2AZ_HUMAN	H2AZ1	0.550328	0.454099
sp|O60814|H2B1K_HUMAN	H2BC12	0.243308	0.361763
sp|Q6DN03|H2B2C_HUMAN	H2BC20P	-0.278477	0.313817
sp|P68431|H31_HUMAN	H3C12	-0.06174	0.176842
sp|P62805|H4_HUMAN	H4C16	0.130945	0.190046
sp|O95479|G6PE_HUMAN	H6PD	0.841772	1.4249
sp|Q9P035|HACD3_HUMAN	HACD3	1.28484	2.87962
sp|Q9UJ83|HACL1_HUMAN	HACL1	0.839636	2.30229
sp|Q16836|HCDH_HUMAN	HADH	-0.775001	0.223924
sp|P40939|ECHA_HUMAN	HADHA	1.34059	2.40029
sp|P55084|ECHB_HUMAN	HADHB	0.649153	2.02081
sp|P12081|HARS1_HUMAN	HARS1	2.28309	1.25587
sp|O14929|HAT1_HUMAN	HAT1	-0.0462106	0.0608675
sp|Q7Z4H7|HAUS6_HUMAN	HAUS6	-1.83427	0.624334
sp|Q9BT25|HAUS8_HUMAN	HAUS8	0.877903	0.775393
sp|O00165|HAX1_HUMAN	HAX1	1.93961	3.10693
sp|P69905|HBA_HUMAN	HBA2	4.24092	1.35172
sp|P68871|HBB_HUMAN	HBB	-1.49653	1.59888
sp|Q9Y450|HBS1L_HUMAN	HBS1L	2.33441	1.65537
sp|P53701|CCHL_HUMAN	HCCS	0.463199	0.844758
sp|P51610|HCFC1_HUMAN	HCFC1	1.99517	0.91072
sp|Q9Y3Q4|HCN4_HUMAN	HCN4	-1.77247	0.498254
sp|Q13547|HDAC1_HUMAN	HDAC1	0.478331	1.54632
sp|Q92769|HDAC2_HUMAN	HDAC2	0.062714	0.262798
sp|Q9BXW7|HDHD5_HUMAN	HDHD5	1.78924	2.04662
sp|Q00341|VIGLN_HUMAN	HDLBP	1.78495	2.78343
sp|Q9H583|HEAT1_HUMAN	HEATR1	0.564651	0.387839
sp|Q9P2D3|HTR5B_HUMAN	HEATR5B	0.946841	1.64188
sp|Q9NRV9|HEBP1_HUMAN	HEBP1	1.11372	5.08901
sp|Q9Y5Z4|HEBP2_HUMAN	HEBP2	5.56211	0.975364
sp|Q9ULT8|HECD1_HUMAN	HECTD1	1.86001	3.423
sp|Q9ULI3|HEG1_HUMAN	HEG1	1.81977	0.705922
sp|Q9NRZ9|HELLS_HUMAN	HELLS	-0.817128	0.360832
sp|O95714|HERC2_HUMAN	HERC2	1.8048	1.66918
sp|P06865|HEXA_HUMAN	HEXA	-2.99504	3.33114
sp|P07686|HEXB_HUMAN	HEXB	-1.9206	0.991351
sp|Q04756|HGFA_HUMAN	HGFAC	2.08546	1.03904
sp|O14964|HGS_HUMAN	HGS	1.36631	0.965376
sp|Q68CP4|HGNAT_HUMAN	HGSNAT	1.29051	1.68271
sp|P31937|3HIDH_HUMAN	HIBADH	1.87536	1.41137
sp|Q6NVY1|HIBCH_HUMAN	HIBCH	1.07868	0.882767
sp|Q9Y241|HIG1A_HUMAN	HIGD1A	-0.151368	0.0989808
sp|Q9BX68|HINT2_HUMAN	HINT2	2.21152	2.6034
sp|Q9NQE9|HINT3_HUMAN	HINT3	-0.361601	0.087247
sp|O00291|HIP1_HUMAN	HIP1	0.0163976	0.0114075
sp|O75146|HIP1R_HUMAN	HIP1R	0.858777	1.11298
sp|P19367|HXK1_HUMAN	HK1	0.714566	1.07625
sp|P52789|HXK2_HUMAN	HK2	0.814198	0.241217
sp|P01889|HLAB_HUMAN	HLA-B	3.04655	2.43936
sp|P10321|HLAC_HUMAN	HLA-C	4.24053	2.37173
sp|Q8TCT9|HM13_HUMAN	HM13	1.45507	4.12475
sp|P17096|HMGA1_HUMAN	HMGA1	0.848073	0.949649
sp|P52926|HMGA2_HUMAN	HMGA2	0.873224	1.88673
sp|P09429|HMGB1_HUMAN	HMGB1	0.225034	0.823731
sp|P26583|HMGB2_HUMAN	HMGB2	0.272108	0.979473
sp|O15347|HMGB3_HUMAN	HMGB3	0.346093	2.00822
sp|Q01581|HMCS1_HUMAN	HMGCS1	1.21425	0.854011
sp|P05114|HMGN1_HUMAN	HMGN1	0.555243	1.69548
sp|P82970|HMGN5_HUMAN	HMGN5	-0.229072	0.124543
sp|P09601|HMOX1_HUMAN	HMOX1	0.330769	0.330405
sp|P30519|HMOX2_HUMAN	HMOX2	0.987809	3.43116
sp|P09651|ROA1_HUMAN	HNRNPA1	-0.590406	0.257268
sp|P22626|ROA2_HUMAN	HNRNPA2B1	0.517529	1.67075
sp|P51991|ROA3_HUMAN	HNRNPA3	0.688691	1.96395
sp|Q14103|HNRPD_HUMAN	HNRNPD	0.586304	1.02309
sp|O14979|HNRDL_HUMAN	HNRNPDL	0.400892	1.31182
sp|P52597|HNRPF_HUMAN	HNRNPF	0.253217	0.515337
sp|P31943|HNRH1_HUMAN	HNRNPH1	1.30493	0.801118
sp|P31942|HNRH3_HUMAN	HNRNPH3	0.73111	1.19049
sp|P61978|HNRPK_HUMAN	HNRNPK	0.396619	0.852049
sp|P52272|HNRPM_HUMAN	HNRNPM	-1.83907	0.455485
sp|O43390|HNRPR_HUMAN	HNRNPR	0.664989	0.906701
sp|Q00839|HNRPU_HUMAN	HNRNPU	0.433775	1.45677
sp|Q9BUJ2|HNRL1_HUMAN	HNRNPUL1	0.415663	0.411087
sp|Q86VS8|HOOK3_HUMAN	HOOK3	1.26951	1.27464
sp|Q5SSJ5|HP1B3_HUMAN	HP1BP3	-0.253771	0.309183
sp|P00492|HPRT_HUMAN	HPRT1	1.87053	1.45133
sp|Q9Y251|HPSE_HUMAN	HPSE	-0.0715712	0.149235
sp|Q7LGA3|HS2ST_HUMAN	HS2ST1	2.3465	1.92534
sp|Q96MM7|H6ST2_HUMAN	HS6ST2	0.127762	0.0384474
sp|O75506|HSBP1_HUMAN	HSBP1	1.31575	1.41045
sp|Q99714|HCD2_HUMAN	HSD17B10	0.972596	0.787826
sp|Q8NBQ5|DHB11_HUMAN	HSD17B11	1.35261	2.35024
sp|Q53GQ0|DHB12_HUMAN	HSD17B12	0.93863	1.57673
sp|P51659|DHB4_HUMAN	HSD17B4	-0.215454	0.724899
sp|P56937|DHB7_HUMAN	HSD17B7	2.27594	1.737
sp|Q6YN16|HSDL2_HUMAN	HSDL2	0.910826	1.29271
sp|P07900|HS90A_HUMAN	HSP90AA1	2.25487	2.1959
sp|P08238|HS90B_HUMAN	HSP90AB1	2.23201	3.03414
sp|P14625|ENPL_HUMAN	HSP90B1	1.17077	1.6414
sp|P48723|HSP13_HUMAN	HSPA13	1.83374	2.88081
sp|Q0VDF9|HSP7E_HUMAN	HSPA14	1.28541	2.33801
sp|P0DMV8|HS71A_HUMAN	HSPA1A	2.46848	2.72897
sp|P34932|HSP74_HUMAN	HSPA4	4.16916	2.14631
sp|O95757|HS74L_HUMAN	HSPA4L	2.06403	1.12601
sp|P11021|BIP_HUMAN	HSPA5	1.72642	2.85955
sp|P11142|HSP7C_HUMAN	HSPA8	2.60929	3.1566
sp|P38646|GRP75_HUMAN	HSPA9	1.49179	3.00039
sp|Q9NZL4|HPBP1_HUMAN	HSPBP1	-0.566294	0.270446
sp|P10809|CH60_HUMAN	HSPD1	1.71166	2.10892
sp|P61604|CH10_HUMAN	HSPE1	1.59226	2.93444
sp|Q92598|HS105_HUMAN	HSPH1	2.17321	2.77508
sp|P42858|HD_HUMAN	HTT	2.50535	1.26571
sp|Q7Z6Z7|HUWE1_HUMAN	HUWE1	1.30334	2.10078
sp|Q9BYI3|HYCCI_HUMAN	HYCC1	2.78428	1.85477
sp|Q4G0P3|HYDIN_HUMAN	HYDIN	0.766292	0.299039
sp|Q9Y4L1|HYOU1_HUMAN	HYOU1	1.54029	2.34641
sp|P41252|SYIC_HUMAN	IARS1	1.4185	2.61964
sp|Q9NSE4|SYIM_HUMAN	IARS2	1.2788	1.80329
sp|O60725|ICMT_HUMAN	ICMT	1.6235	1.24612
sp|P14735|IDE_HUMAN	IDE	0.918428	0.310282
sp|O75874|IDHC_HUMAN	IDH1	2.17153	2.83831
sp|P48735|IDHP_HUMAN	IDH2	1.3032	1.94757
sp|P50213|IDH3A_HUMAN	IDH3A	1.00914	1.06589
sp|O43837|IDH3B_HUMAN	IDH3B	1.86065	3.9275
sp|P51553|IDH3G_HUMAN	IDH3G	0.104472	0.0317864
sp|P22304|IDS_HUMAN	IDS	0.134056	0.0221113
sp|P13284|GILT_HUMAN	IFI30	-0.820798	1.44054
sp|P13164|IFM1_HUMAN	IFITM1	-1.30082	4.61302
sp|P17181|INAR1_HUMAN	IFNAR1	1.3196	0.226133
sp|P15260|INGR1_HUMAN	IFNGR1	4.81659	1.41407
sp|P08069|IGF1R_HUMAN	IGF1R	2.62949	1.46006
sp|Q9NZI8|IF2B1_HUMAN	IGF2BP1	0.65137	1.96894
sp|O00425|IF2B3_HUMAN	IGF2BP3	0.986786	3.30285
sp|P11717|MPRI_HUMAN	IGF2R	1.92845	1.23658
sp|P01857|IGHG1_HUMAN	IGHG1	2.24638	0.907147
sp|P01834|IGKC_HUMAN	IGKC	2.66036	0.94846
sp|O75054|IGSF3_HUMAN	IGSF3	2.59863	1.07748
sp|Q969P0|IGSF8_HUMAN	IGSF8	0.0979225	0.0507269
sp|Q70UQ0|IKIP_HUMAN	IKBIP	1.20317	1.76154
sp|O14920|IKKB_HUMAN	IKBKB	2.03175	1.75434
sp|Q9Y6K9|NEMO_HUMAN	IKBKG	1.53289	1.05636
sp|Q08334|I10R2_HUMAN	IL10RB	0.415737	0.736926
sp|P78552|I13R1_HUMAN	IL13RA1	4.49936	2.15806
sp|Q96F46|I17RA_HUMAN	IL17RA	1.28252	0.389696
sp|P40189|IL6RB_HUMAN	IL6ST	3.0858	2.26963
sp|Q12905|ILF2_HUMAN	ILF2	0.689115	1.38532
sp|Q12906|ILF3_HUMAN	ILF3	0.618304	1.44617
sp|Q13418|ILK_HUMAN	ILK	0.307075	0.139159
sp|A1L0T0|HACL2_HUMAN	ILVBL	1.23745	1.7169
sp|Q16891|MIC60_HUMAN	IMMT	0.663064	1.67937
sp|P20839|IMDH1_HUMAN	IMPDH1	-0.937926	0.392134
sp|P12268|IMDH2_HUMAN	IMPDH2	1.66684	1.11781
sp|Q9NQS7|INCE_HUMAN	INCENP	1.242	0.612479
sp|Q27J81|INF2_HUMAN	INF2	1.52027	1.20303
sp|P06213|INSR_HUMAN	INSR	2.02955	2.60832
sp|Q8N201|INT1_HUMAN	INTS1	-2.66987	0.587362
sp|Q9NVH2|INT7_HUMAN	INTS7	0.434764	0.740614
sp|Q9UI26|IPO11_HUMAN	IPO11	1.60958	1.15189
sp|Q8TEX9|IPO4_HUMAN	IPO4	2.31045	3.72299
sp|O00410|IPO5_HUMAN	IPO5	1.09979	0.576194
sp|O95373|IPO7_HUMAN	IPO7	2.27017	2.12666
sp|O15397|IPO8_HUMAN	IPO8	2.63672	3.17992
sp|Q96P70|IPO9_HUMAN	IPO9	2.07534	1.65374
sp|P46940|IQGA1_HUMAN	IQGAP1	1.39336	2.00511
sp|Q13576|IQGA2_HUMAN	IQGAP2	1.56847	0.501958
sp|Q86VI3|IQGA3_HUMAN	IQGAP3	1.36107	1.7886
sp|P51617|IRAK1_HUMAN	IRAK1	1.08117	2.15924
sp|Q8WZA9|IRGQ_HUMAN	IRGQ	3.19744	3.36095
sp|O14654|IRS4_HUMAN	IRS4	3.51265	2.68427
sp|Q96CN7|ISOC1_HUMAN	ISOC1	2.35523	1.67637
sp|P53990|IST1_HUMAN	IST1	1.51939	1.47206
sp|Q96J02|ITCH_HUMAN	ITCH	3.43395	3.0016
sp|Q8TB96|TIP_HUMAN	ITFG1	-1.14453	3.13958
sp|P17301|ITA2_HUMAN	ITGA2	1.55327	0.800438
sp|P08648|ITA5_HUMAN	ITGA5	1.93659	1.77024
sp|P23229|ITA6_HUMAN	ITGA6	0.803861	0.306016
sp|P06756|ITAV_HUMAN	ITGAV	1.75744	1.54101
sp|P05556|ITB1_HUMAN	ITGB1	1.96707	1.78793
sp|P19823|ITIH2_HUMAN	ITIH2	-0.846497	1.61326
sp|Q06033|ITIH3_HUMAN	ITIH3	5.30032	1.3895
sp|Q9Y287|ITM2B_HUMAN	ITM2B	4.877	3.63163
sp|Q9NQX7|ITM2C_HUMAN	ITM2C	4.77963	2.25219
sp|Q9BY32|ITPA_HUMAN	ITPA	1.92748	2.88697
sp|Q14571|ITPR2_HUMAN	ITPR2	-0.0904961	0.240231
sp|Q14573|ITPR3_HUMAN	ITPR3	0.149737	0.134031
sp|Q15811|ITSN1_HUMAN	ITSN1	2.00325	2.53945
sp|Q9NZM3|ITSN2_HUMAN	ITSN2	0.507344	0.294609
sp|P23458|JAK1_HUMAN	JAK1	4.13833	2.61322
sp|Q9BX67|JAM3_HUMAN	JAM3	1.29743	0.396286
sp|Q15040|JOS1_HUMAN	JOSD1	2.98241	2.11404
sp|Q9H910|JUPI2_HUMAN	JPT2	1.39488	1.41747
sp|O60229|KALRN_HUMAN	KALRN	1.28173	0.819981
sp|Q15046|SYK_HUMAN	KARS1	1.55748	2.94001
sp|P48050|KCNJ4_HUMAN	KCNJ4	1.88237	0.525031
sp|O95279|KCNK5_HUMAN	KCNK5	3.20253	1.28697
sp|Q9NR82|KCNQ5_HUMAN	KCNQ5	2.52394	1.47522
sp|Q8NC54|KCT2_HUMAN	KCT2	2.71222	1.95023
sp|Q96CX2|KCD12_HUMAN	KCTD12	1.28586	1.89712
sp|Q8NC69|KCTD6_HUMAN	KCTD6	2.6579	0.986762
sp|P24390|ERD21_HUMAN	KDELR1	0.0657902	0.238172
sp|O60341|KDM1A_HUMAN	KDM1A	-0.440423	0.417055
sp|Q14145|KEAP1_HUMAN	KEAP1	0.678051	1.40115
sp|Q07666|KHDR1_HUMAN	KHDRBS1	0.399481	0.427988
sp|O15037|KHNYN_HUMAN	KHNYN	0.85715	1.92543
sp|Q92945|FUBP2_HUMAN	KHSRP	0.549517	1.87098
sp|Q8IZA0|K319L_HUMAN	KIAA0319L	1.26336	1.14872
sp|Q9HCM3|K1549_HUMAN	KIAA1549	4.92846	1.6197
sp|Q9BY89|K1671_HUMAN	KIAA1671	1.85273	2.80418
sp|Q8IYS2|K2013_HUMAN	KIAA2013	0.678117	1.16662
sp|Q9ULH0|KDIS_HUMAN	KIDINS220	3.39636	3.04854
sp|P52732|KIF11_HUMAN	KIF11	1.09484	0.998384
sp|Q15058|KIF14_HUMAN	KIF14	1.92535	1.96037
sp|Q96L93|KI16B_HUMAN	KIF16B	0.195498	0.294637
sp|Q12756|KIF1A_HUMAN	KIF1A	0.46513	0.877662
sp|O60333|KIF1B_HUMAN	KIF1B	-0.223848	2.42114
sp|O95235|KI20A_HUMAN	KIF20A	1.14749	0.703002
sp|Q96Q89|KI20B_HUMAN	KIF20B	1.23268	1.75171
sp|O00139|KIF2A_HUMAN	KIF2A	1.08866	2.04332
sp|O95239|KIF4A_HUMAN	KIF4A	1.47356	1.81208
sp|P33176|KINH_HUMAN	KIF5B	-0.608608	0.496212
sp|Q2M1P5|KIF7_HUMAN	KIF7	2.30867	1.46782
sp|Q92845|KIFA3_HUMAN	KIFAP3	2.30826	1.73434
sp|Q96EK5|KBP_HUMAN	KIFBP	1.42977	2.08842
sp|Q96J84|KIRR1_HUMAN	KIRREL1	2.89742	0.763206
sp|P10721|KIT_HUMAN	KIT	1.44455	1.50468
sp|Q07866|KLC1_HUMAN	KLC1	1.39451	1.76391
sp|Q9H0B6|KLC2_HUMAN	KLC2	2.48303	1.3475
sp|Q9P2J3|KLHL9_HUMAN	KLHL9	0.288767	0.176576
sp|A4D1S0|KLRG2_HUMAN	KLRG2	2.83014	0.682684
sp|P52294|IMA5_HUMAN	KPNA1	2.97164	2.50973
sp|P52292|IMA1_HUMAN	KPNA2	2.50317	2.30756
sp|O00505|IMA4_HUMAN	KPNA3	2.85474	2.70086
sp|O00629|IMA3_HUMAN	KPNA4	3.80141	1.4401
sp|O60684|IMA7_HUMAN	KPNA6	3.57063	1.25338
sp|Q14974|IMB1_HUMAN	KPNB1	2.45714	3.00057
sp|Q8N6L1|KTAP2_HUMAN	KRTCAP2	0.654963	1.64108
sp|Q86UP2|KTN1_HUMAN	KTN1	-0.156449	0.799733
sp|Q9BQD3|KXDL1_HUMAN	KXD1	-0.364411	1.4766
sp|Q6YP21|KAT3_HUMAN	KYAT3	1.98036	1.86209
sp|P25391|LAMA1_HUMAN	LAMA1	2.21377	2.07036
sp|O15230|LAMA5_HUMAN	LAMA5	3.20439	3.68428
sp|P07942|LAMB1_HUMAN	LAMB1	2.17955	2.57802
sp|P55268|LAMB2_HUMAN	LAMB2	1.85971	0.631506
sp|P11047|LAMC1_HUMAN	LAMC1	2.00073	2.24391
sp|P11279|LAMP1_HUMAN	LAMP1	-0.900641	2.8243
sp|P13473|LAMP2_HUMAN	LAMP2	0.0298666	0.176164
sp|Q6IAA8|LTOR1_HUMAN	LAMTOR1	0.371034	1.55453
sp|Q9Y2Q5|LTOR2_HUMAN	LAMTOR2	0.180946	1.56124
sp|Q9UHA4|LTOR3_HUMAN	LAMTOR3	0.395916	3.00392
sp|Q0VGL1|LTOR4_HUMAN	LAMTOR4	0.318295	2.0525
sp|O43504|LTOR5_HUMAN	LAMTOR5	0.133013	0.620783
sp|O43813|LANC1_HUMAN	LANCL1	1.48873	1.01938
sp|P28838|AMPL_HUMAN	LAP3	2.3657	2.2219
sp|Q15012|LAP4A_HUMAN	LAPTM4A	2.19541	1.45914
sp|Q86VI4|LAP4B_HUMAN	LAPTM4B	2.97126	2.08968
sp|Q9P2J5|SYLC_HUMAN	LARS1	1.97807	2.19089
sp|Q15031|SYLM_HUMAN	LARS2	0.820341	0.261473
sp|O95835|LATS1_HUMAN	LATS1	0.954222	0.679418
sp|Q14739|LBR_HUMAN	LBR	1.13767	2.94315
sp|P04180|LCAT_HUMAN	LCAT	0.835338	0.566289
sp|Q6UWP7|LCLT1_HUMAN	LCLAT1	0.963895	0.822821
sp|Q9H6V9|LDAH_HUMAN	LDAH	0.970306	0.864266
sp|P00338|LDHA_HUMAN	LDHA	1.5263	1.50118
sp|P07195|LDHB_HUMAN	LDHB	1.74816	2.14091
sp|P01130|LDLR_HUMAN	LDLR	0.289605	0.335599
sp|Q8NC56|LEMD2_HUMAN	LEMD2	1.27727	0.430296
sp|P48357|LEPR_HUMAN	LEPR	2.70581	1.45906
sp|O95202|LETM1_HUMAN	LETM1	1.25299	2.4967
sp|Q08380|LG3BP_HUMAN	LGALS3BP	2.3386	1.79187
sp|Q99538|LGMN_HUMAN	LGMN	-2.9365	2.95987
sp|Q9BXB1|LGR4_HUMAN	LGR4	2.45559	2.73386
sp|P42702|LIFR_HUMAN	LIFR	2.24757	1.30705
sp|P49916|DNLI3_HUMAN	LIG3	-0.521162	1.12548
sp|P48059|LIMS1_HUMAN	LIMS1	1.94668	2.76784
sp|O14910|LIN7A_HUMAN	LIN7A	1.51947	2.61845
sp|Q96FE5|LIGO1_HUMAN	LINGO1	2.15806	1.32764
sp|P38571|LICH_HUMAN	LIPA	-1.51871	1.23584
sp|Q9Y234|LIPT_HUMAN	LIPT1	1.56407	1.07929
sp|Q8IVB5|LIX1L_HUMAN	LIX1L	1.08523	4.42762
sp|P49257|LMAN1_HUMAN	LMAN1	1.4502	2.50915
sp|Q12907|LMAN2_HUMAN	LMAN2	2.45346	2.19834
sp|Q9NUN5|LMBD1_HUMAN	LMBRD1	2.19296	2.70498
sp|Q68DH5|LMBD2_HUMAN	LMBRD2	1.53703	1.1073
sp|P02545|LMNA_HUMAN	LMNA	0.774932	2.2979
sp|P20700|LMNB1_HUMAN	LMNB1	0.56031	0.691854
sp|Q03252|LMNB2_HUMAN	LMNB2	0.0916466	0.5501
sp|Q9UIQ6|LCAP_HUMAN	LNPEP	1.90724	1.76027
sp|Q9C0E8|LNP_HUMAN	LNPK	1.24101	1.24707
sp|Q8N448|LNX2_HUMAN	LNX2	1.60487	0.930765
sp|Q7L5N7|PCAT2_HUMAN	LPCAT2	2.49109	1.89996
sp|Q96KN1|LRAT2_HUMAN	LRATD2	2.5116	2.11964
sp|P50851|LRBA_HUMAN	LRBA	2.01997	2.02594
sp|Q5VUJ6|LRCH2_HUMAN	LRCH2	0.961155	1.65076
sp|Q9P244|LRFN1_HUMAN	LRFN1	1.95164	1.04846
sp|Q96JA1|LRIG1_HUMAN	LRIG1	3.10131	1.1549
sp|O94898|LRIG2_HUMAN	LRIG2	2.14267	0.66419
sp|Q6UXM1|LRIG3_HUMAN	LRIG3	0.750598	0.945512
sp|Q07954|LRP1_HUMAN	LRP1	-0.666055	0.184922
sp|Q7Z4F1|LRP10_HUMAN	LRP10	4.531	1.11538
sp|Q86VZ4|LRP11_HUMAN	LRP11	3.65207	1.07214
sp|Q9Y561|LRP12_HUMAN	LRP12	1.52423	1.18381
sp|P98164|LRP2_HUMAN	LRP2	3.2942	1.5312
sp|O75197|LRP5_HUMAN	LRP5	3.3663	2.31999
sp|O75581|LRP6_HUMAN	LRP6	-0.0542388	0.0423472
sp|P30533|AMRP_HUMAN	LRPAP1	1.93978	3.71959
sp|P42704|LPPRC_HUMAN	LRPPRC	1.52909	2.07559
sp|Q9BTT6|LRRC1_HUMAN	LRRC1	1.5422	0.723472
sp|Q9H9A6|LRC40_HUMAN	LRRC40	1.28873	1.39905
sp|Q8N9N7|LRC57_HUMAN	LRRC57	1.23045	1.6774
sp|Q96AG4|LRC59_HUMAN	LRRC59	0.38443	1.28389
sp|Q8IWT6|LRC8A_HUMAN	LRRC8A	2.35314	1.55816
sp|Q8TDW0|LRC8C_HUMAN	LRRC8C	4.27334	1.81696
sp|Q7L1W4|LRC8D_HUMAN	LRRC8D	3.86378	2.30589
sp|Q32MZ4|LRRF1_HUMAN	LRRFIP1	1.35473	3.05301
sp|Q6UWE0|LRSM1_HUMAN	LRSAM1	0.691392	2.35147
sp|Q9UFC0|LRWD1_HUMAN	LRWD1	-1.58924	2.2366
sp|P62310|LSM3_HUMAN	LSM3	1.63741	1.54883
sp|Q86X29|LSR_HUMAN	LSR	3.16784	2.57453
sp|P48449|LSS_HUMAN	LSS	1.94615	2.12966
sp|P09960|LKHA4_HUMAN	LTA4H	1.89768	2.70013
sp|P02788|TRFL_HUMAN	LTF	7.51608	2.86416
sp|Q96GA3|LTV1_HUMAN	LTV1	1.76088	1.3858
sp|Q9NQ29|LUC7L_HUMAN	LUC7L	-0.131123	0.250552
sp|Q9Y383|LC7L2_HUMAN	LUC7L2	-0.550087	0.684698
sp|O95232|LC7L3_HUMAN	LUC7L3	0.507461	1.13327
sp|P07948|LYN_HUMAN	LYN	2.604	2.49914
sp|Q8N2G4|LYPD1_HUMAN	LYPD1	0.603712	0.342903
sp|O75608|LYPA1_HUMAN	LYPLA1	1.44408	1.1378
sp|Q9NQ48|LZTL1_HUMAN	LZTFL1	2.86593	2.02018
sp|P20645|MPRD_HUMAN	M6PR	2.04876	1.90754
sp|Q8N5G2|MACOI_HUMAN	MACO1	1.25511	1.38476
sp|O75367|H2AY_HUMAN	MACROH2A1	0.352967	1.97955
sp|Q9P0M6|H2AW_HUMAN	MACROH2A2	0.565595	0.410949
sp|Q9Y5V3|MAGD1_HUMAN	MAGED1	3.0637	1.42124
sp|Q9UNF1|MAGD2_HUMAN	MAGED2	1.70814	2.56282
sp|Q96QZ7|MAGI1_HUMAN	MAGI1	2.15894	2.22606
sp|Q5TCQ9|MAGI3_HUMAN	MAGI3	2.02653	1.28286
sp|Q9H0U3|MAGT1_HUMAN	MAGT1	1.14891	2.19353
sp|P33908|MA1A1_HUMAN	MAN1A1	3.68518	0.825666
sp|O60476|MA1A2_HUMAN	MAN1A2	-3.59296	0.762466
sp|Q9UKM7|MA1B1_HUMAN	MAN1B1	3.57596	2.88443
sp|Q16706|MA2A1_HUMAN	MAN2A1	2.0677	2.05493
sp|P49641|MA2A2_HUMAN	MAN2A2	0.039573	0.010983
sp|O00754|MA2B1_HUMAN	MAN2B1	-2.70485	1.9821
sp|Q9Y2E5|MA2B2_HUMAN	MAN2B2	-2.80616	1.23638
sp|O00462|MANBA_HUMAN	MANBA	-2.04773	1.25057
sp|Q5VSG8|MANEL_HUMAN	MANEAL	1.3754	0.399122
sp|P55145|MANF_HUMAN	MANF	2.01184	2.45592
sp|P46821|MAP1B_HUMAN	MAP1B	0.136805	0.054699
sp|Q9GZQ8|MLP3B_HUMAN	MAP1LC3B	3.61052	4.2204
sp|Q02750|MP2K1_HUMAN	MAP2K1	1.05552	0.916123
sp|P36507|MP2K2_HUMAN	MAP2K2	1.14491	1.5493
sp|O14733|MP2K7_HUMAN	MAP2K7	0.460458	0.170482
sp|Q9Y6R4|M3K4_HUMAN	MAP3K4	-0.241638	0.245437
sp|O43318|M3K7_HUMAN	MAP3K7	2.1074	1.91268
sp|P27816|MAP4_HUMAN	MAP4	0.798011	1.98564
sp|O95819|M4K4_HUMAN	MAP4K4	2.37303	1.78838
sp|P28482|MK01_HUMAN	MAPK1	0.887863	0.452218
sp|O15264|MK13_HUMAN	MAPK13	2.93455	1.41467
sp|Q15691|MARE1_HUMAN	MAPRE1	0.24398	0.233856
sp|Q9NX47|MARH5_HUMAN	MARCHF5	1.93787	0.96417
sp|Q9H992|MARH7_HUMAN	MARCHF7	2.80135	2.43881
sp|Q5T0T0|MARH8_HUMAN	MARCHF8	0.524014	2.27581
sp|Q86YJ5|MARH9_HUMAN	MARCHF9	5.73204	1.83307
sp|P29966|MARCS_HUMAN	MARCKS	2.75855	2.7852
sp|P49006|MRP_HUMAN	MARCKSL1	1.064	0.704684
sp|Q9Y4F3|MARF1_HUMAN	MARF1	0.51332	0.478592
sp|P27448|MARK3_HUMAN	MARK3	1.18543	1.09274
sp|P56192|SYMC_HUMAN	MARS1	0.849419	0.397582
sp|Q96GW9|SYMM_HUMAN	MARS2	2.1603	0.927524
sp|Q8N4S9|MALD2_HUMAN	MARVELD2	0.710024	1.86563
sp|P31153|METK2_HUMAN	MAT2A	1.77007	1.00052
sp|P43243|MATR3_HUMAN	MATR3	2.69301	0.971445
sp|Q7Z434|MAVS_HUMAN	MAVS	1.66733	1.70029
sp|Q68D91|MBLC2_HUMAN	MBLAC2	0.330865	0.383059
sp|Q96N66|MBOA7_HUMAN	MBOAT7	0.289167	1.06983
sp|P43121|MUC18_HUMAN	MCAM	0.85093	0.162024
sp|Q8IVS2|FABD_HUMAN	MCAT	1.28479	2.30302
sp|Q9HCC0|MCCB_HUMAN	MCCC2	1.44767	1.64204
sp|Q8NI22|MCFD2_HUMAN	MCFD2	0.944362	0.645247
sp|P25205|MCM3_HUMAN	MCM3	3.45	0.780621
sp|P33992|MCM5_HUMAN	MCM5	0.727662	1.16755
sp|Q14566|MCM6_HUMAN	MCM6	0.521778	1.26728
sp|Q9GZU1|MCLN1_HUMAN	MCOLN1	2.24703	1.41181
sp|Q8IZK6|MCLN2_HUMAN	MCOLN2	1.86444	0.798621
sp|Q8TDD5|MCLN3_HUMAN	MCOLN3	2.63256	1.54077
sp|Q9ULC4|MCTS1_HUMAN	MCTS1	1.13011	0.755599
sp|Q14676|MDC1_HUMAN	MDC1	1.07406	2.55833
sp|P40925|MDHC_HUMAN	MDH1	1.60671	1.59341
sp|P40926|MDHM_HUMAN	MDH2	1.35591	2.96187
sp|Q9NU22|MDN1_HUMAN	MDN1	0.554923	0.403736
sp|P23368|MAOM_HUMAN	ME2	1.4486	2.37588
sp|Q6P9B6|MEAK7_HUMAN	MEAK7	1.57551	1.99169
sp|Q7Z7M0|MEGF8_HUMAN	MEGF8	1.01753	0.771297
sp|Q12866|MERTK_HUMAN	MERTK	-0.16136	0.163628
sp|Q14696|MESD_HUMAN	MESD	0.962613	0.778406
sp|P08581|MET_HUMAN	MET	2.87568	2.19399
sp|A6NJ78|MET15_HUMAN	METTL15	1.80452	1.30755
sp|Q9H1A3|METL9_HUMAN	METTL9	1.84601	1.97619
sp|P55082|MFAP3_HUMAN	MFAP3	3.14089	2.32465
sp|Q9GZY8|MFF_HUMAN	MFF	2.29699	0.76882
sp|Q08431|MFGM_HUMAN	MFGE8	2.82726	1.87805
sp|O95140|MFN2_HUMAN	MFN2	0.272587	0.160401
sp|Q9H3U5|MFSD1_HUMAN	MFSD1	0.282342	0.370414
sp|Q14728|MFS10_HUMAN	MFSD10	1.26531	1.57351
sp|O43934|MFS11_HUMAN	MFSD11	0.91054	1.04194
sp|Q6NUT3|MFS12_HUMAN	MFSD12	0.722298	1.30773
sp|Q96MC6|MF14A_HUMAN	MFSD14A	1.87493	1.46308
sp|Q5SR56|MF14B_HUMAN	MFSD14B	2.1944	1.18233
sp|Q8NHS3|MFSD8_HUMAN	MFSD8	0.584692	2.57089
sp|P26572|MGAT1_HUMAN	MGAT1	2.61504	1.29783
sp|Q10469|MGAT2_HUMAN	MGAT2	3.31027	2.25281
sp|Q9UQ53|MGT4B_HUMAN	MGAT4B	3.06842	1.41459
sp|Q9BQP7|MGME1_HUMAN	MGME1	0.740478	0.440009
sp|O60291|MGRN1_HUMAN	MGRN1	3.21986	1.9597
sp|Q99735|MGST2_HUMAN	MGST2	4.15397	1.64257
sp|Q96PC5|MIA2_HUMAN	MIA2	0.678539	1.6919
sp|Q5JRA6|TGO1_HUMAN	MIA3	0.134342	0.0904988
sp|Q86YT6|MIB1_HUMAN	MIB1	3.6093	3.45639
sp|Q7RTP6|MICA3_HUMAN	MICAL3	1.24759	0.562244
sp|Q8N3F8|MILK1_HUMAN	MICALL1	2.04884	1.43461
sp|O15344|TRI18_HUMAN	MID1	2.61342	1.45266
sp|Q9UJV3|TRIM1_HUMAN	MID2	2.68734	1.35206
sp|Q8N4C8|MINK1_HUMAN	MINK1	2.22793	0.787452
sp|Q9UNW1|MINP1_HUMAN	MINPP1	1.30965	0.86191
sp|Q9NXC5|MIO_HUMAN	MIOS	0.972406	0.783749
sp|Q99797|MIPEP_HUMAN	MIPEP	1.84001	1.71151
sp|Q8WV92|MITD1_HUMAN	MITD1	1.26833	1.34141
sp|P46013|KI67_HUMAN	MKI67	0.745767	0.352535
sp|Q9UL63|MKLN1_HUMAN	MKLN1	-1.43217	0.316547
sp|Q14165|MLEC_HUMAN	MLEC	0.944089	0.656989
sp|P58340|MLF1_HUMAN	MLF1	4.19122	1.40176
sp|Q15773|MLF2_HUMAN	MLF2	3.66712	2.59622
sp|Q96EY8|MMAB_HUMAN	MMAB	1.98988	1.74809
sp|Q8N4V1|EMC5_HUMAN	MMGT1	0.613639	1.53176
sp|P22033|MUTA_HUMAN	MMUT	0.66775	0.596092
sp|Q13724|MOGS_HUMAN	MOGS	1.66166	3.21357
sp|Q86VX9|MON1A_HUMAN	MON1A	0.768451	1.46272
sp|Q7L1V2|MON1B_HUMAN	MON1B	0.367115	1.48459
sp|Q7Z3U7|MON2_HUMAN	MON2	2.35051	1.06858
sp|Q9UBU8|MO4L1_HUMAN	MORF4L1	0.422571	0.375408
sp|Q8NHP6|MSPD2_HUMAN	MOSPD2	-1.33512	1.54715
sp|O75352|MPU1_HUMAN	MPDU1	0.835468	0.793295
sp|O75970|MPDZ_HUMAN	MPDZ	0.988173	0.888781
sp|Q00013|EM55_HUMAN	MPP1	1.87968	1.17647
sp|Q6WCQ1|MPRIP_HUMAN	MPRIP	0.350336	0.344296
sp|O95297|MPZL1_HUMAN	MPZL1	4.76529	2.35225
sp|P49959|MRE11_HUMAN	MRE11	0.489214	0.692101
sp|Q8N565|MREG_HUMAN	MREG	1.57285	2.73807
sp|Q9BV20|MTNA_HUMAN	MRI1	2.65966	2.16668
sp|Q9BYD6|RM01_HUMAN	MRPL1	0.98874	0.640975
sp|Q9Y3B7|RM11_HUMAN	MRPL11	1.38761	0.783921
sp|Q9P015|RM15_HUMAN	MRPL15	1.08984	1.49001
sp|Q9NWU5|RM22_HUMAN	MRPL22	1.31145	1.3556
sp|Q16540|RM23_HUMAN	MRPL23	1.65061	2.07231
sp|Q96A35|RM24_HUMAN	MRPL24	1.15258	1.57337
sp|Q13084|RM28_HUMAN	MRPL28	1.54419	1.06984
sp|Q9BZE1|RM37_HUMAN	MRPL37	1.86095	1.85889
sp|Q96DV4|RM38_HUMAN	MRPL38	1.61468	1.97119
sp|Q9NYK5|RM39_HUMAN	MRPL39	1.14235	1.65135
sp|Q9BYD3|RM04_HUMAN	MRPL4	1.51242	2.2211
sp|Q8IXM3|RM41_HUMAN	MRPL41	-0.800338	0.216082
sp|Q8N983|RM43_HUMAN	MRPL43	1.28576	1.54055
sp|Q9H9J2|RM44_HUMAN	MRPL44	1.03827	2.45432
sp|Q9BRJ2|RM45_HUMAN	MRPL45	0.516129	0.101559
sp|Q9H2W6|RM46_HUMAN	MRPL46	1.55395	1.84361
sp|Q13405|RM49_HUMAN	MRPL49	1.48432	1.97153
sp|Q7Z7F7|RM55_HUMAN	MRPL55	1.02843	1.66101
sp|Q9BYD2|RM09_HUMAN	MRPL9	0.99668	0.824527
sp|P82914|RT15_HUMAN	MRPS15	-0.142226	0.0857604
sp|Q9Y2R5|RT17_HUMAN	MRPS17	1.97559	2.20796
sp|Q9Y676|RT18B_HUMAN	MRPS18B	1.04488	1.33262
sp|P82921|RT21_HUMAN	MRPS21	-1.22281	0.325561
sp|P82650|RT22_HUMAN	MRPS22	1.413	2.68147
sp|Q9Y3D9|RT23_HUMAN	MRPS23	1.87628	2.93496
sp|P82663|RT25_HUMAN	MRPS25	3.9085	2.04098
sp|Q9BYN8|RT26_HUMAN	MRPS26	1.42601	0.790483
sp|Q92552|RT27_HUMAN	MRPS27	1.37271	2.91871
sp|Q9NP92|RT30_HUMAN	MRPS30	1.92319	1.7713
sp|Q92665|RT31_HUMAN	MRPS31	0.4268	0.253787
sp|P82930|RT34_HUMAN	MRPS34	1.50974	1.38846
sp|P82673|RT35_HUMAN	MRPS35	1.37539	2.6783
sp|P82933|RT09_HUMAN	MRPS9	1.21306	2.98811
sp|Q96E11|RRFM_HUMAN	MRRF	1.53055	1.96471
sp|P43246|MSH2_HUMAN	MSH2	0.326229	0.564411
sp|P20585|MSH3_HUMAN	MSH3	0.840227	0.784143
sp|P52701|MSH6_HUMAN	MSH6	0.122745	0.170235
sp|Q15800|MSMO1_HUMAN	MSMO1	-0.126949	0.29252
sp|P26038|MOES_HUMAN	MSN	1.4185	2.42388
sp|O94776|MTA2_HUMAN	MTA2	0.00657422	0.00299681
sp|Q13126|MTAP_HUMAN	MTAP	2.58836	2.9098
sp|Q5VT66|MARC1_HUMAN	MTARC1	1.78078	1.86422
sp|Q9Y6C9|MTCH2_HUMAN	MTCH2	2.08697	1.13928
sp|P00403|COX2_HUMAN	MT-CO2	1.08085	1.79838
sp|Q86UE4|LYRIC_HUMAN	MTDH	-0.740113	0.228491
sp|P11586|C1TC_HUMAN	MTHFD1	1.23699	1.70753
sp|Q6UB35|C1TM_HUMAN	MTHFD1L	2.16107	1.97733
sp|P13995|MTDC_HUMAN	MTHFD2	1.59098	2.47048
sp|Q8NCE2|MTMRE_HUMAN	MTMR14	0.0703798	0.05402
sp|Q13615|MTMR3_HUMAN	MTMR3	2.59491	0.936747
sp|Q9NYA4|MTMR4_HUMAN	MTMR4	2.20653	1.60709
sp|Q9Y217|MTMR6_HUMAN	MTMR6	1.93448	2.73704
sp|P03886|NU1M_HUMAN	MT-ND1	1.63958	1.65169
sp|Q9Y2Z2|MTO1_HUMAN	MTO1	2.87016	1.51376
sp|P42345|MTOR_HUMAN	MTOR	0.235419	0.941902
sp|Q9NVV4|PAPD1_HUMAN	MTPAP	0.430056	0.293916
sp|P58546|MTPN_HUMAN	MTPN	2.12602	1.70535
sp|Q99707|METH_HUMAN	MTR	-0.549244	0.31693
sp|P42285|MTREX_HUMAN	MTREX	-0.360409	1.51585
sp|Q13505|MTX1_HUMAN	MTX1	0.340566	0.279186
sp|Q96EY5|MB12A_HUMAN	MVB12A	2.08771	2.0509
sp|Q9H7P6|MB12B_HUMAN	MVB12B	1.4772	2.10447
sp|P84157|MXRA7_HUMAN	MXRA7	1.26941	1.86827
sp|Q96S97|MYADM_HUMAN	MYADM	3.16715	3.15198
sp|Q9BQG0|MBB1A_HUMAN	MYBBP1A	0.278244	0.557635
sp|O75592|MYCB2_HUMAN	MYCBP2	0.417089	0.918432
sp|Q969H8|MYDGF_HUMAN	MYDGF	1.56314	1.49509
sp|P35580|MYH10_HUMAN	MYH10	0.757396	1.49172
sp|Q7Z406|MYH14_HUMAN	MYH14	0.0147259	0.00297207
sp|P35579|MYH9_HUMAN	MYH9	0.862796	2.11705
sp|O14950|ML12B_HUMAN	MYL12B	0.807942	1.59695
sp|P60660|MYL6_HUMAN	MYL6	1.49574	2.65098
sp|Q9HD67|MYO10_HUMAN	MYO10	-0.910417	0.209621
sp|Q92614|MY18A_HUMAN	MYO18A	0.010042	0.193451
sp|O43795|MYO1B_HUMAN	MYO1B	1.04555	0.504639
sp|O00159|MYO1C_HUMAN	MYO1C	1.70263	2.13555
sp|Q9Y4I1|MYO5A_HUMAN	MYO5A	-0.332581	0.263613
sp|Q6NSJ0|MYORG_HUMAN	MYORG	1.2966	1.04634
sp|Q6NZ67|MZT2B_HUMAN	MZT2B	2.34312	0.936601
sp|Q02083|NAAA_HUMAN	NAAA	-0.725468	0.777874
sp|Q13765|NACA_HUMAN	NACA	1.13836	1.94792
sp|Q4G0N4|NAKD2_HUMAN	NADK2	1.61239	2.1908
sp|Q13564|ULA1_HUMAN	NAE1	2.50038	2.00254
sp|Q96HR8|NAF1_HUMAN	NAF1	2.04569	1.58635
sp|P54802|ANAG_HUMAN	NAGLU	-1.66662	2.90271
sp|Q9UK23|NAGPA_HUMAN	NAGPA	3.33534	3.49009
sp|P43490|NAMPT_HUMAN	NAMPT	1.93202	1.52058
sp|Q9NR45|SIAS_HUMAN	NANS	2.12975	1.03753
sp|P55209|NP1L1_HUMAN	NAP1L1	2.87304	2.76147
sp|Q99733|NP1L4_HUMAN	NAP1L4	1.53234	0.611054
sp|P54920|SNAA_HUMAN	NAPA	1.52184	2.09507
sp|Q6IQ20|NAPEP_HUMAN	NAPEPLD	3.16254	2.77145
sp|Q99747|SNAG_HUMAN	NAPG	1.15446	1.12996
sp|O43776|SYNC_HUMAN	NARS1	0.468509	0.15598
sp|P49321|NASP_HUMAN	NASP	1.68595	1.84095
sp|Q8NCW5|NNRE_HUMAN	NAXE	2.06282	1.29161
sp|A2RRP1|NBAS_HUMAN	NBAS	0.804681	1.3971
sp|Q14596|NBR1_HUMAN	NBR1	1.40503	1.59853
sp|P13591|NCAM1_HUMAN	NCAM1	0.669778	0.431084
sp|Q15021|CND1_HUMAN	NCAPD2	0.557293	1.20964
sp|Q9BPX3|CND3_HUMAN	NCAPG	1.03134	2.41315
sp|Q15003|CND2_HUMAN	NCAPH	-1.77659	1.15435
sp|Q9UBB6|NCDN_HUMAN	NCDN	2.17862	3.10903
sp|Q6PIU2|NCEH1_HUMAN	NCEH1	1.27113	1.31351
sp|P16333|NCK1_HUMAN	NCK1	0.557891	0.192008
sp|Q9Y2A7|NCKP1_HUMAN	NCKAP1	1.99326	2.41214
sp|P19338|NUCL_HUMAN	NCL	-0.289213	1.31503
sp|Q969V3|NCLN_HUMAN	NCLN	0.750628	2.65874
sp|Q13772|NCOA4_HUMAN	NCOA4	2.97864	1.62388
sp|Q68D85|NR3L1_HUMAN	NCR3LG1	5.69625	3.56746
sp|P62166|NCS1_HUMAN	NCS1	1.45325	1.48914
sp|Q92542|NICA_HUMAN	NCSTN	1.03148	4.52478
sp|Q9BTX1|NDC1_HUMAN	NDC1	1.55598	1.1598
sp|Q9BT67|NFIP1_HUMAN	NDFIP1	3.4132	1.91699
sp|Q9NV92|NFIP2_HUMAN	NDFIP2	3.67031	2.36043
sp|Q92597|NDRG1_HUMAN	NDRG1	2.77607	1.61489
sp|Q9UN36|NDRG2_HUMAN	NDRG2	4.82459	2.4908
sp|Q9UGV2|NDRG3_HUMAN	NDRG3	3.76328	2.28093
sp|O95299|NDUAA_HUMAN	NDUFA10	1.17734	2.37265
sp|Q9P0J0|NDUAD_HUMAN	NDUFA13	1.05638	1.63108
sp|O43678|NDUA2_HUMAN	NDUFA2	0.780719	1.52678
sp|Q16718|NDUA5_HUMAN	NDUFA5	1.30031	1.70892
sp|Q16795|NDUA9_HUMAN	NDUFA9	0.210828	0.054851
sp|Q9BU61|NDUF3_HUMAN	NDUFAF3	1.22386	1.85746
sp|Q9P032|NDUF4_HUMAN	NDUFAF4	-0.513382	0.798859
sp|O96000|NDUBA_HUMAN	NDUFB10	3.78632	2.88185
sp|O95168|NDUB4_HUMAN	NDUFB4	1.40371	2.05745
sp|P17568|NDUB7_HUMAN	NDUFB7	0.509622	0.302249
sp|P28331|NDUS1_HUMAN	NDUFS1	1.14002	2.28411
sp|O75306|NDUS2_HUMAN	NDUFS2	0.918573	0.825649
sp|O75489|NDUS3_HUMAN	NDUFS3	1.42347	2.41684
sp|O75251|NDUS7_HUMAN	NDUFS7	1.20246	4.43335
sp|O00217|NDUS8_HUMAN	NDUFS8	-0.238355	0.0961999
sp|P49821|NDUV1_HUMAN	NDUFV1	0.843859	2.40965
sp|P19404|NDUV2_HUMAN	NDUFV2	1.42405	2.25978
sp|Q9NVZ3|NECP2_HUMAN	NECAP2	1.91733	3.45779
sp|Q15223|NECT1_HUMAN	NECTIN1	1.34445	0.784997
sp|Q92692|NECT2_HUMAN	NECTIN2	3.24913	2.87454
sp|Q9NQS3|NECT3_HUMAN	NECTIN3	2.55535	1.61649
sp|P46934|NEDD4_HUMAN	NEDD4	1.96648	0.626264
sp|Q96PU5|NED4L_HUMAN	NEDD4L	1.49098	0.769854
sp|Q8TD19|NEK9_HUMAN	NEK9	3.08036	2.54422
sp|Q9UMX5|NENF_HUMAN	NENF	1.19523	0.830947
sp|Q92859|NEO1_HUMAN	NEO1	3.52393	2.60271
sp|Q8NC67|NETO2_HUMAN	NETO2	1.64856	0.70342
sp|Q99519|NEUR1_HUMAN	NEU1	-1.34192	0.755841
sp|Q9UQ49|NEUR3_HUMAN	NEU3	3.20202	2.10105
sp|Q96JN8|NEUL4_HUMAN	NEURL4	1.63257	1.09761
sp|P21359|NF1_HUMAN	NF1	2.26631	0.927886
sp|P35240|MERL_HUMAN	NF2	1.85872	1.71901
sp|Q9Y697|NFS1_HUMAN	NFS1	1.83775	2.47397
sp|Q8NBF2|NHLC2_HUMAN	NHLRC2	1.78017	0.879997
sp|Q5JS37|NHLC3_HUMAN	NHLRC3	0.0024386	0.0142875
sp|Q96TA1|NIBA2_HUMAN	NIBAN2	2.67068	1.64251
sp|P14543|NID1_HUMAN	NID1	1.0802	1.06064
sp|Q14112|NID2_HUMAN	NID2	0.0561171	0.283266
sp|Q6KC79|NIPBL_HUMAN	NIPBL	0.384774	0.852563
sp|Q9BPW8|NIPS1_HUMAN	NIPSNAP1	1.68416	2.38463
sp|O75323|NIPS2_HUMAN	NIPSNAP2	1.65879	2.36756
sp|Q9UFN0|NPS3A_HUMAN	NIPSNAP3A	1.84159	1.54552
sp|Q9Y2I1|NISCH_HUMAN	NISCH	1.62517	0.505642
sp|Q9NQR4|NIT2_HUMAN	NIT2	-1.69963	0.716389
sp|Q969F2|NKD2_HUMAN	NKD2	2.52292	1.70099
sp|Q96D46|NMD3_HUMAN	NMD3	2.4854	2.22424
sp|P15531|NDKA_HUMAN	NME1	2.07088	2.49603
sp|Q13423|NNTM_HUMAN	NNT	1.00627	1.77984
sp|Q8NC60|NOA1_HUMAN	NOA1	1.22493	1.25387
sp|Q5JPE7|NOMO2_HUMAN	NOMO2	0.837268	1.32752
sp|Q15233|NONO_HUMAN	NONO	0.548491	0.809935
sp|O00567|NOP56_HUMAN	NOP56	-0.250321	0.292576
sp|Q9Y2X3|NOP58_HUMAN	NOP58	-0.156998	0.113373
sp|Q9Y314|NOSIP_HUMAN	NOSIP	1.27837	0.722405
sp|P46531|NOTC1_HUMAN	NOTCH1	3.7705	2.87033
sp|Q04721|NOTC2_HUMAN	NOTCH2	2.32663	1.54915
sp|Q9UM47|NOTC3_HUMAN	NOTCH3	3.03791	1.18698
sp|O15118|NPC1_HUMAN	NPC1	-0.099006	0.862524
sp|P61916|NPC2_HUMAN	NPC2	-0.905881	0.546972
sp|P55786|PSA_HUMAN	NPEPPS	1.42869	1.5094
sp|Q8TAT6|NPL4_HUMAN	NPLOC4	1.50404	2.06607
sp|P06748|NPM_HUMAN	NPM1	0.343853	0.980608
sp|Q9Y639|NPTN_HUMAN	NPTN	1.79345	2.17601
sp|P01111|RASN_HUMAN	NRAS	1.36297	1.31408
sp|O14786|NRP1_HUMAN	NRP1	3.30228	1.04547
sp|O60462|NRP2_HUMAN	NRP2	0.912882	1.26458
sp|Q9GZP1|NRSN2_HUMAN	NRSN2	3.14649	1.9759
sp|Q15738|NSDHL_HUMAN	NSDHL	1.20507	2.69472
sp|P46459|NSF_HUMAN	NSF	0.734578	1.80316
sp|Q9UNZ2|NSF1C_HUMAN	NSFL1C	2.53311	2.5983
sp|Q9H0P0|5NT3A_HUMAN	NT5C3A	0.731641	0.625309
sp|Q9H857|NT5D2_HUMAN	NT5DC2	2.37169	1.1468
sp|Q9BSD7|NTPCR_HUMAN	NTPCR	0.793575	1.25662
sp|Q8TB37|NUBPL_HUMAN	NUBPL	1.36585	1.96858
sp|Q02818|NUCB1_HUMAN	NUCB1	2.27978	1.38998
sp|P80303|NUCB2_HUMAN	NUCB2	1.83922	2.46913
sp|Q9Y266|NUDC_HUMAN	NUDC	0.797021	0.366108
sp|Q8WVJ2|NUDC2_HUMAN	NUDCD2	-0.028	0.0237353
sp|O43809|CPSF5_HUMAN	NUDT21	0.487106	1.82541
sp|Q9UKK9|NUDT5_HUMAN	NUDT5	1.63613	1.45352
sp|Q14980|NUMA1_HUMAN	NUMA1	0.141729	0.966958
sp|P49757|NUMB_HUMAN	NUMB	2.92218	1.39086
sp|P57740|NU107_HUMAN	NUP107	0.885646	2.16399
sp|Q8WUM0|NU133_HUMAN	NUP133	0.367065	0.796996
sp|P49790|NU153_HUMAN	NUP153	0.0549163	0.0370876
sp|O75694|NU155_HUMAN	NUP155	0.872793	1.91461
sp|Q12769|NU160_HUMAN	NUP160	0.862918	2.07912
sp|Q5SRE5|NU188_HUMAN	NUP188	0.931726	2.14232
sp|Q92621|NU205_HUMAN	NUP205	0.415978	0.207825
sp|Q8TEM1|PO210_HUMAN	NUP210	1.95235	1.84694
sp|P35658|NU214_HUMAN	NUP214	0.758696	1.50087
sp|Q8NFH5|NUP35_HUMAN	NUP35	0.431403	1.36376
sp|O15504|NUP42_HUMAN	NUP42	2.2273	1.00631
sp|Q8NFH3|NUP43_HUMAN	NUP43	0.840664	0.902367
sp|Q7Z3B4|NUP54_HUMAN	NUP54	0.960489	0.94236
sp|Q9BVL2|NUP58_HUMAN	NUP58	-0.741865	0.343755
sp|P37198|NUP62_HUMAN	NUP62	0.730905	2.05258
sp|Q9BW27|NUP85_HUMAN	NUP85	0.8807	1.36899
sp|Q99567|NUP88_HUMAN	NUP88	0.208481	0.141131
sp|Q8N1F7|NUP93_HUMAN	NUP93	0.915557	0.615208
sp|P52948|NUP98_HUMAN	NUP98	0.0726237	0.0356763
sp|Q96E22|NGBR_HUMAN	NUS1	3.97164	2.69262
sp|P61970|NTF2_HUMAN	NUTF2	1.53481	2.6429
sp|O15381|NVL_HUMAN	NVL	1.04562	1.15288
sp|Q9UBU9|NXF1_HUMAN	NXF1	-0.484911	0.481828
sp|Q6DKJ4|NXN_HUMAN	NXN	1.35559	1.3738
sp|P04181|OAT_HUMAN	OAT	1.46186	1.99334
sp|O75147|OBSL1_HUMAN	OBSL1	1.88262	1.90409
sp|Q9NX40|OCAD1_HUMAN	OCIAD1	1.40194	1.85777
sp|Q16625|OCLN_HUMAN	OCLN	3.29268	2.12647
sp|Q01968|OCRL_HUMAN	OCRL	1.41549	1.44691
sp|Q5BJF6|ODFP2_HUMAN	ODF2	0.803353	0.357962
sp|O75665|OFD1_HUMAN	OFD1	2.3459	1.74176
sp|O60502|OGA_HUMAN	OGA	0.775918	0.29707
sp|Q02218|ODO1_HUMAN	OGDH	3.71106	2.40613
sp|O15294|OGT1_HUMAN	OGT	0.834325	1.50437
sp|O43482|MS18B_HUMAN	OIP5	1.70316	1.94353
sp|Q9NTK5|OLA1_HUMAN	OLA1	2.01879	2.66213
sp|O43929|ORC4_HUMAN	ORC4	0.157224	0.238312
sp|O43913|ORC5_HUMAN	ORC5	1.2593	0.910389
sp|P22059|OSBP1_HUMAN	OSBP	1.23484	1.78417
sp|Q9BXB4|OSB11_HUMAN	OSBPL11	0.448375	0.316787
sp|Q9BXW6|OSBL1_HUMAN	OSBPL1A	1.413	1.08747
sp|Q9BZF1|OSBL8_HUMAN	OSBPL8	0.686481	0.416639
sp|Q96SU4|OSBL9_HUMAN	OSBPL9	0.573257	0.480235
sp|Q9NPF4|OSGEP_HUMAN	OSGEP	-0.115611	0.130294
sp|Q9NRP0|OSTC_HUMAN	OSTC	0.04923	0.0398358
sp|Q86WC4|OSTM1_HUMAN	OSTM1	-0.0333605	0.216482
sp|Q96FW1|OTUB1_HUMAN	OTUB1	2.20576	2.93268
sp|P55809|SCOT1_HUMAN	OXCT1	-0.300597	0.117748
sp|Q8N573|OXR1_HUMAN	OXR1	0.980282	0.798841
sp|Q99571|P2RX4_HUMAN	P2RX4	0.430549	1.11905
sp|Q32P28|P3H1_HUMAN	P3H1	1.97799	2.36885
sp|Q8IVL6|P3H3_HUMAN	P3H3	-0.227263	0.527949
sp|Q92791|SC65_HUMAN	P3H4	1.96756	1.23529
sp|P13674|P4HA1_HUMAN	P4HA1	1.28616	0.943806
sp|O15460|P4HA2_HUMAN	P4HA2	1.34023	1.64277
sp|P07237|PDIA1_HUMAN	P4HB	1.53544	1.28463
sp|Q9UQ80|PA2G4_HUMAN	PA2G4	0.787587	1.60455
sp|P11940|PABP1_HUMAN	PABPC1	0.237407	0.105754
sp|Q9H813|PACC1_HUMAN	PACC1	3.39066	2.89917
sp|Q9UNF0|PACN2_HUMAN	PACSIN2	2.01989	2.45466
[truncated: 1,299 more rows]

## Sheet: DKO(Heavy) vs KO(Light), Lys
reference	Gene Symbol	Annotation	P1_ Heavy Number of peptides	P2_ Heavy Number of peptides	P3_ Heavy Number of peptides	P1_ Light Number of peptides	P2_ Light Number of peptides	P3_ Light Number of peptides		P1 max_heavy sum	P2 max_heavy sum	P3 max_heavy sum	P1 max_light sum	P2 max_light sum	P3 max_light sum
[truncated: 3,703 more rows]

[truncated: 1 more sheets: DKO vs KO, normalized]
