# Supplementary material for: Peroxisome-derived ether lipids regulate lysosomal exocytosis
Source: EMBO J. 2026 May 2;45(11):3699–730. doi: 10.1038/s44318-026-00791-3 (PMC13226661; doi:10.1038/s44318-026-00791-3)
Supplement: Supplementary file 6 — Source data Fig. 1 [file 44318_2026_791_MOESM6_ESM.zip]

Archive with 22 entries (16 files):
- Figure 1/1A/
- Figure 1/1A/Figure1A_GNPTABKO.tif
- Figure 1/1A/Figure1A_LYSETKO.tif
- Figure 1/1A/Figure1A_quantification.xlsx
- Figure 1/1A/Figure1A_WT.tif
- Figure 1/1A/Thumbs.db
- Figure 1/1C/
- Figure 1/1C/Figure1C_quantification.xlsx
- Figure 1/1E/
- Figure 1/1E/Figure1E_quantification.xlsx
- Figure 1/1F/
- Figure 1/1F/Figure1F_western.tif
- Figure 1/1F/Thumbs.db
- Figure 1/1H/
- Figure 1/1H/Figure1H_quantification.xlsx
- Figure 1/1I-J/
- Figure 1/1I-J/Figure1I_sgLYSET.tif
- Figure 1/1I-J/Figure1I_TFEBTFE3DKO59.tif
- Figure 1/1I-J/Figure1I_TFEBTFE3DKO59sgLYSET.tif
- Figure 1/1I-J/Figure1I_WT.tif
- Figure 1/1I-J/Figure1J_quantification.xlsx
- Figure 1/1I-J/Thumbs.db
