# Supplementary material for: Peroxisome-derived ether lipids regulate lysosomal exocytosis
Source: EMBO J. 2026 May 2;45(11):3699–730. doi: 10.1038/s44318-026-00791-3 (PMC13226661; doi:10.1038/s44318-026-00791-3)
Supplement: Supplementary file 6 — Source data Fig. 1 [file 44318_2026_791_MOESM6_ESM.zip › Figure 1/1A/Figure1A_quantification.xlsx]

## Sheet: Sheet1
	WT			LYSET KO			GNPTAB KO
number of cells	cell area	Lamp2 area	Lamp2/cell area %	cell area	Lamp2 area	Lamp2/cell area %	cell area	Lamp2 area	Lamp2/cell area %
1	526.977	71.22	13.5148	596.682	121.595	20.3785	555.085	193.814	34.9161
2	311.026	62.478	20.0877	519.904	110.256	21.207	242.226	35.169	14.5191
3	311.331	33.231	10.6738	532.312	103.663	19.4741	310.861	130.748	42.06
4	493.465	86.249	17.4782	282.554	42.995	15.2166	492.301	207.245	42.0972
5	520.656	40.504	7.77942	322.142	70.033	21.7398	546.072	95.003	17.3975
6	385.418	42.431	11.0091	464.605	64.346	13.8496	338.839	41.997	12.3944
7	320.79	49.846	15.5385	325.232	63.688	19.5823	299.863	62.736	20.9216
8	360.695	56.05	15.5394	257.631	54.499	21.1539	325.056	93.828	28.8652
9	227.644	29.106	12.7858	314.915	87.189	27.6865	377.228	57.86	15.3382
10	240.616	43.019	17.8787	223.872	25.358	11.327	296.796	113.569	38.265
11	367.04	38.93	10.6065	201.334	37.097	18.4256	223.143	42.373	18.9892
12	410.353	58.236	14.1917	333.046	109.903	32.9993	341.483	68.976	20.199
13	317.371	65.321	20.5819	349.462	47.566	13.6112	221.251	60.598	27.3888
14	255.41	33.724	13.2039	311.39	86.719	27.849	260.827	39.376	15.0966
15	223.919	27.849	12.4371	240.886	54.946	22.81	256.785	62.877	24.4862
16	291.144	25.604	8.79427	462.819	123.733	26.7346	312.917	71.902	22.978
17	232.755	26.791	11.5104	322.247	83.535	25.9227	251.039	69.176	27.5559
18	294.798	16.31	5.5326	394.267	113.604	28.814	278.312	80.303	28.8536
19	290.016	28.636	9.87394	438.754	149.773	34.136	345.572	50.821	14.7063
20	298.829	19.365	6.48029	356.23	64.464	18.0962	217.691	30.645	14.0773
