# Supplementary material for: Peroxisome-derived ether lipids regulate lysosomal exocytosis
Source: EMBO J. 2026 May 2;45(11):3699–730. doi: 10.1038/s44318-026-00791-3 (PMC13226661; doi:10.1038/s44318-026-00791-3)
Supplement: Supplementary file 6 — Source data Fig. 1 [file 44318_2026_791_MOESM6_ESM.zip › Figure 1/1C/Figure1C_quantification.xlsx]

## Sheet: Sheet1
LysoTracker MFI
independent experiments		WT	LYSET KO	GNPTAB KO
1	LysoTracker MFI	7047	23717	21124
	Relative to WT	1	3.36555	2.99759
2	LysoTracker MFI	9707	31089	34153
	Relative to WT	1	3.20274	3.51839
3	LysoTracker MFI	9253	27902	31069
	Relative to WT	1	3.01545	3.35772
4	LysoTracker MFI	9056	30611	33661
	Relative to WT	1	3.38019	3.71698
