# Supplementary material for: Peroxisome-derived ether lipids regulate lysosomal exocytosis
Source: EMBO J. 2026 May 2;45(11):3699–730. doi: 10.1038/s44318-026-00791-3 (PMC13226661; doi:10.1038/s44318-026-00791-3)
Supplement: Supplementary file 6 — Source data Fig. 1 [file 44318_2026_791_MOESM6_ESM.zip › Figure 1/1E/Figure1E_quantification.xlsx]

## Sheet: Sheet1
DQ-BSA MFI
independent experiments		WT	LYSET KO	GNPTAB KO
1	DQ-BSA MFI	557.3	151.3	227.3
	Relative to WT	1	0.271488	0.407859
2	DQ-BSA MFI	404.6	95	97.6
	Relative to WT	1	0.2348	0.241226
3	DQ-BSA MFI	406.5	127	95.7
	Relative to WT	1	0.312423	0.235424
