# Supplementary material for: Peroxisome-derived ether lipids regulate lysosomal exocytosis
Source: EMBO J. 2026 May 2;45(11):3699–730. doi: 10.1038/s44318-026-00791-3 (PMC13226661; doi:10.1038/s44318-026-00791-3)
Supplement: Supplementary file 6 — Source data Fig. 1 [file 44318_2026_791_MOESM6_ESM.zip › Figure 1/1H/Figure1H_quantification.xlsx]

## Sheet: Sheet1
LysoTracker MFI
independent experients		WT	WT+sgLYSET	TFEB/TFE3 DKO#59	TFEB/TFE3 DKO#59+sgLYSET	TFEB/TFE3 DKO#63	TFEB/TFE3 DKO#63+sgLYSET
1	LysoTracker MFI	5296	22078	3684	18586	4672	21349
	Relative to WT	1	4.16881	0.695619	3.50944	0.882175	4.03116
2	LysoTracker MFI	4836	21918	3539	18348	4479	20944
	Relative to WT	1	4.53226	0.731803	3.79404	0.926179	4.33085
3	LysoTracker MFI	4574	21151	3520	18051	4104	19599
	Relative to WT	1	4.62418	0.769567	3.94644	0.897245	4.28487
