# Supplementary material for: Peroxisome-derived ether lipids regulate lysosomal exocytosis
Source: EMBO J. 2026 May 2;45(11):3699–730. doi: 10.1038/s44318-026-00791-3 (PMC13226661; doi:10.1038/s44318-026-00791-3)
Supplement: Supplementary file 6 — Source data Fig. 1 [file 44318_2026_791_MOESM6_ESM.zip › Figure 1/1I-J/Figure1J_quantification.xlsx]

## Sheet: Sheet1
	WT			sgLYSET			TFEB/TFE3DKO#59			TFEB/TFE3DKO#59+sgLYSET
number of cells	cell area	Lamp2 area	Lamp2/cell area %	cell area	Lamp2 area	Lamp2/cell area %	cell area	Lamp2 area	Lamp2/cell area %	cell area	Lamp2 area	Lamp2/cell area %
1	289.839	31.997	11.0396	548.857	136.965	24.9546	512.242	42.725	8.34078	314.939	40.716	12.9282
2	417.627	48.295	11.5641	444.97	72.36	16.2618	428.261	36.168	8.44532	371.588	53.301	14.3441
3	260.898	43.395	16.6329	763.046	213.038	27.9194	320.332	45.11	14.0823	320.638	66.167	20.636
4	386.488	14.347	3.71215	586.858	191.757	32.6752	322.941	50.833	15.7406	325.479	55.392	17.0186
5	296.866	33.325	11.2256	231.674	63.477	27.3993	262.096	29.976	11.437	412.597	84.216	20.4112
6	467.226	33.971	7.27079	305.832	112.1	36.6541	251.215	27.438	10.9221	337.441	74.969	22.2169
7	592.299	48.694	8.22119	1060.29	152.84	14.415	385.301	4.853	1.25953	303.74	49.952	16.4456
8	347.875	22.667	6.51585	260.31	26.38	10.1341	291.214	9.389	3.22409	389.813	59.023	15.1414
9	374.349	30.164	8.05772	307.301	41.503	13.5057	261.826	30.164	11.5206	455.146	107.283	23.5711
10	508.047	74.816	14.7262	399.178	32.831	8.22465	388.086	37.214	9.58911	246.398	35.51	14.4116
11	376.229	66.12	17.5744	475.533	108.035	22.7187	308.229	32.138	10.4267	820.624	148.398	18.0836
12	451.68	40.269	8.91538	586.858	70.468	12.0077	396.135	75.897	19.1594	300.779	57.26	19.0372
13	337.276	42.161	12.5004	306.748	34.171	11.1398	295.221	19.083	6.46397	262.073	38.577	14.7199
14	815.806	71.467	8.76029	244.811	44.476	18.1675	577.775	64.37	11.141	327.206	37.837	11.5637
15	404.772	29.435	7.272	246.879	66.156	26.7969	417.016	62.795	15.0582	245.07	45.592	18.6037
16	362.599	20.728	5.71651	224.412	41.526	18.5044	355.349	34.077	9.58973	384.69	90.996	23.6544
17	610.688	72.348	11.847	347.723	96.907	27.869	365.842	54.675	14.945	148.175	74.816	50.4916
18	629.395	42.666	6.77889	264.364	35.769	13.5302	285.879	55.557	19.4337	391.247	124.051	31.7066
19	459.764	47.942	10.4275	240.98	26.498	10.9959	213.449	19.012	8.90705	294.434	44.57	15.1375
20	673.942	53.806	7.98377	226.845	37.872	16.6951	199.29	18.014	9.03909	507.965	113.134	22.272
