# Supplementary material for: Peroxisome-derived ether lipids regulate lysosomal exocytosis
Source: EMBO J. 2026 May 2;45(11):3699–730. doi: 10.1038/s44318-026-00791-3 (PMC13226661; doi:10.1038/s44318-026-00791-3)
Supplement: Supplementary file 7 — Source data Fig. 2 [file 44318_2026_791_MOESM7_ESM.zip]

Archive with 5 entries (4 files):
- Figure 2/2C/
- Figure 2/2C/Figure2C_After_3rd_round_sorting.tif
- Figure 2/2C/Figure2C_LYSETKO.tif
- Figure 2/2C/Figure2C_WT.tif
- Figure 2/2C/Thumbs.db
