# Supplementary material for: Peroxisome-derived ether lipids regulate lysosomal exocytosis
Source: EMBO J. 2026 May 2;45(11):3699–730. doi: 10.1038/s44318-026-00791-3 (PMC13226661; doi:10.1038/s44318-026-00791-3)
Supplement: Supplementary file 8 — Source data Fig. 3 [file 44318_2026_791_MOESM8_ESM.zip]

Archive with 29 entries (22 files):
- Figure 3/3A-B/
- Figure 3/3A-B/Figure3A_LYSETFAR1DKO.tif
- Figure 3/3A-B/Figure3A_LYSETFAR1DKO_3FLAGFAR1.tif
- Figure 3/3A-B/Figure3A_LYSETKO.tif
- Figure 3/3A-B/Figure3A_WT.tif
- Figure 3/3A-B/Figure3B_quantification.xlsx
- Figure 3/3A-B/Thumbs.db
- Figure 3/3C-D/
- Figure 3/3C-D/Figure3C_GNPATBFAR1DKO_3FLAGFAR1.tif
- Figure 3/3C-D/Figure3C_GNPTABFAR1DKO.tif
- Figure 3/3C-D/Figure3C_GNPTABKO.tif
- Figure 3/3C-D/Figure3C_WT.tif
- Figure 3/3C-D/Figure3D_quantification.xlsx
- Figure 3/3C-D/Thumbs.db
- Figure 3/3E-F/
- Figure 3/3E-F/Figure3E_LYSETAGPSDKO.tif
- Figure 3/3E-F/Figure3E_LYSETAGPSDKO_AGPS.tif
- Figure 3/3E-F/Figure3E_LYSETKO.tif
- Figure 3/3E-F/Figure3E_WT.tif
- Figure 3/3E-F/Figure3F_quantification.xlsx
- Figure 3/3E-F/Thumbs.db
- Figure 3/3H/
- Figure 3/3H/Figure3H_quantification.xlsx
- Figure 3/3J/
- Figure 3/3J/Figure3J_quantification.xlsx
- Figure 3/3L/
- Figure 3/3L/Figure3L_quantification.xlsx
- Figure 3/3N/
- Figure 3/3N/Figure3N_quantification.xlsx
