# Supplementary material for: Peroxisome-derived ether lipids regulate lysosomal exocytosis
Source: EMBO J. 2026 May 2;45(11):3699–730. doi: 10.1038/s44318-026-00791-3 (PMC13226661; doi:10.1038/s44318-026-00791-3)
Supplement: Supplementary file 8 — Source data Fig. 3 [file 44318_2026_791_MOESM8_ESM.zip › Figure 3/3A-B/Figure3B_quantification.xlsx]

## Sheet: Sheet1
	WT			LYSET KO			LYSET/FAR1 DKO			LYSET/FAR1 DKO+3FLAG-FAR1
number of cells	cell area	Lamp2 area	Lamp2/cell area %	cell area	Lamp2 area	Lamp2/cell area %	cell area	Lamp2 area	Lamp2/cell area %	cell area	Lamp2 area	Lamp2/cell area %
1	356.218	48.318	13.5642	286.044	90.021	31.471	557.282	72.148	12.9464	383.374	119.456	31.1591
2	340.155	42.584	12.519	285.433	67.436	23.6259	470.704	37.296	7.92345	297.595	87.307	29.3375
3	247.22	23.572	9.53483	265.692	102.277	38.4946	375.184	58.107	15.4876	313.622	85.051	27.119
4	329.121	41.82	12.7066	360.354	78.024	21.652	366.488	64.957	17.7242	410.565	109.856	26.7573
5	346.618	60.092	17.3367	335.913	55.004	16.3745	445.264	65.028	14.6044	275.833	64.052	23.2213
6	533.616	59.893	11.224	258.559	56.837	21.9822	344.703	83.57	24.2441	489.481	71.784	14.6653
7	289.875	33.313	11.4922	377.745	105.473	27.9217	366.617	13.525	3.68914	235.411	75.967	32.2699
8	360.683	89.951	24.9391	324.797	77.154	23.7545	316.654	48.177	15.2144	290.497	67.072	23.0887
9	422.268	74.322	17.6007	371.964	64.182	17.2549	369.438	43.7	11.8288	301.602	83.417	27.658
10	354.162	44.887	12.6741	305.397	65.979	21.6043	343.692	44.065	12.8211	271.685	39.235	14.4414
11	436.463	53.524	12.2631	400.024	93.969	23.4908	365.278	63.735	17.4484	444.277	107.612	24.2218
12	309.169	53.101	17.1754	254.975	79.939	31.3517	341.495	45.087	13.2028	282.824	43.019	15.2105
13	304.116	60.997	20.0571	422.209	96.86	22.9412	286.573	8.919	3.1123	298.758	77.048	25.7894
14	640.041	112.864	17.6339	434.03	116.483	26.8375	402.727	40.551	10.0691	349.814	59.822	17.1011
15	527.036	80.444	15.2635	407.063	99.997	24.5655	381.364	56.602	14.842	339.732	76.426	22.496
16	250.31	23.184	9.26211	382.469	110.42	28.8703	402.421	37.39	9.29126	376.688	179.819	47.7369
17	662.191	75.321	11.3745	342.27	75.756	22.1334	338.075	51.491	15.2306	236.175	73.582	31.1557
18	476.391	55.345	11.6176	303.07	72.924	24.0618	364.467	51.738	14.1955	477.132	83.664	17.5348
19	418.261	55.369	13.2379	403.949	105.943	26.2268	226.104	35.534	15.7158	386.088	110.961	28.7398
20	379.614	49.305	12.9882	224.812	67.178	29.8819	303.282	44.065	14.5294	477.19	94.028	19.7045
21	288.229	50.257	17.4365	558.011	189.607	33.9791	301.566	38.8	12.8662	307.606	66.273	21.5448
22	406.898	56.579	13.905	409.331	129.327	31.5947	462.079	92.594	20.0386	310.767	57.166	18.3951
23	339.274	35.616	10.4977	352.423	107.118	30.3947	287.595	34.03	11.8326	342.658	104.78	30.5786
24	368.991	41.209	11.168	445.793	100.244	22.4867	445.605	44.828	10.06	581.077	246.668	42.4501
25	349.52	38.272	10.9499	477.778	137.364	28.7506	569.585	61.996	10.8844	442.291	179.889	40.6721
26	369.438	48.483	13.1234	454.018	145.86	32.1265	354.832	46.462	13.0941	300.779	132.147	43.9349
27	533.945	54.417	10.1915	645.693	196.751	30.4713	314.163	44.1	14.0373	308.711	47.167	15.2787
28	290.944	57.989	19.9313	494.146	172.874	34.9844	290.439	39.928	13.7475	502.994	131.747	26.1926
29	357.041	43.771	12.2594	434.959	135.648	31.1864	317.958	66.649	20.9616	369.05	154.355	41.825
30	295.844	11.034	3.72967	458.918	159.044	34.6563	269.722	40.363	14.9647	433.09	153.956	35.5483
31	273.048	36.344	13.3105	407.004	102.559	25.1985	297.606	39.905	13.4087	346.136	50.962	14.7231
32	391.634	45.146	11.5276	288.041	92.195	32.0076	399.46	57.742	14.455	360.366	75.403	20.924
33	450.963	59.728	13.2445				297.665	59.94	20.1367	347.805	95.544	27.4706
34	444.829	48.835	10.9784				428.954	94.639	22.0627	468.213	144.72	30.909
35	487.46	105.168	21.5747				370.566	80.832	21.8131
36	384.784	43.148	11.2136				356.912	55.087	15.4343
37	505.004	70.257	13.9122				339.239	40.892	12.054
38							357.91	80.95	22.6174
39							455.252	77.095	16.9346
40							378.721	48.812	12.8886
41							363.821	55.333	15.2089
