# Supplementary material for: Peroxisome-derived ether lipids regulate lysosomal exocytosis
Source: EMBO J. 2026 May 2;45(11):3699–730. doi: 10.1038/s44318-026-00791-3 (PMC13226661; doi:10.1038/s44318-026-00791-3)
Supplement: Supplementary file 8 — Source data Fig. 3 [file 44318_2026_791_MOESM8_ESM.zip › Figure 3/3C-D/Figure3D_quantification.xlsx]

## Sheet: Sheet1
	WT			GNPTAB KO			GNPTAB/FAR1 DKO			GNPTAB/FAR1 DKO+3FLAG-FAR1
number of cells	cell area	Lamp2 area	Lamp2/cell area %	cell area	Lamp2 area	Lamp2/cell area %	cell area	Lamp2 area	Lamp2/cell area %	cell area	Lamp2 area	Lamp2/cell area %
1	419.131	70.915	16.9195	492.489	139.432	28.3117	294.845	28.46	9.65253	240.886	90.503	37.5709
2	423.337	47.895	11.3137	365.572	83.817	22.9276	343.892	61.925	18.0071	227.573	63.124	27.7379
3	266.761	33.642	12.6113	337.817	102.418	30.3176	397.51	56.132	14.1209	242.919	57.542	23.6877
4	312.083	56.25	18.0241	381.2	67.871	17.8046	212.356	41.844	19.7046	249.323	98.211	39.3911
5	315.714	46.814	14.828	467.614	124.638	26.654	196.176	30.117	15.352	229.853	81.032	35.2538
6	497.648	68.318	13.7282	313.634	60.398	19.2575	319.263	42.279	13.2427	220.111	68.447	31.0966
7	336.818	51.796	15.378	362.47	64.84	17.8884	327.465	28.107	8.58321	353.01	76.214	21.5898
8	392.151	41.491	10.5804	529.186	67.754	12.8034	412.268	45.11	10.9419	268.677	65.098	24.2291
9	269.229	42.149	15.6554	449.553	96.543	21.4753	576.588	68.588	11.8955	213.496	57.401	26.8862
10	297.418	52.666	17.7077	440.399	90.291	20.5021	498.294	45.275	9.086	241.932	73.77	30.492
11	318.734	54.464	17.0876	302.307	51.597	17.0677	359.403	48.342	13.4506	313.129	85.333	27.2517
12	421.422	61.538	14.6025	379.226	93.064	24.5405	260.31	33.101	12.716	289.076	82.078	28.3932
13	313.857	31.774	10.1237	351.718	68.8	19.5611	318.346	29.47	9.25722	225.67	107.706	47.7272
14	375.242	25.557	6.8108	470.551	109.468	23.2638	327.241	57.307	17.5122	428.061	144.52	33.7615
15	302.741	41.327	13.6509	364.667	79.728	21.8632	239.277	32.596	13.6227	277.348	84.263	30.3817
16	331.131	16.933	5.11369	355.396	54.017	15.1991	283.917	30.034	10.5784	419.236	76.52	18.2522
17	448.202	53.97	12.0414	391.999	53.994	13.774	230.64	52.643	22.8247	327.829	65.039	19.8393
18	406.652	44.429	10.9256	502.419	101.877	20.2773	449.612	38.542	8.57228	353.633	65.509	18.5246
19	383.562	47.32	12.337	323.904	90.08	27.8107	412.774	36.309	8.79634	271.52	30.857	11.3645
20	390.342	52.713	13.5043	370.049	101.161	27.3372	412.233	63.676	15.4466	310.344	82.642	26.6292
21	356.089	48.142	13.5197	433.502	124.321	28.6783	483.453	138.081	28.5614	303.987	78.341	25.7712
22	342.071	34.629	10.1233	307.324	70.468	22.9295	218.325	48.224	22.0882	325.596	100.832	30.9684
23	391.822	89.293	22.7892	287.877	79.939	27.7685	396.687	25.017	6.30648	322.729	75.039	23.2514
24	358.674	23.607	6.58174	371.047	66.32	17.8737	404.29	30.916	7.64699	308.476	85.908	27.8492
25	406.44	53.136	13.0735	297.771	57.507	19.3125	324.621	41.209	12.6945	268.383	76.484	28.4981
26	388.72	30.998	7.97438	242.696	70.915	29.2197	278.441	24.359	8.74835	340.108	80.033	23.5316
27	505.603	50.856	10.0585	363.21	110.549	30.4367	187.727	30.305	16.1431	305.444	59.282	19.4085
28	340.672	68.412	20.0815	373.257	167.234	44.804	250.24	52.819	21.1073	216.868	68.212	31.4532
29	371.353	33.466	9.01191	345.02	53.888	15.6188	238.548	48.506	20.3339	338.581	60.351	17.8247
30	336.148	24.5	7.28846	337.5	75.627	22.408	290.098	48.812	16.826	320.896	85.18	26.5444
31				331.354	84.663	25.5506				254.74	64.146	25.181
