# Supplementary material for: Peroxisome-derived ether lipids regulate lysosomal exocytosis
Source: EMBO J. 2026 May 2;45(11):3699–730. doi: 10.1038/s44318-026-00791-3 (PMC13226661; doi:10.1038/s44318-026-00791-3)
Supplement: Supplementary file 8 — Source data Fig. 3 [file 44318_2026_791_MOESM8_ESM.zip › Figure 3/3E-F/Figure3F_quantification.xlsx]

## Sheet: Sheet1
	WT			LYSET KO			LYSET/AGPS DKO			LYSET/AGPS DKO+AGPS
number of cells	cell area	Lamp2 area	Lamp2/cell area %	cell area	Lamp2 area	Lamp2/cell area %	cell area	Lamp2 area	Lamp2/cell area %	cell area	Lamp2 area	Lamp2/cell area %
1	358.615	73.864	20.597	275.844	94.192	34.1468	185.541	40.516	21.8367	325.749	117.905	36.195
2	273.941	25.416	9.27791	276.209	105.356	38.1436	179.431	23.583	13.1432	257.737	80.209	31.1205
3	273.941	11.95	4.36225	280.462	98.317	35.0554	134.133	8.037	5.99181	323.822	216.316	66.8009
4	413.949	58.8	14.2046	243.953	78.341	32.1132	290.497	45.134	15.5368	317.253	85.908	27.0787
5	589.032	51.08	8.67185	247.114	65.78	26.6193	140.537	43.336	30.836	383.421	112.03	29.2185
6	425.241	64.205	15.0985	277.854	131.489	47.3231	182.874	53.735	29.3836	389.743	198.056	50.8171
7	284.763	29.588	10.3904	270.85	131.089	48.3991	229.23	107.459	46.8782	381.411	118.81	31.1501
8	356.512	14.618	4.10028	192.674	77.883	40.4222	187.68	43.935	23.4095	371.517	141.559	38.103
9	240.087	6.439	2.68194	261.45	88.775	33.9549	157.552	21.057	13.3651	342.306	76.332	22.2993
10	304.257	5.37	1.76496	123.698	60.292	48.7413	196.81	70.362	35.7512	329.533	109.186	33.1336
11	293.035	23.713	8.09221	198.573	109.903	55.3464	337.97	51.056	15.1067	449.283	135.096	30.0692
12	391.811	14.312	3.65278	327.958	228.184	69.5772	440.658	91.913	20.8581	281.52	65.227	23.1696
13	397.028	15.522	3.90955	206.117	118.822	57.6478	411.975	116.989	28.3971	336.513	75.85	22.54
14	321.625	92.947	28.8992	239.3	85.544	35.7476	263.788	57.613	21.8406	386.852	119.985	31.0157
15	173.509	52.725	30.3875	260.334	80.926	31.0855	371.635	104.086	28.0076	267.936	77.836	29.0502
16	127.306	19.024	14.9435	164.426	25.346	15.4148	323.152	71.69	22.1846	268.947	49.975	18.5817
17	230.616	49.341	21.3953	211.228	71.843	34.0121	298.582	63.676	21.3261	210.476	42.502	20.1933
18	311.919	74.734	23.9594	967.259	293.153	30.3076	440.67	101.454	23.0227	321.777	94.651	29.4151
19	184.954	63.171	34.155	239.958	51.326	21.3896	352.411	97.553	27.6816	232.05	76.437	32.9399
20	295.151	62.231	21.0845	352.858	131.559	37.2838	300.168	51.749	17.24	429.553	106.742	24.8496
21	200.97	18.683	9.29641	246.538	150.454	61.0267	449.177	66.626	14.8329	254.317	79.716	31.3451
22	203.813	25.91	12.7126	274.27	101.889	37.1492	395.136	115.026	29.1105	307.536	66.297	21.5575
23	311.014	58.729	18.8831	493.794	231.404	46.8625	383.08	92.536	24.1558	226.187	56.144	24.8219
24	395.653	71.925	18.1788	185.812	2.996	1.61238	214.8	26.427	12.3031	292.178	87.401	29.9136
25	185.929	31.198	16.7795	309.71	95.579	30.8608	379.39	88.94	23.4429	293.247	72.101	24.5871
26	190.03	39.458	20.7641	245.634	101.748	41.4226	285.433	50.363	17.6444	350.625	139.949	39.9142
27	241.227	76.755	31.8186	442.409	183.461	41.4686	244.623	29.094	11.8934	265.645	90.914	34.2239
28	430.928	82.618	19.1721	293.517	84.733	28.8682	363.962	131.007	35.9947
29	470.528	90.515	19.2369	449.224	190.054	42.3072	305.491	107.847	35.3028
30	525.368	85.262	16.229	445.17	41.597	9.34407	351.306	79.246	22.5575
31	551.677	72.066	13.0631	778.228	236.515	30.3915	442.42	125.825	28.4402
32				566.118	181.769	32.108
33				346.606	129.068	37.2377
34				242.426	34.041	14.0418
