# Supplementary material for: Peroxisome-derived ether lipids regulate lysosomal exocytosis
Source: EMBO J. 2026 May 2;45(11):3699–730. doi: 10.1038/s44318-026-00791-3 (PMC13226661; doi:10.1038/s44318-026-00791-3)
Supplement: Supplementary file 8 — Source data Fig. 3 [file 44318_2026_791_MOESM8_ESM.zip › Figure 3/3H/Figure3H_quantification.xlsx]

## Sheet: Sheet1
LysoTracker MFI
independent experiments		WT	LYSET KO	LYSET/FAR1 DKO	LYSET/FAR1 DKO+3FLAG-FAR1
1	LysoTracker MFI	6936	21455	9892	29558
	Relative to WT	1	3.09328	1.42618	4.26153
2	LysoTracker MFI	4971	16893	8472	21011
	Relative to WT	1	3.39831	1.70428	4.22671
3	LysoTracker MFI	5034	18773	9029	22483
	Relative to WT	1	3.72924	1.7936	4.46623
