# Supplementary material for: Peroxisome-derived ether lipids regulate lysosomal exocytosis
Source: EMBO J. 2026 May 2;45(11):3699–730. doi: 10.1038/s44318-026-00791-3 (PMC13226661; doi:10.1038/s44318-026-00791-3)
Supplement: Supplementary file 8 — Source data Fig. 3 [file 44318_2026_791_MOESM8_ESM.zip › Figure 3/3J/Figure3J_quantification.xlsx]

## Sheet: Sheet1
LysoTracker MFI
independent experiments		WT	GNPTAB KO	GNPTAB/FAR1 DKO	GNPTAB/FAR1 DKO+3FLAG-FAR1
1	LysoTracker MFI	5974	15541	8455	21453
	Relative to WT	1	2.60144	1.4153	3.59106
2	LysoTracker MFI	2962	10232	5135	9426
	Relative to WT	1	3.45442	1.73363	3.18231
3	LysoTracker MFI	2763	9385	5488	9383
	Relative to WT	1	3.39667	1.98625	3.39595
4	LysoTracker MFI	2843	9883	5433	9374
	Relative to WT	1	3.47626	1.91101	3.29722
