# Supplementary material for: Peroxisome-derived ether lipids regulate lysosomal exocytosis
Source: EMBO J. 2026 May 2;45(11):3699–730. doi: 10.1038/s44318-026-00791-3 (PMC13226661; doi:10.1038/s44318-026-00791-3)
Supplement: Supplementary file 8 — Source data Fig. 3 [file 44318_2026_791_MOESM8_ESM.zip › Figure 3/3L/Figure3L_quantification.xlsx]

## Sheet: Sheet1
LysoTracker MFI
independent experiments		WT	LYSET KO	LYSET/AGPS DKO	LYSET/AGPS DKO+AGPS
1	LysoTracker MFI	94.7	307	183	450
	Relative to WT	1	3.24182	1.93242	4.75185
2	LysoTracker MFI	68.6	291	179	411
	Relative to WT	1	4.24198	2.60933	5.99125
3	LysoTracker MFI	1623	6321	4072	6851
	Relative to WT	1	3.89464	2.50893	4.2212
