# Supplementary material for: Peroxisome-derived ether lipids regulate lysosomal exocytosis
Source: EMBO J. 2026 May 2;45(11):3699–730. doi: 10.1038/s44318-026-00791-3 (PMC13226661; doi:10.1038/s44318-026-00791-3)
Supplement: Supplementary file 8 — Source data Fig. 3 [file 44318_2026_791_MOESM8_ESM.zip › Figure 3/3N/Figure3N_quantification.xlsx]

## Sheet: Sheet1
LysoTracker MFI
independent experiments		WT	LYSET KO	LYSET/FAR1 DKO	LYSET/PEDS1 DKO#1	LYSET/PEDS1 DKO#2
1	LysoTracker MFI	2460	6717	2885	7413	6878
	Relative to WT	1	2.73049	1.17276	3.01341	2.79593
2	LysoTracker MFI	2372	6404	2853	7301	6544
	Relative to WT	1	2.69983	1.20278	3.07799	2.75885
3	LysoTracker MFI	2276	6774	2740	7470	6588
	Relative to WT	1	2.97627	1.20387	3.28207	2.89455
