# Supplementary material for: Peroxisome-derived ether lipids regulate lysosomal exocytosis
Source: EMBO J. 2026 May 2;45(11):3699–730. doi: 10.1038/s44318-026-00791-3 (PMC13226661; doi:10.1038/s44318-026-00791-3)
Supplement: Supplementary file 9 — Source data Fig. 4 [file 44318_2026_791_MOESM9_ESM.zip]

Archive with 18 entries (12 files):
- Figure 4/4A-B/
- Figure 4/4A-B/Figure4A_western.tif
- Figure 4/4A-B/Figure4B_quantification.xlsx
- Figure 4/4A-B/Thumbs.db
- Figure 4/4C-D/
- Figure 4/4C-D/Figure4C_western.tif
- Figure 4/4C-D/Figure4D_quantification.xlsx
- Figure 4/4F/
- Figure 4/4F/Figure4F_quantification.xlsx
- Figure 4/4G-H/
- Figure 4/4G-H/Figure4G_western.tif
- Figure 4/4G-H/Figure4H_quantification.xlsx
- Figure 4/4I-J/
- Figure 4/4I-J/Figure4I_western.tif
- Figure 4/4I-J/Figure4J_quantification.xlsx
- Figure 4/4I-J/Thumbs.db
- Figure 4/4L/
- Figure 4/4L/Figure4L_quantification.xlsx
