# Supplementary material for: Peroxisome-derived ether lipids regulate lysosomal exocytosis
Source: EMBO J. 2026 May 2;45(11):3699–730. doi: 10.1038/s44318-026-00791-3 (PMC13226661; doi:10.1038/s44318-026-00791-3)
Supplement: Supplementary file 9 — Source data Fig. 4 [file 44318_2026_791_MOESM9_ESM.zip › Figure 4/4A-B/Figure4B_quantification.xlsx]

## Sheet: Sheet1
LAPTM4A
independent experiment		WT	LYSET KO	LYSET/FAR1 DKO
1	LAPTM4A	367	2840	856
	GAPDH	149000	112000	142000
	Normalized	0.00246309	0.0253571	0.00602817
	Relative to WT	1	10.2949	2.4474
2	LAPTM4A	349	3870	750
	GAPDH	161000	178000	177000
	Normalized	0.0021677	0.0217416	0.00423729
	Relative to WT	1	10.0298	1.95474
3	LAPTM4A	338	4430	755
	GAPDH	166000	184000	208000
	Normalized	0.00203614	0.0240761	0.00362981
	Relative to WT	1	11.8244	1.78269
LC3B-II
independent experiment		WT	LYSET KO	LYSET/FAR1 DKO
1	LC3B-II	170	1150	436
	GAPDH	478000	468000	508000
	Normalized	0.000355649	0.00245726	0.000858268
	Relative to WT	1	6.90925	2.41325
2	LC3B-II	104	1400	395
	GAPDH	492000	463000	421000
	Normalized	0.000211382	0.00302376	0.000938242
	Relative to WT	1	14.3047	4.43861
3	LC3B-II	116	1020	312
	GAPDH	437000	395000	290000
	Normalized	0.000265446	0.00258228	0.00107586
	Relative to WT	1	9.72807	4.05303
