# Supplementary material for: Peroxisome-derived ether lipids regulate lysosomal exocytosis
Source: EMBO J. 2026 May 2;45(11):3699–730. doi: 10.1038/s44318-026-00791-3 (PMC13226661; doi:10.1038/s44318-026-00791-3)
Supplement: Supplementary file 9 — Source data Fig. 4 [file 44318_2026_791_MOESM9_ESM.zip › Figure 4/4C-D/Figure4D_quantification.xlsx]

## Sheet: Sheet1
LAPTM4A
independent experiment		LYSET KO			LYSET/FAR1 DKO
1	CHX/h	0	4	8	0	4	8
	LAPTM4A	2260	483	249	587	47.7	23.4
	GAPDH	37900	46300	42700	56100	51600	61400
	Normalized	0.0596306	0.010432	0.00583138	0.0104635	0.000924419	0.000381107
	Relative to 0h	1	0.174943	0.0977918	1	0.0883473	0.0364227
	Relative to 0h %	100	17.4943	9.77918	100	8.83473	3.64227
2	CHX/h	0	4	8	0	4	8
	LAPTM4A	2590	571	204	500	54.8	25.6
	GAPDH	29000	35300	25600	23400	35700	29000
	Normalized	0.0893103	0.0161756	0.00796875	0.0213675	0.00153501	0.000882759
	Relative to 0h	1	0.181117	0.0892254	1	0.0718387	0.0413131
	Relative to 0h %	100	18.1117	8.92254	100	7.18387	4.13131
3	CHX/h	0	4	8	0	4	8
	LAPTM4A	2360	575	235	436	41.5	4.86
	GAPDH	28400	33100	36800	39300	37600	32300
	Normalized	0.0830986	0.0173716	0.00638587	0.0110941	0.00110372	0.000150464
	Relative to 0h	1	0.209048	0.0768469	1	0.099487	0.0135625
	Relative to 0h %	100	20.9048	7.68469	100	9.9487	1.35625
LC3B-II
independent experiment		LYSET KO			LYSET/FAR1 DKO
1	CHX/h	0	4	8	0	4	8
	LC3B-II	7300	6750	7200	2580	1580	1220
	GAPDH	37500	48500	58700	54400	56100	50400
	Normalized	0.194667	0.139175	0.122658	0.0474265	0.028164	0.0242063
	Relative to 0h	1	0.714941	0.63009	1	0.593845	0.510397
	Relative to 0h %	100	71.4941	63.009	100	59.3845	51.0397
2	CHX/h	0	4	8	0	4	8
	LC3B-II	6930	7000	5380	3150	2450	1090
	GAPDH	24200	29500	30600	30800	43800	37500
	Normalized	0.286364	0.237288	0.175817	0.102273	0.0559361	0.0290667
	Relative to 0h	1	0.828625	0.613964	1	0.54693	0.284207
	Relative to 0h %	100	82.8625	61.3964	100	54.693	28.4207
3	CHX/h	0	4	8	0	4	8
	LC3B-II	8950	9850	9320	3250	2130	994
	GAPDH	22200	25200	30200	29400	34600	31900
	Normalized	0.403153	0.390873	0.308609	0.110544	0.0615607	0.0311599
	Relative to 0h	1	0.96954	0.765489	1	0.556888	0.281877
	Relative to 0h %	100	96.954	76.5489	100	55.6888	28.1877
