# Supplementary material for: Peroxisome-derived ether lipids regulate lysosomal exocytosis
Source: EMBO J. 2026 May 2;45(11):3699–730. doi: 10.1038/s44318-026-00791-3 (PMC13226661; doi:10.1038/s44318-026-00791-3)
Supplement: Supplementary file 9 — Source data Fig. 4 [file 44318_2026_791_MOESM9_ESM.zip › Figure 4/4F/Figure4F_quantification.xlsx]

## Sheet: Sheet1
DQ-BSA MFI
independent experiments		WT	LYSET KO	LYSET/FAR1 DKO
1	DQ-BSA MFI	387.4	140.6	251.6
	Relative to WT	1	0.362932	0.649458
2	DQ-BSA MFI	439.5	157.5	346.2
	Relative to WT	1	0.358362	0.787713
3	DQ-BSA MFI	425.5	141.5	334.2
	Relative to WT	1	0.33255	0.785429
4	DQ-BSA MFI	315.2	105.8	226.5
	Relative to WT	1	0.33566	0.718591
