# Supplementary material for: Peroxisome-derived ether lipids regulate lysosomal exocytosis
Source: EMBO J. 2026 May 2;45(11):3699–730. doi: 10.1038/s44318-026-00791-3 (PMC13226661; doi:10.1038/s44318-026-00791-3)
Supplement: Supplementary file 9 — Source data Fig. 4 [file 44318_2026_791_MOESM9_ESM.zip › Figure 4/4G-H/Figure4H_quantification.xlsx]

## Sheet: Sheet1
LAPTM4A
		WT	LYSET KO
independent experiment	AGPSi (μM)	0	0	50	100	250	500
1	LAPTM4A	295	4080	2030	1420	868	590
	GAPDH	39600	49500	40100	42900	32200	35600
	Normalized	0.00744949	0.0824242	0.0506234	0.0331002	0.0269565	0.016573
	Relative to WT	1	11.0644	6.79555	4.44329	3.61857	2.22472
2	LAPTM4A	788	5330	3830	2380	2410	2430
	GAPDH	44600	39677	43300	32800	40400	25400
	Normalized	0.0176682	0.134335	0.0884527	0.072561	0.0596535	0.0956693
	Relative to WT	1	7.60321	5.00633	4.10688	3.37633	5.41478
3	LAPTM4A	583	8600	5200	3380	2840	2450
	GAPDH	35400	35400	37400	38800	42600	36700
	Normalized	0.0164689	0.242938	0.139037	0.0871134	0.0666667	0.0667575
	Relative to WT	1	14.7513	8.44241	5.28956	4.04803	4.05354
LC3B-II
		WT	LYSET KO
independent experiment	AGPSi (μM)	0	0	50	100	250	500
1	LC3B-II	154	2140	1550	1380	854	801
	GAPDH	45100	63500	52300	68800	68200	49700
	Normalized	0.00341463	0.0337008	0.0296367	0.0200581	0.012522	0.0161167
	Relative to WT	1	9.86952	8.67932	5.87417	3.66716	4.71989
2	LC3B-II	204	2050	1250	859	609	699
	GAPDH	26200	29100	26300	23200	25100	24600
	Normalized	0.00778626	0.0704467	0.0475285	0.0370259	0.0242629	0.0284146
	Relative to WT	1	9.04757	6.10415	4.75528	3.11612	3.64933
3	LC3B-II	2170	16900	12300	10400	8950	7340
	GAPDH	89300	100000	90200	94900	90000	77100
	Normalized	0.0243001	0.169	0.136364	0.109589	0.0994444	0.095201
	Relative to WT	1	6.9547	5.61165	4.50982	4.09235	3.91772
