# Supplementary material for: Peroxisome-derived ether lipids regulate lysosomal exocytosis
Source: EMBO J. 2026 May 2;45(11):3699–730. doi: 10.1038/s44318-026-00791-3 (PMC13226661; doi:10.1038/s44318-026-00791-3)
Supplement: Supplementary file 9 — Source data Fig. 4 [file 44318_2026_791_MOESM9_ESM.zip › Figure 4/4I-J/Figure4J_quantification.xlsx]

## Sheet: Sheet1
LAPTM4A
		WT	LYSET KO		GNPTAB KO
independent experiment	AGPSi (μM)	0	0	500	0	500
1	LAPTM4A	202	2330	172	2630	377
	GAPDH	73100	72300	78200	70100	64700
	Normalized	0.00276334	0.0322268	0.00219949	0.0375178	0.00582689
	Relative to WT	1	11.6623	0.795954	13.577	2.10864
2	LAPTM4A	80.2	746	73.8	835	167
	GAPDH	58500	54000	46500	50200	43600
	Normalized	0.00137094	0.0138148	0.0015871	0.0166335	0.00383028
	Relative to WT	1	10.0769	1.15767	12.1329	2.7939
3	LAPTM4A	109	711	61.3	1046	162
	GAPDH	52110	54400	40500	54900	47800
	Normalized	0.00209173	0.0130699	0.00151358	0.0190528	0.00338912
	Relative to WT	1	6.24835	0.723602	9.10865	1.62025
LC3B-II
		WT	LYSET KO		GNPTAB KO
independent experiment	AGPSi (μM)	0	0	500	0	500
1	LC3B-II	97.1	819	269	801	283
	GAPDH	76700	61500	59400	71400	61800
	Normalized	0.00126597	0.0133171	0.00452862	0.0112185	0.00457929
	Relative to WT	1	10.5193	3.57719	8.86157	3.61721
2	LC3B-II	5.38	59.4	22.6	57.7	35.6
	GAPDH	23200	28600	21400	26600	25400
	Normalized	0.000231897	0.00207692	0.00105607	0.00216917	0.00140157
	Relative to WT	1	8.95625	4.55408	9.35405	6.04397
3	LC3B-II	11.4	90.9	43.8	129	65.3
	GAPDH	32600	35100	30800	38400	33700
	Normalized	0.000349693	0.00258974	0.00142208	0.00335937	0.00193769
	Relative to WT	1	7.40576	4.06664	9.60663	5.5411
