# Supplementary material for: Peroxisome-derived ether lipids regulate lysosomal exocytosis
Source: EMBO J. 2026 May 2;45(11):3699–730. doi: 10.1038/s44318-026-00791-3 (PMC13226661; doi:10.1038/s44318-026-00791-3)
Supplement: Supplementary file 9 — Source data Fig. 4 [file 44318_2026_791_MOESM9_ESM.zip › Figure 4/4L/Figure4L_quantification.xlsx]

## Sheet: Sheet1
DQ-BSA MFI
		WT	LYSET KO		GNPTAB KO
independent experiment	AGPSi (μM)	0	0	500	0	500
1	DQ-BSA MFI	431.7	111	276	105.8	244.8
	Relative to WT	1	0.257123	0.639333	0.245078	0.56706
2	DQ-BSA MFI	438.8	224	352	187.3	292.3
	Relative to WT	1	0.510483	0.802188	0.426846	0.666135
3	DQ-BSA MFI	425.8	195	339	178.3	290.3
	Relative to WT	1	0.457961	0.796148	0.418741	0.681775
