# Supplementary material for: Peroxisome-derived ether lipids regulate lysosomal exocytosis
Source: EMBO J. 2026 May 2;45(11):3699–730. doi: 10.1038/s44318-026-00791-3 (PMC13226661; doi:10.1038/s44318-026-00791-3)
Supplement: Supplementary file 10 — Source data Fig. 5 [file 44318_2026_791_MOESM10_ESM.zip]

Archive with 9 entries (6 files):
- Figure 5/5B/
- Figure 5/5B/Figure5B_western.tif
- Figure 5/5B/Thumbs.db
- Figure 5/5C/
- Figure 5/5C/Figure5C_silverstaining_and_western.tif
- Figure 5/5C/Thumbs.db
- Figure 5/5G/
- Figure 5/5G/Figure5G_western.tif
- Figure 5/5G/Thumbs.db
