# Supplementary material for: Peroxisome-derived ether lipids regulate lysosomal exocytosis
Source: EMBO J. 2026 May 2;45(11):3699–730. doi: 10.1038/s44318-026-00791-3 (PMC13226661; doi:10.1038/s44318-026-00791-3)
Supplement: Supplementary file 11 — Source data Fig. 6 [file 44318_2026_791_MOESM11_ESM.zip]

Archive with 20 entries (13 files):
- Figure 6/6C/
- Figure 6/6C/Figure6C_quantification.xlsx
- Figure 6/6D/
- Figure 6/6D/Figure6D_quantification.xlsx
- Figure 6/6E/
- Figure 6/6E/Figure6E_quantification.xlsx
- Figure 6/6F/
- Figure 6/6F/Figure6F_quantification.xlsx
- Figure 6/6G-H/
- Figure 6/6G-H/Figure6G_25uMHDG_LAMP2.tif
- Figure 6/6G-H/Figure6G_50uMHDG_LAMP2.tif
- Figure 6/6G-H/Figure6G_EtOH_LAMP2.tif
- Figure 6/6G-H/Figure6H_quantification.xlsx
- Figure 6/6G-H/Thumbs.db
- Figure 6/6I/
- Figure 6/6I/Figure6I_quantification.xlsx
- Figure 6/6I/Figure6I_western.tif
- Figure 6/6J/
- Figure 6/6J/Figure6J_quantification.xlsx
- Figure 6/6J/Figure6J_western.tif
