# Supplementary material for: Peroxisome-derived ether lipids regulate lysosomal exocytosis
Source: EMBO J. 2026 May 2;45(11):3699–730. doi: 10.1038/s44318-026-00791-3 (PMC13226661; doi:10.1038/s44318-026-00791-3)
Supplement: Supplementary file 11 — Source data Fig. 6 [file 44318_2026_791_MOESM11_ESM.zip › Figure 6/6C/Figure6C_quantification.xlsx]

## Sheet: Sheet1
LysoTracker MFI
independent experiments		WT	LYSET KO	LYSET/FAR1 DKO	DKO+25μM HDG	DKO+50μM HDG
1	LysoTracker MFI	5542	20544	8939	14598	17895
	Relative to WT	1	3.70696	1.61296	2.63407	3.22898
2	LysoTracker MFI	5251	19601	8729	13714	16629
	Relative to WT	1	3.73281	1.66235	2.61169	3.16683
3	LysoTracker MFI	5142	19989	9182	14042	17256
	Relative to WT	1	3.8874	1.78569	2.73084	3.35589
