# Supplementary material for: Peroxisome-derived ether lipids regulate lysosomal exocytosis
Source: EMBO J. 2026 May 2;45(11):3699–730. doi: 10.1038/s44318-026-00791-3 (PMC13226661; doi:10.1038/s44318-026-00791-3)
Supplement: Supplementary file 11 — Source data Fig. 6 [file 44318_2026_791_MOESM11_ESM.zip › Figure 6/6D/Figure6D_quantification.xlsx]

## Sheet: Sheet1
LysoTracker MFI
independent experiments	HEK293T	0.1% EtOH	25μM HDG	50μM HDG
1	LysoTracker MFI	2234	5876	9623
	Relative MFI	1	2.63026	4.30752
2	LysoTracker MFI	6221	10376	14489
	Relative MFI	1	1.6679	2.32905
3	LysoTracker MFI	7243	16369	28533
	Relative to WT	1	2.25998	3.93939
4	LysoTracker MFI	7614	16688	30138
	Relative MFI	1	2.19175	3.95823
