# Supplementary material for: Peroxisome-derived ether lipids regulate lysosomal exocytosis
Source: EMBO J. 2026 May 2;45(11):3699–730. doi: 10.1038/s44318-026-00791-3 (PMC13226661; doi:10.1038/s44318-026-00791-3)
Supplement: Supplementary file 11 — Source data Fig. 6 [file 44318_2026_791_MOESM11_ESM.zip › Figure 6/6E/Figure6E_quantification.xlsx]

## Sheet: Sheet1
LysoTracker MFI
independent experiments	Hela	0.1% EtOH	25μM HDG	50μM HDG
1	LysoTracker MFI	7356	10915	32886
	Relative MFI	1	1.48382	4.47064
2	LysoTracker MFI	6957	10638	30343
	Relative MFI	1	1.52911	4.36151
3	LysoTracker MFI	6514	9976	32754
	Relative MFI	1	1.53147	5.02825
