# Supplementary material for: Peroxisome-derived ether lipids regulate lysosomal exocytosis
Source: EMBO J. 2026 May 2;45(11):3699–730. doi: 10.1038/s44318-026-00791-3 (PMC13226661; doi:10.1038/s44318-026-00791-3)
Supplement: Supplementary file 11 — Source data Fig. 6 [file 44318_2026_791_MOESM11_ESM.zip › Figure 6/6F/Figure6F_quantification.xlsx]

## Sheet: Sheet1
LysoTracker MFI
independent experiments	U2OS	0.1% EtOH	25μM HDG	50μM HDG
1	LysoTracker MFI	3050	8525	26329
	Relative MFI	1	2.79508	8.63246
2	LysoTracker MFI	3737	12512	32251
	Relative MFI	1	3.34814	8.63018
3	LysoTracker MFI	3875	12101	31604
	Relative MFI	1	3.12284	8.15587
