# Supplementary material for: Peroxisome-derived ether lipids regulate lysosomal exocytosis
Source: EMBO J. 2026 May 2;45(11):3699–730. doi: 10.1038/s44318-026-00791-3 (PMC13226661; doi:10.1038/s44318-026-00791-3)
Supplement: Supplementary file 11 — Source data Fig. 6 [file 44318_2026_791_MOESM11_ESM.zip › Figure 6/6G-H/Figure6H_quantification.xlsx]

## Sheet: Sheet1
Hela	0.1% EtOH			25μM HDG			50μM HDG
number of cells	cell area	Lamp2 area	Lamp2/cell area %	cell area	Lamp2 area	Lamp2/cell area %	cell area	Lamp2 area	Lamp2/cell area %
1	1624.62	40.434	2.48883	1970.36	181.546	9.21386	759.58	222.967	29.354
2	2044.48	69.963	3.42204	1814.1	198.338	10.9331	1988.12	435.969	21.9287
3	2486.9	135.672	5.45547	1150.36	137.905	11.988	899.129	149.444	16.621
4	1883.83	179.184	9.51171	893.477	100.444	11.2419	867.579	169.948	19.5888
5	1194.26	155.483	13.0192	1055.95	137.482	13.0197	774.75	55.369	7.14669
6	1283.31	30.234	2.35593	422.444	78.47	18.5752	1041.88	183.309	17.5941
7	790.613	32.056	4.05458	521.314	78.388	15.0366	819.355	58.859	7.18358
8	888.883	103.346	11.6265	1099.01	151.418	13.7777	505.627	151.441	29.9511
9	515.579	19.6	3.80155	1916.12	204.366	10.6656	829.343	202.345	24.3982
10	625.177	46.52	7.44109	859.73	75.251	8.75286	1204.77	218.596	18.1442
11	413.02	44.946	10.8823	826.135	96.977	11.7386	712.883	148.398	20.8166
12	592.064	52.02	8.78621	683.659	28.096	4.10965	492.995	92.101	18.6819
13	951.278	35.769	3.7601	766.16	80.738	10.538	476.697	110.114	23.0994
14	699.722	22.173	3.16883	800.483	76.837	9.59883	503.394	40.962	8.13716
15	432.221	27.085	6.26647	584.52	75.521	12.9202	452.831	54.158	11.9599
16	751.977	54.276	7.21777	547.576	107.706	19.6696	439.706	70.233	15.9727
17	454.7	38.436	8.45305	561.9	113.604	20.2178	501.737	67.742	13.5015
18	651.58	60.762	9.32533	508.153	37.061	7.29328	467.766	89.657	19.1671
19	433.149	56.285	12.9944	651.58	36.662	5.62663	252.355	36.145	14.3231
20	384.161	28.354	7.38076	739.533	129.562	17.5194	487.707	74.499	15.2754
21	584.261	35.252	6.0336	583.568	49.858	8.54365	923.535	110.69	11.9855
22	532.594	29.447	5.52898	973.358	78.388	8.05336	751.425	220.617	29.3598
23	771.695	23.031	2.98447	1031.12	79.516	7.71159	1015.33	131.947	12.9955
24	1056.11	12.362	1.17053	593.392	37.802	6.37049	696.15	89.034	12.7895
25	697.831	41.479	5.94399	751.965	107.471	14.292	729.24	147.81	20.269
26	656.751	41.667	6.34441	377.922	43.595	11.5354	662.943	63.994	9.65302
27				795.971	38.319	4.81412	401.258	107.482	26.7863
28				659.935	93.664	14.1929
29				810.894	87.847	10.8334
30				750.638	132.394	17.6375
31				844.901	56.814	6.72434
32				825.677	142.37	17.2428
33				549.574	73.923	13.451
