# Supplementary material for: Peroxisome-derived ether lipids regulate lysosomal exocytosis
Source: EMBO J. 2026 May 2;45(11):3699–730. doi: 10.1038/s44318-026-00791-3 (PMC13226661; doi:10.1038/s44318-026-00791-3)
Supplement: Supplementary file 11 — Source data Fig. 6 [file 44318_2026_791_MOESM11_ESM.zip › Figure 6/6I/Figure6I_quantification.xlsx]

## Sheet: Sheet1
		HEK293T LAPTM4A-EGFP
	48h Pre-treatment	0.1% EtOH			50μM HDG
independent experiments	CHX (h)	0	3	6	0	3	6
1	LAPTM4A-EGFP	44400	12600	13200	75300	41300	31600
	GAPDH	34800	34800	30800	26300	19800	16100
	Normalized	1.27586	0.362069	0.428571	2.86312	2.08586	1.96273
	Relative to the corresponding 0h	1	0.283784	0.335907	1	0.728527	0.685523
	Relative %	100	28.3784	33.5907	100	72.8527	68.5523
2	LAPTM4A-EGFP	20400	4260	3670	31500	29000	18500
	GAPDH	46700	44800	54700	42000	40200	37800
	Normalized	0.436831	0.0950893	0.0670932	0.75	0.721393	0.489418
	Relative to the corresponding 0h	1	0.21768	0.153591	1	0.961857	0.652557
	Relative %	100	21.768	15.3591	100	96.1857	65.2557
3	LAPTM4A-EGFP	18200	4640	3440	36700	32400	11600
	GAPDH	31600	37300	46400	42000	43800	44800
	Normalized	0.575949	0.124397	0.0741379	0.87381	0.739726	0.258929
	Relative to the corresponding 0h	1	0.215986	0.128723	1	0.846553	0.296322
	Relative %	100	21.5986	12.8723	100	84.6553	29.6322
