# Supplementary material for: Peroxisome-derived ether lipids regulate lysosomal exocytosis
Source: EMBO J. 2026 May 2;45(11):3699–730. doi: 10.1038/s44318-026-00791-3 (PMC13226661; doi:10.1038/s44318-026-00791-3)
Supplement: Supplementary file 11 — Source data Fig. 6 [file 44318_2026_791_MOESM11_ESM.zip › Figure 6/6J/Figure6J_quantification.xlsx]

## Sheet: Sheet1
		HEK293T EGFP-RNF152
	48h Pre-treatment	0.1% EtOH			50μM HDG
independent experiments	CHX (h)	0	3	6	0	3	6
1	EGFP-RNF152	2820	457	405	12500	5450	3670
	GAPDH	18000	31800	26200	28100	29400	27400
	Normalized	0.156667	0.0143711	0.015458	0.44484	0.185374	0.133942
	Relative to the corresponding 0h	1	0.0917302	0.0986682	1	0.416721	0.301101
	Relative %	100	9.17302	9.86682	100	41.6721	30.1101
2	EGFP-RNF152	3780	913	807	4130	2570	3030
	GAPDH	26800	29500	24600	30900	32200	37200
	Normalized	0.141045	0.0309492	0.0328049	0.133657	0.0798137	0.0814516
	Relative to the corresponding 0h	1	0.219428	0.232585	1	0.597153	0.609408
	Relative %	100	21.9428	23.2585	100	59.7153	60.9408
3	EGFP-RNF152	3520	1190	1200	4670	2270	2120
	GAPDH	32200	37200	39400	29500	28400	26800
	Normalized	0.109317	0.0319892	0.0304569	0.158305	0.0799296	0.0791045
	Relative to the corresponding 0h	1	0.292629	0.278611	1	0.504908	0.499696
	Relative %	100	29.2629	27.8611	100	50.4908	49.9696
