# Supplementary material for: Peroxisome-derived ether lipids regulate lysosomal exocytosis
Source: EMBO J. 2026 May 2;45(11):3699–730. doi: 10.1038/s44318-026-00791-3 (PMC13226661; doi:10.1038/s44318-026-00791-3)
Supplement: Supplementary file 12 — Source data Fig. 7 [file 44318_2026_791_MOESM12_ESM.zip]

Archive with 23 entries (15 files):
- Figure 7/7B/
- Figure 7/7B/Figure7B_western.tif
- Figure 7/7B/Thumbs.db
- Figure 7/7C/
- Figure 7/7C/Figure7C_western.tif
- Figure 7/7C/Thumbs.db
- Figure 7/7D/
- Figure 7/7D/Figure7D_western.tif
- Figure 7/7D/Thumbs.db
- Figure 7/7E/
- Figure 7/7E/Figure7E_quantification.xlsx
- Figure 7/7F/
- Figure 7/7F/Figure7F_quantification.xlsx
- Figure 7/7G-H/
- Figure 7/7G-H/Figure7G_western.tif
- Figure 7/7G-H/Figure7H_quantification.xlsx
- Figure 7/7I/
- Figure 7/7I/Figure7I_western.tif
- Figure 7/7I/Thumbs.db
- Figure 7/7J-L/
- Figure 7/7J-L/Figure7J_western.tif
- Figure 7/7J-L/Figure7K_quantification_LAPTM4A.xlsx
- Figure 7/7J-L/Figure7L_quantification_LC3B-II.xlsx
