# Supplementary material for: Peroxisome-derived ether lipids regulate lysosomal exocytosis
Source: EMBO J. 2026 May 2;45(11):3699–730. doi: 10.1038/s44318-026-00791-3 (PMC13226661; doi:10.1038/s44318-026-00791-3)
Supplement: Supplementary file 12 — Source data Fig. 7 [file 44318_2026_791_MOESM12_ESM.zip › Figure 7/7E/Figure7E_quantification.xlsx]

## Sheet: Sheet1
LAPTM4A-EGFP in 100K Evs
independent experiments	100K Evs	LYSET KO	LYSET/FAR1 DKO
1	LAPTM4A-EGFP	73600	149300
	Relative	1	2.02853
2	LAPTM4A-EGFP	26600	74400
	Relative	1	2.79699
3	LAPTM4A-EGFP	24120	91000
	Relative	1	3.7728
