# Supplementary material for: Peroxisome-derived ether lipids regulate lysosomal exocytosis
Source: EMBO J. 2026 May 2;45(11):3699–730. doi: 10.1038/s44318-026-00791-3 (PMC13226661; doi:10.1038/s44318-026-00791-3)
Supplement: Supplementary file 12 — Source data Fig. 7 [file 44318_2026_791_MOESM12_ESM.zip › Figure 7/7F/Figure7F_quantification.xlsx]

## Sheet: Sheet1
EGFP-RNF152 in 100K Evs
independent experiments	100K Evs	LYSET KO	LYSET/FAR1 DKO
1	EGFP-RNF152	1280	6310
	Relative	1	4.92969
2	EGFP-RNF152	2540	12200
	Relative	1	4.80315
3	EGFP-RNF152	2520	5920
	Relative	1	2.34921
