# Supplementary material for: Peroxisome-derived ether lipids regulate lysosomal exocytosis
Source: EMBO J. 2026 May 2;45(11):3699–730. doi: 10.1038/s44318-026-00791-3 (PMC13226661; doi:10.1038/s44318-026-00791-3)
Supplement: Supplementary file 12 — Source data Fig. 7 [file 44318_2026_791_MOESM12_ESM.zip › Figure 7/7G-H/Figure7H_quantification.xlsx]

## Sheet: Sheet1
mCTSD in CM
independent experiments		WT	FAR1KO
1	mCTSD	56800	106000
	Relative mCTSD to WT	1	1.8662
2	mCTSD	8210	23000
	Relative mCTSD to WT	1	2.80146
3	mCTSD	12900	22100
	Relative mCTSD to WT	1	1.71318
