# Supplementary material for: Peroxisome-derived ether lipids regulate lysosomal exocytosis
Source: EMBO J. 2026 May 2;45(11):3699–730. doi: 10.1038/s44318-026-00791-3 (PMC13226661; doi:10.1038/s44318-026-00791-3)
Supplement: Supplementary file 12 — Source data Fig. 7 [file 44318_2026_791_MOESM12_ESM.zip › Figure 7/7J-L/Figure7K_quantification_LAPTM4A.xlsx]

## Sheet: Sheet1
LAPTM4A
independent experiments		LYSET KO	LYSET KO+ML-SI3	LYSET/FAR1 DKO	LYSET/FAR1 DKO+ML-SI3
1	LAPTM4A	3760	4510	486	1510
	GAPDH	54600	51500	52000	50100
	Normalized	0.0688645	0.0875728	0.00934615	0.0301397
	Relative LAPTM4A	1	1.27167	0.135718	0.437667
2	LAPTM4A	1540	1520	413	711
	GAPDH	65500	53100	82100	61600
	Normalized	0.0235115	0.0286252	0.00503045	0.0115422
	Relative LAPTM4A	1	1.2175	0.213957	0.490919
3	LAPTM4A	1270	2150	407	695
	GAPDH	51900	65600	71400	51400
	Normalized	0.0244701	0.0327744	0.00570028	0.0135214
	Relative LAPTM4A	1	1.33936	0.232948	0.552567
4	LAPTM4A	1580	2340	402	1010
	GAPDH	45400	49600	32700	40100
	Normalized	0.0348018	0.0471774	0.0122936	0.025187
	Relative LAPTM4A	1	1.3556	0.353246	0.723729
