# Supplementary material for: Peroxisome-derived ether lipids regulate lysosomal exocytosis
Source: EMBO J. 2026 May 2;45(11):3699–730. doi: 10.1038/s44318-026-00791-3 (PMC13226661; doi:10.1038/s44318-026-00791-3)
Supplement: Supplementary file 12 — Source data Fig. 7 [file 44318_2026_791_MOESM12_ESM.zip › Figure 7/7J-L/Figure7L_quantification_LC3B-II.xlsx]

## Sheet: Sheet1
LC3B-II
independent experiments		LYSET KO	LYSET KO+ML-SI3	LYSET/FAR1 DKO	LYSET/FAR1 DKO+ML-SI3
1	LC3B-II	8330	8120	3210	5170
	GAPDH	38600	42300	41300	38700
	Normalized	0.215803	0.191962	0.077724	0.133592
	Relative LC3B-II	1	0.889525	0.360161	0.619045
2	LC3B-II	9030	7590	3810	7180
	GAPDH	68700	75600	69700	60000
	Normalized	0.131441	0.100397	0.0546628	0.119667
	Relative LC3B-II	1	0.763816	0.415873	0.910421
3	LC3B-II	9440	12700	4350	8890
	GAPDH	64500	71200	58200	64500
	Normalized	0.146357	0.178371	0.0747423	0.137829
	Relative LC3B-II	1	1.21874	0.510686	0.941737
