# Supplementary material for: Peroxisome-derived ether lipids regulate lysosomal exocytosis
Source: EMBO J. 2026 May 2;45(11):3699–730. doi: 10.1038/s44318-026-00791-3 (PMC13226661; doi:10.1038/s44318-026-00791-3)
Supplement: Supplementary file 13 — Figure EV1 Source Data [file 44318_2026_791_MOESM13_ESM.zip]

Archive with 12 entries (8 files):
- Figure EV1/
- Figure EV1/EV1B/
- Figure EV1/EV1B/FigureEV1B_quantification.xlsx
- Figure EV1/EV1C-D/
- Figure EV1/EV1C-D/FigureEV1D_quantification.xlsx
- Figure EV1/EV1C-D/FigureEV1C_western.tif
- Figure EV1/EV1A/
- Figure EV1/EV1A/FigureEV1A_Hela_TFEB_GFP_sgLYSET_DMSO.tif
- Figure EV1/EV1A/FigureEV1A_Hela_TFEB_GFP_Torin1.tif
- Figure EV1/EV1A/FigureEV1A_Hela_TFEB_GFP_DMSO.tif
- Figure EV1/EV1A/Thumbs.db
- Figure EV1/EV1A/FigureEV1A_Hela_TFEB_GFP_sgLYSET_Torin1.tif
