# Supplementary material for: Peroxisome-derived ether lipids regulate lysosomal exocytosis
Source: EMBO J. 2026 May 2;45(11):3699–730. doi: 10.1038/s44318-026-00791-3 (PMC13226661; doi:10.1038/s44318-026-00791-3)
Supplement: Supplementary file 13 — Figure EV1 Source Data [file 44318_2026_791_MOESM13_ESM.zip › Figure EV1/EV1B/FigureEV1B_quantification.xlsx]

## Sheet: Sheet1
Independent experiment 1
Ct	GNPTAB2	ATP6v0d1	Mcoln1	Mcoln3	LAMP1	CLCN7	ACTB	HEXA	HEXB	NEU1	CTSA	CTSD	GLA	NPC2	UAP1L1	LGR5
WT Ct mean	25.8616	24.864	25.853	26.2451	25.5082	25.8545	16.8993	25.5034	24.9417	25.901	24.9904	22.9081	21.9166	24.9186	26.8034	28.921
delta Ct	8.96233	7.96477	8.95377	9.34578	8.6089	8.95523	0	8.60418	8.04243	9.00175	8.09118	6.0088	5.01736	8.01936	9.90409	12.0217
LYSETKO Ct mean	25.8694	24.8643	25.5898	25.9124	25.9233	25.7428	16.8465	24.9237	24.7299	25.5206	24.9686	22.8242	21.5849	24.3797	25.9149	29.4476
delta Ct	9.02291	8.0178	8.74334	9.0659	9.07688	8.89632	0	8.07718	7.88342	8.67409	8.12215	5.97773	4.7384	7.53322	9.06844	12.6011
	GNPTAB2	ATP6v0d1	Mcoln1	Mcoln3	LAMP1	CLCN7	HEXA	HEXB	NEU1	CTSA	CTSD	GLA	NPC2	UAP1L1	LGR5
delta delta Ct	0.0605882	0.0530313	-0.210421	-0.27988	0.467971	-0.0589091	-0.526999	-0.159011	-0.32766	0.0309722	-0.031065	-0.278964	-0.486147	-0.83565	0.579388
FC (LYSETKO/WT)	0.958873	0.963909	1.15703	1.21409	0.722981	1.04168	1.44093	1.11652	1.25498	0.978761	1.02177	1.21332	1.4007	1.78466	0.669247
Independent experiment 2
Ct	GNPTAB2	ATP6v0d1	Mcoln1	Mcoln3	LAMP1	CLCN7	ACTB	HEXA	HEXB	NEU1	CTSA	CTSD	GLA	NPC2	UAP1L1	LGR5
WT Ct mean	25.956	24.9248	26.9357	26.1064	25.8747	26.92	16.9198	25.4551	24.9186	26.2006	25.9005	23.9421	22.8684	24.9137	26.9205	28.9097
delta Ct	9.03623	8.00503	10.0159	9.18656	8.95484	10.0002	0	8.53533	7.99878	9.28079	8.98068	7.02224	5.94863	7.99391	10.0007	11.9899
LYSETKO Ct mean	25.8488	24.8999	26.8699	25.9372	26.4992	26.8395	16.9411	25.6432	24.9033	25.8903	25.8536	23.8353	22.9284	24.8766	26.2319	29.6214
delta Ct	8.90774	7.95882	9.92889	8.99617	9.55816	9.89845	0	8.70214	7.9622	8.94924	8.91255	6.89422	5.98738	7.93558	9.29086	12.6803
	GNPTAB2	ATP6v0d1	Mcoln1	Mcoln3	LAMP1	CLCN7	HEXA	HEXB	NEU1	CTSA	CTSD	GLA	NPC2	UAP1L1	LGR5
delta delta Ct	-0.128497	-0.0462119	-0.086963	-0.19039	0.60332	-0.101779	0.166813	-0.0365804	-0.331552	-0.0681381	-0.128016	0.038744	-0.0583261	-0.70981	0.690427
FC (LYSETKO/WT)	1.09315	1.03255	1.06213	1.14107	0.658238	1.0731	0.890808	1.02568	1.25837	1.04836	1.09279	0.973502	1.04126	1.63559	0.61967
Independent experiment 3
Ct	GNPTAB2	ATP6v0d1	Mcoln1	Mcoln3	LAMP1	CLCN7	ACTB	HEXA	HEXB	NEU1	CTSA	CTSD	GLA	NPC2	UAP1L1	LGR5
WT Ct mean	26.8519	24.9349	26.4723	26.373	26.3952	26.8653	17.9273	25.9251	25.9356	26.4005	26.3166	24.5264	22.2537	24.9246	27.8431	29.0028
delta Ct	8.92456	7.00758	8.54494	8.44562	8.46788	8.93796	0	7.99773	8.0083	8.4732	8.38927	6.59902	4.32634	6.99729	9.91572	11.0754
251KO Ct mean	26.6489	24.5637	25.9346	25.8571	26.7736	26.4218	17.453	25.8168	25.7579	25.7814	25.9448	23.9269	21.8873	24.8629	26.477	29.4454
delta Ct	9.19581	7.11066	8.48158	8.40406	9.32057	8.96873	0	8.36371	8.3048	8.32831	8.49171	6.47383	4.43428	7.40987	9.02397	11.9923
	GNPTAB2	ATP6v0d1	Mcoln1	Mcoln3	LAMP1	CLCN7	HEXA	HEXB	NEU1	CTSA	CTSD	GLA	NPC2	UAP1L1	LGR5
delta delta Ct	0.27125	0.103083	-0.0633628	-0.0415535	0.852685	0.0307719	0.365982	0.296501	-0.144892	0.102441	-0.125188	0.107936	0.412587	-0.89175	0.916906
FC (LYSETKO/WT)	0.828601	0.931041	1.0449	1.02922	0.553753	0.978896	0.775941	0.814225	1.10565	0.931456	1.09065	0.927914	0.751275	1.85543	0.529644
summary
	GNPTAB2	ATP6v0d1	Mcoln1	Mcoln3	LAMP1	CLCN7	HEXA	HEXB	NEU1	CTSA	CTSD	GLA	NPC2	UAP1L1	LGR5
FC (LYSETKO/WT)	0.958873	0.963909	1.15703	1.21409	0.722981	1.04168	1.44093	1.11652	1.25498	0.978761	1.02177	1.21332	1.4007	1.78466	0.669247
	1.09315	1.03255	1.06213	1.14107	0.658238	1.0731	0.890808	1.02568	1.25837	1.04836	1.09279	0.973502	1.04126	1.63559	0.61967
	0.828601	0.931041	1.0449	1.02922	0.553753	0.978896	0.775941	0.814225	1.10565	0.931456	1.09065	0.927914	0.751275	1.85543	0.529644
