# Supplementary material for: Peroxisome-derived ether lipids regulate lysosomal exocytosis
Source: EMBO J. 2026 May 2;45(11):3699–730. doi: 10.1038/s44318-026-00791-3 (PMC13226661; doi:10.1038/s44318-026-00791-3)
Supplement: Supplementary file 13 — Figure EV1 Source Data [file 44318_2026_791_MOESM13_ESM.zip › Figure EV1/EV1C-D/FigureEV1D_quantification.xlsx]

## Sheet: Sheet1
independent experiments
1		WT					LYSET KO
	EBSS/h	0	0.5	1	2	4	0	0.5	1	2	4
	Total S6K	15200	11200	13200	12100	12000	10600	12400	12500	13400	11000
	Total 4EBP1	86300	86000	115000	97900	92500	79600	88200	104000	109000	108000
	GAPDH	186000	149000	167000	177000	152000	134000	125000	139000	126000	131000
	Total S6K/GAPDH	0.0817204	0.0751678	0.0790419	0.0683616	0.0789474	0.0791045	0.0992	0.0899281	0.106349	0.0839695
	Total 4EBP1/GAPDH	0.463978	0.577181	0.688623	0.553107	0.608553	0.59403	0.7056	0.748201	0.865079	0.824427
	pS6K	1890	565	211	119	179	3160	1780	559	183	163
	p4EBP1	1780	2000	1430	701	607	2680	1990	2670	1680	1640
	GAPDH	166000	169000	161000	163000	164000	175000	158000	172000	129000	127000
	pS6K/GAPDH	0.0113855	0.0033432	0.00131056	0.000730061	0.00109146	0.0180571	0.0112658	0.00325	0.0014186	0.00128346
	p4EBP1/GAPDH	0.0107229	0.0118343	0.00888199	0.00430061	0.00370122	0.0153143	0.0125949	0.0155233	0.0130233	0.0129134
	[pS6K/GAPDH]/[Total S6K/GAPDH]	0.139323	0.0444764	0.0165806	0.0106794	0.0138252	0.22827	0.113567	0.03614	0.0133391	0.0152849
	Relative [pS6K/GAPDH]/[Total S6K/GAPDH] to WT 0h	1	0.319232	0.119008	0.0766521	0.0992312	1.63842	0.815132	0.259397	0.0957423	0.109708
	[p4EBP1/GAPDH]/[Total 4EBP1/GAPDH]	0.0231108	0.0205036	0.0128982	0.00777537	0.006082	0.0257803	0.01785	0.0207474	0.0150544	0.0156635
	Relative [p4EBP1/GAPDH]/[Total 4EBP1/GAPDH] to WT 0h	1	0.887191	0.558103	0.336439	0.263168	1.11551	0.772366	0.897739	0.651403	0.677756
2		WT					LYSET KO
	EBSS/h	0	0.5	1	2	4	0	0.5	1	2	4
	Total S6K	4770	4640	6080	5500	5840	6530	6100	7070	6600	8750
	Total 4EBP1	31700	34700	60500	55000	64200	39900	36800	59600	62800	79000
	GAPDH	99000	78700	111000	121000	122000	123000	86500	81500	98400	108000
	Total S6K/GAPDH	0.0481818	0.0589581	0.0547748	0.0454545	0.0478689	0.0530894	0.0705202	0.0867485	0.0670732	0.0810185
	Total 4EBP1/GAPDH	0.320202	0.440915	0.545045	0.454545	0.52623	0.32439	0.425434	0.731288	0.638211	0.731481
	pS6K	1500	597	111	113	116	1200	1530	190	87.6	59.6
	p4EBP1	1050	1330	1390	1270	1060	2950	3030	3350	3200	2950
	GAPDH	85900	71500	79300	80700	69600	69100	61600	47900	69100	96500
	pS6K/GAPDH	0.0174622	0.00834965	0.00139975	0.00140025	0.00166667	0.0173661	0.0248377	0.0039666	0.00126773	0.000617617
	p4EBP1/GAPDH	0.0122235	0.0186014	0.0175284	0.0157373	0.0152299	0.0426918	0.0491883	0.0699374	0.0463097	0.0305699
	[pS6K/GAPDH]/[Total S6K/GAPDH]	0.362422	0.14162	0.0255546	0.0308055	0.0348174	0.327111	0.352206	0.0457253	0.0189007	0.00762315
	Relative [pS6K/GAPDH]/[Total S6K/GAPDH] to WT 0h	1	0.39076	0.0705106	0.0849988	0.0960685	0.902569	0.971812	0.126166	0.052151	0.0210339
	[p4EBP1/GAPDH]/[Total 4EBP1/GAPDH]	0.0381744	0.0421882	0.0321595	0.0346221	0.0289415	0.131606	0.115619	0.0956358	0.0725617	0.0417918
	Relative [p4EBP1/GAPDH]/[Total 4EBP1/GAPDH] to WT 0h	1	1.10514	0.842436	0.906945	0.75814	3.4475	3.02871	2.50524	1.9008	1.09476
3		WT					LYSET KO
	EBSS/h	0	0.5	1	2	4	0	0.5	1	2	4
	Total S6K	4310	4590	4230	4890	3900	4530	4770	5000	6740	8310
	Total 4EBP1	22700	30600	42300	48100	48500	38500	38500	46100	37800	51600
	GAPDH	117000	119000	97100	109000	93600	119000	114000	87400	91200	109000
	Total S6K/GAPDH	0.0368376	0.0385714	0.0435633	0.0448624	0.0416667	0.0380672	0.0418421	0.0572082	0.0739035	0.0762385
	Total 4EBP1/GAPDH	0.194017	0.257143	0.435633	0.441284	0.518162	0.323529	0.337719	0.52746	0.414474	0.473394
	pS6K	2880	1680	96.6	108	143	4390	3890	468	214	123
	p4EBP1	2300	2400	1580	1540	1100	5540	7030	7050	6000	5470
	GAPDH	131000	112000	98100	117000	117000	129000	121000	121000	111000	138000
	pS6K/GAPDH	0.0219847	0.015	0.000984709	0.000923077	0.00122222	0.034031	0.0321488	0.00386777	0.00192793	0.000891304
	p4EBP1/GAPDH	0.0175573	0.0214286	0.016106	0.0131624	0.00940171	0.0429457	0.0580992	0.0582645	0.0540541	0.0396377
	[pS6K/GAPDH]/[Total S6K/GAPDH]	0.596801	0.388889	0.0226041	0.0205757	0.0293333	0.893971	0.768335	0.0676086	0.0260871	0.011691
	Relative [pS6K/GAPDH]/[Total S6K/GAPDH] to WT 0h	1	0.651622	0.0378754	0.0344767	0.0491509	1.49794	1.28742	0.113285	0.0437115	0.0195894
	[p4EBP1/GAPDH]/[Total 4EBP1/GAPDH]	0.0904933	0.0833333	0.0369715	0.0298275	0.0181443	0.132741	0.172034	0.110462	0.130416	0.0837308
	Relative [p4EBP1/GAPDH]/[Total 4EBP1/GAPDH] to WT 0h	1	0.920878	0.408555	0.32961	0.200505	1.46686	1.90107	1.22067	1.44117	0.92527
