# Supplementary material for: Peroxisome-derived ether lipids regulate lysosomal exocytosis
Source: EMBO J. 2026 May 2;45(11):3699–730. doi: 10.1038/s44318-026-00791-3 (PMC13226661; doi:10.1038/s44318-026-00791-3)
Supplement: Supplementary file 14 — Figure EV3 Source Data [file 44318_2026_791_MOESM14_ESM.zip]

Archive with 40 entries (30 files):
- Figure EV3/
- Figure EV3/EV3B/
- Figure EV3/EV3B/FigureEV3B_sgPEX19_FAR1.tif
- Figure EV3/EV3B/FigureEV3B_FAR1.tif
- Figure EV3/EV3B/FigureEV3B_sgPEX19_Merge.tif
- Figure EV3/EV3B/FigureEV3B_Merge.tif
- Figure EV3/EV3B/Thumbs.db
- Figure EV3/EV3B/FigureEV3B_PMP70.tif
- Figure EV3/EV3B/FigureEV3B_sgPEX19_PMP70.tif
- Figure EV3/EV3F/
- Figure EV3/EV3F/FigureEV3F_quantification.xlsx
- Figure EV3/EV3C/
- Figure EV3/EV3C/FigureEV3C_EGFPGNPAT_sgPEX5_EGFP.tif
- Figure EV3/EV3C/FigureEV3C_EGFPGNPAT_PMP70.tif
- Figure EV3/EV3C/Thumbs.db
- Figure EV3/EV3C/FigureEV3C_EGFPGNPAT_EGFP.tif
- Figure EV3/EV3C/FigureEV3C_EGFPGNPAT_Merge.tif
- Figure EV3/EV3C/FigureEV3C_EGFPGNPAT_sgPEX5_PMP70.tif
- Figure EV3/EV3C/FigureEV3C_EGFPGNPAT_sgPEX5_Merge.tif
- Figure EV3/EV3G/
- Figure EV3/EV3G/FigureEV3G_western.tif
- Figure EV3/EV3G/FigureEV3G_quantification.xlsx
- Figure EV3/EV3D/
- Figure EV3/EV3D/FigureEV3D_AGPSEGFP_sgPEX7_merge.tif
- Figure EV3/EV3D/FigureEV3D_AGPSEGFP_sgPEX7_PMP70.tif
- Figure EV3/EV3D/FigureEV3D_AGPSEGFP_merge.tif
- Figure EV3/EV3D/FigureEV3D_AGPSEGFP_PMP70.tif
- Figure EV3/EV3D/FigureEV3D_AGPSEGFP_EGFP.tif
- Figure EV3/EV3D/Thumbs.db
- Figure EV3/EV3D/FigureEV3D_AGPSEGFP_sgPEX7_EGFP.tif
- Figure EV3/EV3H/
- Figure EV3/EV3H/FigureEV3H_quantification.xlsx
- Figure EV3/EV3H/FigureEV3H_western.tif
- Figure EV3/EV3J/
- Figure EV3/EV3J/FigureEV3J_quantification.xlsx
- Figure EV3/EV3E/
- Figure EV3/EV3E/FigureEV3E_quantification.xlsx
- Figure EV3/EV3I/
- Figure EV3/EV3I/FigureEV3I_quantification.xlsx
- Figure EV3/EV3I/FigureEV3I_western.tif
