# Supplementary material for: Peroxisome-derived ether lipids regulate lysosomal exocytosis
Source: EMBO J. 2026 May 2;45(11):3699–730. doi: 10.1038/s44318-026-00791-3 (PMC13226661; doi:10.1038/s44318-026-00791-3)
Supplement: Supplementary file 14 — Figure EV3 Source Data [file 44318_2026_791_MOESM14_ESM.zip › Figure EV3/EV3F/FigureEV3F_quantification.xlsx]

## Sheet: Sheet1
PMP70/EGFP-GNPAT Pearson's Coefficient	AGPS-EGFP
number of ROIs (50 × 50 μm)	WT	sgPEX7
1	0.784	0.43
2	0.748	0.463
3	0.731	0.347
4	0.64	0.426
5	0.673	0.463
6	0.82	0.322
7	0.801	0.483
8	0.718	0.287
9	0.757	0.198
10	0.739	0.178
11		0.159
