# Supplementary material for: Peroxisome-derived ether lipids regulate lysosomal exocytosis
Source: EMBO J. 2026 May 2;45(11):3699–730. doi: 10.1038/s44318-026-00791-3 (PMC13226661; doi:10.1038/s44318-026-00791-3)
Supplement: Supplementary file 14 — Figure EV3 Source Data [file 44318_2026_791_MOESM14_ESM.zip › Figure EV3/EV3G/FigureEV3G_quantification.xlsx]

## Sheet: Sheet1
independent experiment		WT	sgPEX19
1	FAR1	1570	1630
	GAPDH	136000	193000
	Normalized	0.0115441	0.0084456
	Relative to WT	1	0.731593
2	FAR1	730	422
	GAPDH	80600	79100
	Normalized	0.00905707	0.00533502
	Relative to WT	1	0.589045
3	FAR1	615	362
	GAPDH	74700	62000
	Normalized	0.00823293	0.00583871
	Relative to WT	1	0.70919
