# Supplementary material for: Peroxisome-derived ether lipids regulate lysosomal exocytosis
Source: EMBO J. 2026 May 2;45(11):3699–730. doi: 10.1038/s44318-026-00791-3 (PMC13226661; doi:10.1038/s44318-026-00791-3)
Supplement: Supplementary file 14 — Figure EV3 Source Data [file 44318_2026_791_MOESM14_ESM.zip › Figure EV3/EV3H/FigureEV3H_quantification.xlsx]

## Sheet: Sheet1
independent experiment		EGFP-GNPAT
		WT	sgPEX5
1	EGFP-GNPAT	29100	20000
	GAPDH	23200	31400
	Normalized	1.25431	0.636943
	Relative to WT	1	0.507803
2	EGFP-GNPAT	30700	19300
	GAPDH	25000	21400
	Normalized	1.228	0.901869
	Relative to WT	1	0.734421
3	EGFP-GNPAT	25300	15000
	GAPDH	16600	20200
	Normalized	1.5241	0.742574
	Relative to WT	1	0.487223
