# Supplementary material for: Peroxisome-derived ether lipids regulate lysosomal exocytosis
Source: EMBO J. 2026 May 2;45(11):3699–730. doi: 10.1038/s44318-026-00791-3 (PMC13226661; doi:10.1038/s44318-026-00791-3)
Supplement: Supplementary file 14 — Figure EV3 Source Data [file 44318_2026_791_MOESM14_ESM.zip › Figure EV3/EV3J/FigureEV3J_quantification.xlsx]

## Sheet: Sheet1
		AGPS-EGFP
		WT			sgPEX7
Cт	PEX7	28.899	28.6787	28.5088	31.5235	31.0516	30.904
	ACTIN	18.9214	19.0071	19.9647	20.1119	20.1634	20.0579
Cт Mean	ACTIN	19.2977			20.1111
Delta Cт	PEX7	9.60125	9.38099	9.21112	11.4124	10.9405	10.7929
FC (sgPEX7/WT)		0.863196	1.00558	1.13123	0.245975	0.341152	0.3779
