# Supplementary material for: Peroxisome-derived ether lipids regulate lysosomal exocytosis
Source: EMBO J. 2026 May 2;45(11):3699–730. doi: 10.1038/s44318-026-00791-3 (PMC13226661; doi:10.1038/s44318-026-00791-3)
Supplement: Supplementary file 14 — Figure EV3 Source Data [file 44318_2026_791_MOESM14_ESM.zip › Figure EV3/EV3E/FigureEV3E_quantification.xlsx]

## Sheet: Sheet1
PMP70/EGFP-GNPAT Pearson's Coefficient	EGFP-GNPAT
number of ROIs (50 × 50 μm)	WT	sgPEX5
1	0.789	0.365
2	0.705	0.219
3	0.905	0.319
4	0.648	0.248
5	0.725	0.342
6	0.758	0.448
7	0.673	0.418
8	0.758	0.341
9	0.697	0.1
10	0.635	0.225
11	0.652
