# Supplementary material for: Peroxisome-derived ether lipids regulate lysosomal exocytosis
Source: EMBO J. 2026 May 2;45(11):3699–730. doi: 10.1038/s44318-026-00791-3 (PMC13226661; doi:10.1038/s44318-026-00791-3)
Supplement: Supplementary file 14 — Figure EV3 Source Data [file 44318_2026_791_MOESM14_ESM.zip › Figure EV3/EV3I/FigureEV3I_quantification.xlsx]

## Sheet: Sheet1
independent experiment		AGPS-EGFP
		WT	sgPEX7
1	Upper AGPS-EGFP	9580	10700
	Lower AGPS-EGFP	11400	4230
	GAPDH	51700	57800
	Norm. Upper AGPS-EGFP	0.1853	0.185121
	Norm. Lower AGPS-EGFP	0.220503	0.0731834
	Rel. Upper AGPS-EGFP	1	0.999036
	Rel. Lower AGPS-EGFP	1	0.331893
2	Upper AGPS-EGFP	62000	62600
	Lower AGPS-EGFP	40400	20600
	ACTB	47500	46200
	Norm. Upper AGPS-EGFP	1.30526	1.35498
	Norm. Lower AGPS-EGFP	0.850526	0.445887
	Rel. Upper AGPS-EGFP	1	1.03809
	Rel. Lower AGPS-EGFP	1	0.524249
3	Upper AGPS-EGFP	35700	39100
	Lower AGPS-EGFP	18300	6780
	GAPDH	110000	119000
	Norm. Upper AGPS-EGFP	0.324545	0.328571
	Norm. Lower AGPS-EGFP	0.166364	0.0569748
	Rel. Upper AGPS-EGFP	1	1.0124
	Rel. Lower AGPS-EGFP	1	0.342471
