# Supplementary material for: Peroxisome-derived ether lipids regulate lysosomal exocytosis
Source: EMBO J. 2026 May 2;45(11):3699–730. doi: 10.1038/s44318-026-00791-3 (PMC13226661; doi:10.1038/s44318-026-00791-3)
Supplement: Supplementary file 15 — Figure EV4 Source Data [file 44318_2026_791_MOESM15_ESM.zip]

Archive with 13 entries (9 files):
- Figure EV4/EV4A/
- Figure EV4/EV4A/FigureEV4A_quantification.xlsx
- Figure EV4/EV4B-C/
- Figure EV4/EV4B-C/FigureEV4B_FAR1KO.tif
- Figure EV4/EV4B-C/FigureEV4B_WT.tif
- Figure EV4/EV4B-C/FigureEV4C_quantification.xlsx
- Figure EV4/EV4B-C/Thumbs.db
- Figure EV4/EV4D-F/
- Figure EV4/EV4D-F/FigureEV4D_western.tif
- Figure EV4/EV4D-F/FigureEV4E_quantification.xlsx
- Figure EV4/EV4D-F/FigureEV4F_quantification.xlsx
- Figure EV4/EV4H/
- Figure EV4/EV4H/FigureEV4H_quantification.xlsx
