# Supplementary material for: Peroxisome-derived ether lipids regulate lysosomal exocytosis
Source: EMBO J. 2026 May 2;45(11):3699–730. doi: 10.1038/s44318-026-00791-3 (PMC13226661; doi:10.1038/s44318-026-00791-3)
Supplement: Supplementary file 15 — Figure EV4 Source Data [file 44318_2026_791_MOESM15_ESM.zip › Figure EV4/EV4A/FigureEV4A_quantification.xlsx]

## Sheet: Sheet1
independent experiment 1	For Standard Curve											Repeats
WT-FirepHly	pH=3.5	pH=4.0	pH=4.5	pH=5.0	pH=5.5	pH=6.0	pH=6.5	pH=7.0			WT-FirepHly	1a	1b	1c	1d
mTFP1	1904	2413	3394	4180	5544	5826	7262	7448			mTFP1	7015	7607	6891	7087
mCherry	11136	12184	13392	15320	16562	17597	19002	21085			mCherry	24203	23999	22692	24282
mTFP1/mCherry	0.170977	0.198047	0.253435	0.272846	0.334742	0.331079	0.38217	0.353237			mTFP1/mCherry	0.28984	0.316972	0.303675	0.291862
											Calculated pH	5.13683	5.35599	5.24859	5.15317
LYSETKO-FirepHly	pH=3.5	pH=4.0	pH=4.5	pH=5.0	pH=5.5	pH=6.0	pH=6.5	pH=7.0			LYSETKO-FirepHly	2a	2b	2c	2d
mTFP1	2572	3447	4815	5978	7263	8256	8806	9993			mTFP1	5882	5954	6294	6376
mCherry	8996	10357	10563	12796	13345	13868	15033	16993			mCherry	16168	14769	14545	14361
mTFP1/mCherry	0.285905	0.332818	0.455836	0.467177	0.544249	0.595327	0.585778	0.588066			mTFP1/mCherry	0.363805	0.403142	0.432726	0.44398
											Calculated pH	4.12644	4.28635	4.40661	4.45236
LYSET/FAR1DKO-FirepHly	pH=3.5	pH=4.0	pH=4.5	pH=5.0	pH=5.5	pH=6.0	pH=6.5	pH=7.0			LYSET/FAR1DKO-FirepHly	3a	3b	3c	3d
mTFP1	2352	3134	4658	6003	7196	9484	10106	10645			mTFP1	6746	7465	6487	6858
mCherry	8951	9985	10590	12647	14193	15133	16633	18367			mCherry	17258	17506	16272	17261
mTFP1/mCherry	0.262764	0.313871	0.439849	0.474658	0.50701	0.62671	0.607587	0.579572			mTFP1/mCherry	0.390891	0.426425	0.39866	0.397312
											Calculated pH	4.30512	4.44613	4.33595	4.3306
FAR1KO-FirepHly	pH=3.5	pH=4.0	pH=4.5	pH=5.0	pH=5.5	pH=6.0	pH=6.5	pH=7.0			FAR1KO-FirepHly	4a	4b	4c	4d
mTFP1	1689	1959	2403	3028	4513	4861	5425	6336			mTFP1	7217	6129	5579	5877
mCherry	9517	10997	12407	13214	14323	15402	17147	19661			mCherry	24554	21455	19985	20921
mTFP1/mCherry	0.177472	0.178139	0.193681	0.229151	0.315088	0.315608	0.316382	0.322262			mTFP1/mCherry	0.293924	0.285668	0.279159	0.280914
											Calculated pH	5.37594	5.32791	5.29005	5.30026
independent experiment 2	For Standard Curve											Repeats
WT-FirepHly	pH=3.5	pH=4.0	pH=4.5	pH=5.0	pH=5.5	pH=6.0	pH=6.5	pH=7.0			WT-FirepHly	1a	1b	1c	1d
mTFP1	1768	2347	3160	4567	4982	5458	5908	6284			mTFP1	4859	4877	5050	4989
mCherry	8652	9187	9797	11239	12349	12842	13489	13878			mCherry	15876	14715	14693	14300
mTFP1/mCherry	0.204346	0.25547	0.322548	0.406353	0.403433	0.425012	0.437987	0.452803			mTFP1/mCherry	0.306059	0.331431	0.343701	0.348881
											Calculated pH	4.376	4.55328	4.6265	4.65741
LYSETKO-FirepHly	pH=3.5	pH=4.0	pH=4.5	pH=5.0	pH=5.5	pH=6.0	pH=6.5	pH=7.0			LYSETKO-FirepHly	2a	2b	2c	2d
mTFP1	1746	2514	3472	4615	4578	5230	5760	5663			mTFP1	3130	3872	3901	3939
mCherry	4898	5684	6501	7218	7736	8291	8669	8171			mCherry	8252	8490	8397	8254
mTFP1/mCherry	0.356472	0.442294	0.534072	0.639374	0.591779	0.630804	0.664436	0.693061			mTFP1/mCherry	0.379302	0.456066	0.464571	0.477223
											Calculated pH	3.63404	4.07389	4.12021	4.18912
LYSET/FAR1DKO-FirepHly	pH=3.5	pH=4.0	pH=4.5	pH=5.0	pH=5.5	pH=6.0	pH=6.5	pH=7.0			LYSET/FAR1DKO-FirepHly	3a	3b	3c	3d
mTFP1	1832	3139	4507	6189	6371	7214	7888	8528			mTFP1	4940	6067	5120	5229
mCherry	5749	7155	8298	9508	10614	11159	11745	11845			mCherry	12051	11775	11824	12180
mTFP1/mCherry	0.318664	0.438714	0.543143	0.650926	0.600245	0.646474	0.671605	0.719966			mTFP1/mCherry	0.409924	0.515244	0.433018	0.42931
											Calculated pH	3.88015	4.36546	3.97633	3.96089
FAR1KO-FirepHly	pH=3.5	pH=4.0	pH=4.5	pH=5.0	pH=5.5	pH=6.0	pH=6.5	pH=7.0			FAR1KO-FirepHly	4a	4b	4c	4d
mTFP1	1637	2237	2832	3623	4096	4669	5180	5572			mTFP1	4099	4138	4204	4141
mCherry	8612	9152	9667	10909	11837	12429	12839	12767			mCherry	14677	14912	15012	14855
mTFP1/mCherry	0.190084	0.244427	0.292955	0.332111	0.346034	0.375654	0.403458	0.436438			mTFP1/mCherry	0.279281	0.277495	0.280043	0.278761
											Calculated pH	4.35716	4.33877	4.36501	4.35182
independent experiment 2	For Standard Curve											Repeats
WT-FirepHly	pH=3.5	pH=4.0	pH=4.5	pH=5.0	pH=5.5	pH=6.0	pH=6.5	pH=7.0			WT-FirepHly	1a	1b	1c	1d
mTFP1	1810	2283	2576	3721	4189	4436	5159	4975			mTFP1	4406	3986	3920	4074
mCherry	9488	9551	10462	10945	12068	12217	12419	13093			mCherry	15005	15459	15575	15769
mTFP1/mCherry	0.190767	0.239033	0.246224	0.339973	0.347116	0.363101	0.415412	0.379974			mTFP1/mCherry	0.293635	0.257843	0.251685	0.258355
											Calculated pH	4.75272	4.56183	4.52899	4.56456
LYSETKO-FirepHly	pH=3.5	pH=4.0	pH=4.5	pH=5.0	pH=5.5	pH=6.0	pH=6.5	pH=7.0			LYSETKO-FirepHly	2a	2b	2c	2d
mTFP1	2201	2684	3128	4231	4706	4875	5893	5166			mTFP1	3571	3389	3338	3545
mCherry	6177	6497	7144	7744	8598	8479	8810	8552			mCherry	8931	9008	8796	9056
mTFP1/mCherry	0.356322	0.413114	0.43785	0.546358	0.547337	0.57495	0.668899	0.604069			mTFP1/mCherry	0.399843	0.376221	0.379491	0.391453
											Calculated pH	3.88242	3.67448	3.70326	3.80857
LYSET/FAR1DKO-FirepHly	pH=3.5	pH=4.0	pH=4.5	pH=5.0	pH=5.5	pH=6.0	pH=6.5	pH=7.0			LYSET/FAR1DKO-FirepHly	3a	3b	3c	3d
mTFP1	2794	3184	3978	5066	5431	6193	6859	6309			mTFP1	4652	4719	5203	5073
mCherry	7292	7997	8794	9735	10186	10765	10688	10698			mCherry	11828	11569	11373	10991
mTFP1/mCherry	0.38316	0.398149	0.452354	0.52039	0.533183	0.57529	0.641748	0.589736			mTFP1/mCherry	0.393304	0.4079	0.457487	0.461559
											Calculated pH	3.8368	4.09041	4.53701	4.56693
FAR1KO-FirepHly	pH=3.5	pH=4.0	pH=4.5	pH=5.0	pH=5.5	pH=6.0	pH=6.5	pH=7.0			FAR1KO-FirepHly	4a	4b	4c	4d
mTFP1	2241	2449	3250	3925	4370	5199	5192	4888			mTFP1	4582	5091	5191	5111
mCherry	9353	10971	10928	12569	13237	13982	13270	13517			mCherry	16705	16113	16372	16470
mTFP1/mCherry	0.239602	0.223225	0.297401	0.312276	0.330135	0.371835	0.391258	0.361619			mTFP1/mCherry	0.274289	0.315956	0.317066	0.310322
											Calculated pH	4.10016	5.10521	5.13629	4.92691
