# Supplementary material for: Peroxisome-derived ether lipids regulate lysosomal exocytosis
Source: EMBO J. 2026 May 2;45(11):3699–730. doi: 10.1038/s44318-026-00791-3 (PMC13226661; doi:10.1038/s44318-026-00791-3)
Supplement: Supplementary file 15 — Figure EV4 Source Data [file 44318_2026_791_MOESM15_ESM.zip › Figure EV4/EV4B-C/FigureEV4C_quantification.xlsx]

## Sheet: Sheet1
	WT			FAR1 KO
number of cells	cell area	Lamp2 area	Lamp2/cell area %	cell area	Lamp2 area	Lamp2/cell area %
1	299.628	40.21	13.42	306.584	16.192	5.28142
2	267.231	30.046	11.2435	267.313	56.955	21.3065
3	352.587	35.052	9.94138	259.84	12.056	4.63978
4	247.373	45.463	18.3783	327.429	23.607	7.20981
5	288.406	29.929	10.3774	201.334	33.148	16.4642
6	239.429	71.526	29.8736	316.995	45.204	14.2602
7	264.999	59.352	22.3971	327.512	32.02	9.77674
8	202.756	53.994	26.63	293.012	53.124	18.1303
9	303.681	17.802	5.86207	317.665	39.141	12.3215
10	318.605	35.404	11.1122	275.292	31.198	11.3327
11	405.759	20.187	4.97512	248.242	27.355	11.0195
12	362.235	30.199	8.33685	257.678	29.282	11.3638
13	477.59	34.699	7.26544	209.454	10.047	4.79676
14	288.923	87.483	30.279	244.059	36.497	14.9542
15	327.841	42.42	12.9392	215.799	20.187	9.35454
16	232.614	32.549	13.9927	273.412	25.322	9.26148
17	339.297	21.116	6.22346	355.302	40.387	11.3669
18	307.665	40.434	13.1422	210.511	15.229	7.2343
19	358.815	32.573	9.07794	266.174	47.261	17.7557
20	325.42	30.316	9.31596	233.131	36.462	15.6401
21	346.465	71.878	20.7461	231.803	25.264	10.8989
22	473.912	82.653	17.4406	177.845	19.048	10.7105
23	593.791	69.199	11.6538	202.462	23.724	11.7178
24	252.332	47.214	18.7111	189.584	23.501	12.3961
25	388.391	36.956	9.51515	170.712	13.031	7.63332
26	366.429	21.245	5.79785	328.957	82.877	25.1939
27	268.771	32.49	12.0884	429.612	71.831	16.72
28	256.526	43.219	16.8478	279.428	34.1	12.2035
29	366.453	39.752	10.8478	351.824	73.323	20.8408
30	254.776	36.897	14.4821	288.206	20.61	7.15113
31	394.866	87.095	22.0568	249.793	27.802	11.13
32	342.893	62.09	18.1077	274.716	16.85	6.13361
33				261.285	26.615	10.1862
34				251.862	38.671	15.354
35				209.736	55.78	26.5953
36				224.835	39.74	17.6752
37				303.235	81.937	27.021
38				213.778	38.107	17.8255
39				123.557	27.555	22.3014
