# Supplementary material for: Peroxisome-derived ether lipids regulate lysosomal exocytosis
Source: EMBO J. 2026 May 2;45(11):3699–730. doi: 10.1038/s44318-026-00791-3 (PMC13226661; doi:10.1038/s44318-026-00791-3)
Supplement: Supplementary file 15 — Figure EV4 Source Data [file 44318_2026_791_MOESM15_ESM.zip › Figure EV4/EV4D-F/FigureEV4E_quantification.xlsx]

## Sheet: Sheet1
LAPTM4A
independent experiments		WT	LYSET KO	LYSET/AGPS DKO	LYSET/AGPS DKO+AGPS
1	LAPTM4A	192	2560	419	1020
	GAPDH	55700	53100	48200	56800
	Normalized	0.00344704	0.0482109	0.00869295	0.0179577
	Relative to WT	1	13.9862	2.52186	5.20962
2	LAPTM4A	41.1	427	82.5	320
	GAPDH	24200	22500	29700	47600
	Normalized	0.00169835	0.0189778	0.00277778	0.00672269
	Relative to WT	1	11.1743	1.63558	3.95837
3	LAPTM4A	30.6	362	23	117
	GAPDH	19100	20300	24400	17000
	Normalized	0.00160209	0.0178325	0.000942623	0.00688235
	Relative to WT	1	11.1308	0.588369	4.29585
