# Supplementary material for: Peroxisome-derived ether lipids regulate lysosomal exocytosis
Source: EMBO J. 2026 May 2;45(11):3699–730. doi: 10.1038/s44318-026-00791-3 (PMC13226661; doi:10.1038/s44318-026-00791-3)
Supplement: Supplementary file 15 — Figure EV4 Source Data [file 44318_2026_791_MOESM15_ESM.zip › Figure EV4/EV4D-F/FigureEV4F_quantification.xlsx]

## Sheet: Sheet1
LC3B-II
independent experiments		WT	LYSET KO	LYSET/AGPS DKO	LYSET/AGPS DKO+AGPS
1	LC3B-II	347	4500	619	2020
	GAPDH	57900	53900	48800	49000
	Normalized	0.00599309	0.0834879	0.0126844	0.0412245
	Relative to WT	1	13.9307	2.11651	6.87867
2	LC3B-II	26.4	323	46	322
	GAPDH	21400	23600	37400	41500
	Normalized	0.00123364	0.0136864	0.00122995	0.00775904
	Relative to WT	1	11.0943	0.997002	6.28952
3	LC3B-II	67.6	574	82.6	823
	GAPDH	40700	38200	44600	43800
	Normalized	0.00166093	0.0150262	0.00185202	0.01879
	Relative to WT	1	9.04683	1.11505	11.3129
