# Supplementary material for: Peroxisome-derived ether lipids regulate lysosomal exocytosis
Source: EMBO J. 2026 May 2;45(11):3699–730. doi: 10.1038/s44318-026-00791-3 (PMC13226661; doi:10.1038/s44318-026-00791-3)
Supplement: Supplementary file 15 — Figure EV4 Source Data [file 44318_2026_791_MOESM15_ESM.zip › Figure EV4/EV4H/FigureEV4H_quantification.xlsx]

## Sheet: Sheet1
DQ-BSA MFI
independent experiments		WT	LYSET KO	LYSET/AGPS DKO	LYSET/AGPS DKO+AGPS
1	DQ-BSA MFI	155.58	23.28	43.68	18.38
	Relative to WT	1	0.149634	0.280756	0.118139
2	DQ-BSA MFI	112.58	19.88	39.78	16.58
	Relative to WT	1	0.176586	0.353349	0.147273
3	DQ-BSA MFI	161.37	47.27	140.37	58.87
	Relative to WT	1	0.292929	0.869864	0.364814
4	DQ-BSA MFI	92.04	21.94	54.94	19.84
	Relative to WT	1	0.238375	0.596914	0.215558
5	DQ-BSA MFI	94.84	21.64	51.14	19.84
	Relative to WT	1	0.228174	0.539224	0.209194
