# Supplementary material for: Peroxisome-derived ether lipids regulate lysosomal exocytosis
Source: EMBO J. 2026 May 2;45(11):3699–730. doi: 10.1038/s44318-026-00791-3 (PMC13226661; doi:10.1038/s44318-026-00791-3)
Supplement: Supplementary file 16 — Figure EV5 Source Data [file 44318_2026_791_MOESM16_ESM.zip]

Archive with 14 entries (9 files):
- Figure EV5/EV5B/
- Figure EV5/EV5B/FigureEV5B_quanification.xlsx
- Figure EV5/EV5D/
- Figure EV5/EV5D/FigureEV5D_quantification.xlsx
- Figure EV5/EV5E/
- Figure EV5/EV5E/FigureEV5E_western.tif
- Figure EV5/EV5F-H/
- Figure EV5/EV5F-H/FigureEV5F_western.tif
- Figure EV5/EV5F-H/FigureEV5G_quantification.xlsx
- Figure EV5/EV5F-H/FigureEV5H_quantification.xlsx
- Figure EV5/EV5I-K/
- Figure EV5/EV5I-K/FigureEV5I_western.tif
- Figure EV5/EV5I-K/FigureEV5J_quantification.xlsx
- Figure EV5/EV5I-K/FigureEV5K_quantification.xlsx
