# Supplementary material for: Peroxisome-derived ether lipids regulate lysosomal exocytosis
Source: EMBO J. 2026 May 2;45(11):3699–730. doi: 10.1038/s44318-026-00791-3 (PMC13226661; doi:10.1038/s44318-026-00791-3)
Supplement: Supplementary file 16 — Figure EV5 Source Data [file 44318_2026_791_MOESM16_ESM.zip › Figure EV5/EV5B/FigureEV5B_quanification.xlsx]

## Sheet: Sheet1
LysoTracker MFI
independent experiments	iMEF	WT	mLYSET KO	mLYSET KO+sg_mFAR1
1	LysoTracker MFI	4536	13891	11076
	Relative to WT	1	3.06239	2.4418
2	LysoTracker MFI	2215	6813	4971
	Relative to WT	1	3.07585	2.24424
3	LysoTracker MFI	2188	6842	5210
	Relative to WT	1	3.12706	2.38117
4	LysoTracker MFI	2392	6769	5222
	Relative to WT	1	2.82985	2.18311
