# Supplementary material for: Peroxisome-derived ether lipids regulate lysosomal exocytosis
Source: EMBO J. 2026 May 2;45(11):3699–730. doi: 10.1038/s44318-026-00791-3 (PMC13226661; doi:10.1038/s44318-026-00791-3)
Supplement: Supplementary file 16 — Figure EV5 Source Data [file 44318_2026_791_MOESM16_ESM.zip › Figure EV5/EV5D/FigureEV5D_quantification.xlsx]

## Sheet: Sheet1
LysoTracker MFI
independent experiments	U2OS	WT	FAR1 KO	sg_LYSET	FAR1KO+sg_LYSET
1	LysoTracker MFI	2956	1721	12212	7066
	Relative to WT	1	0.582206	4.13126	2.39039
2	LysoTracker MFI	2399	1731	10986	7004
	Relative to WT	1	0.721551	4.57941	2.91955
3	LysoTracker MFI	2268	1631	11504	7525
	Relative to WT	1	0.719136	5.07231	3.3179
