# Supplementary material for: Peroxisome-derived ether lipids regulate lysosomal exocytosis
Source: EMBO J. 2026 May 2;45(11):3699–730. doi: 10.1038/s44318-026-00791-3 (PMC13226661; doi:10.1038/s44318-026-00791-3)
Supplement: Supplementary file 16 — Figure EV5 Source Data [file 44318_2026_791_MOESM16_ESM.zip › Figure EV5/EV5F-H/FigureEV5G_quantification.xlsx]

## Sheet: Sheet1
LAPTM4A
independent experiments	U2OS	WT	sgLYSET	FAR1 KO	FAR1 KO+sgLYSET
1	LAPTM4A	162.2	873	173.7	500
	GAPDH	55600	70700	62000	70800
	Normalized	0.00291727	0.0123479	0.00280161	0.00706215
	Relative to WT	1	4.23271	0.960356	2.42081
2	LAPTM4A	180.2	741	118.2	443
	GAPDH	86600	66000	69900	72900
	Normalized	0.00208083	0.0112273	0.00169099	0.00607682
	Relative to WT	1	5.39557	0.81265	2.92038
3	LAPTM4A	76.7	468	65.1	276.9
	GAPDH	106000	92600	121000	109000
	Normalized	0.000723585	0.005054	0.000538017	0.00254037
	Relative to WT	1	6.98466	0.743543	3.51081
4	LAPTM4A	92.2	594	95.1	395
	GAPDH	130000	115000	127000	114000
	Normalized	0.000709231	0.00516522	0.000748819	0.00346491
	Relative to WT	1	7.28284	1.05582	4.88545
