# Supplementary material for: Peroxisome-derived ether lipids regulate lysosomal exocytosis
Source: EMBO J. 2026 May 2;45(11):3699–730. doi: 10.1038/s44318-026-00791-3 (PMC13226661; doi:10.1038/s44318-026-00791-3)
Supplement: Supplementary file 16 — Figure EV5 Source Data [file 44318_2026_791_MOESM16_ESM.zip › Figure EV5/EV5F-H/FigureEV5H_quantification.xlsx]

## Sheet: Sheet1
LC3B-II
independent experiments	U2OS	WT	sgLYSET	FAR1 KO	FAR1 KO+sgLYSET
1	LC3B-II	200	556	125	246
	GAPDH	105000	98600	87800	80400
	Normalized	0.00190476	0.00563895	0.00142369	0.0030597
	Relative to WT	1	2.96045	0.747437	1.60634
2	LC3B-II	161	534	122	475
	GAPDH	82800	88000	93900	103000
	Normalized	0.00194444	0.00606818	0.00129925	0.00461165
	Relative to WT	1	3.12078	0.668188	2.37171
3	LC3B-II	135	859	104	379
	GAPDH	99400	96100	92100	103000
	Normalized	0.00135815	0.00893861	0.00112921	0.00367961
	Relative to WT	1	6.58146	0.831431	2.70928
4	LC3B-II	101	546	104	318
	GAPDH	85700	84200	78100	82800
	Normalized	0.00117853	0.00648456	0.00133163	0.00384058
	Relative to WT	1	5.50225	1.1299	3.25879
