# Supplementary material for: Peroxisome-derived ether lipids regulate lysosomal exocytosis
Source: EMBO J. 2026 May 2;45(11):3699–730. doi: 10.1038/s44318-026-00791-3 (PMC13226661; doi:10.1038/s44318-026-00791-3)
Supplement: Supplementary file 16 — Figure EV5 Source Data [file 44318_2026_791_MOESM16_ESM.zip › Figure EV5/EV5I-K/FigureEV5J_quantification.xlsx]

## Sheet: Sheet1
LAPTM4A
independent experiments	iMEF	WT	WT+AGPSi	mLYSET KO	mLYSET KO+AGPSi
1	LAPTM4A	474	341	1689	512
	GAPDH	140000	141000	88000	104000
	Normalized	0.00338571	0.00241844	0.0191932	0.00492308
	Relative to WT	1	0.714307	5.66887	1.45407
2	LAPTM4A	452	274	1418	407
	GAPDH	19100	24000	19000	15700
	Normalized	0.0236649	0.0114167	0.0746316	0.0259236
	Relative to WT	1	0.48243	3.15368	1.09544
3	LAPTM4A	475	280	1531	595
	GAPDH	25300	25500	18100	15000
	Normalized	0.0187747	0.0109804	0.0845856	0.0396667
	Relative to WT	1	0.58485	4.5053	2.11277
