# Supplementary material for: Peroxisome-derived ether lipids regulate lysosomal exocytosis
Source: EMBO J. 2026 May 2;45(11):3699–730. doi: 10.1038/s44318-026-00791-3 (PMC13226661; doi:10.1038/s44318-026-00791-3)
Supplement: Supplementary file 16 — Figure EV5 Source Data [file 44318_2026_791_MOESM16_ESM.zip › Figure EV5/EV5I-K/FigureEV5K_quantification.xlsx]

## Sheet: Sheet1
LC3B-II
independent experiments	iMEF	WT	WT+AGPSi	mLYSET KO	mLYSET KO+AGPSi
1	LC3B-II	159	154	4330	1480
	GAPDH	73200	93200	58300	73400
	Normalized	0.00217213	0.00165236	0.074271	0.0201635
	Relative to WT	1	0.760709	34.1927	9.28281
2	LC3B-II	4.82	4.04	70.4	25.9
	GAPDH	7270	4270	4720	2670
	Normalized	0.000662999	0.000946136	0.0149153	0.00970037
	Relative to WT	1	1.42706	22.4967	14.6311
3	LC3B-II	3.9	2.54	57.5	18
	GAPDH	3990	4750	3980	2480
	Normalized	0.000977444	0.000534737	0.0144472	0.00725806
	Relative to WT	1	0.547077	14.7806	7.42556
