# Supplementary material for: Peroxisome-derived ether lipids regulate lysosomal exocytosis
Source: EMBO J. 2026 May 2;45(11):3699–730. doi: 10.1038/s44318-026-00791-3 (PMC13226661; doi:10.1038/s44318-026-00791-3)
Supplement: Supplementary file 17 — Figure EV6 Source Data [file 44318_2026_791_MOESM17_ESM.zip]

Archive with 4 entries (2 files):
- Figure EV6/EV6A-B/
- Figure EV6/EV6A-B/FigureEV6AB_quantification.xlsx
- Figure EV6/EV6C-L/
- Figure EV6/EV6C-L/FigureEV6C-L_quantification.xlsx
