# Supplementary material for: Peroxisome-derived ether lipids regulate lysosomal exocytosis
Source: EMBO J. 2026 May 2;45(11):3699–730. doi: 10.1038/s44318-026-00791-3 (PMC13226661; doi:10.1038/s44318-026-00791-3)
Supplement: Supplementary file 17 — Figure EV6 Source Data [file 44318_2026_791_MOESM17_ESM.zip › Figure EV6/EV6A-B/FigureEV6AB_quantification.xlsx]

## Sheet: PC plasmalogens
	WT				LYSET KO				LYSET/FAR1 DKO				FAR1KO
	R1	R2	R3	R4	R1	R2	R3	R4	R1	R2	R3	R4	R1	R2	R3	R4
PC(P16:0/18:1)	0.0845486	0.0621692	0.0613002	0.0620065	0.0796699	0.0728715	0.0647734	0.0702727	0.00505108	0.00700784	0.00665057	0.00665447	0.00611757	0.00544153	0.00563322	0.00538431
PC(P16:0/18:2)	0.00650642	0.00515754	0.00477002	0.00468716	0.00556504	0.00536084	0.00464968	0.00587484	0.000427411	0.000354629	0.000395291	0.000474574	0.000355551	0.00036441	0.000388337	0.000471216
PC(P16:0/20:3)	0.00184196	0.00137821	0.00155068	0.00118624	0.00198075	0.00190346	0.0015438	0.00149141	0.000242823	0.000210986	0.000322092	0.000238918	0.00045016		0.000184018	0.000223155
PC(P16:0/20:4)	0.00567657	0.00503006	0.00390334	0.0046292	0.00690185	0.00601668	0.00603477	0.00595163	0.000621595	0.00103992	0.00089477	0.000808386	0.000547976	0.000611808	0.000570663	0.000597095
PC(P16:0/22:5)	0.0020304	0.00126056	0.00112248	0.00132285	0.00204957	0.00222412	0.00203799	0.00172259	0.000576208	0.000569918	0.000540615	0.000924683	0.000545002	0.000272835		0.000341762
PC(P16:0/22:6)	0.00231508	0.00215988	0.00205487	0.00214854	0.00333983	0.0032432	0.00340753	0.00318662	0.000519331	0.000564451	0.000612232	0.000781539	0.000245456	0.000170499	0.000250246	0.000367287
PC(P18:0/16:0)	0.059737	0.0482569	0.0482547	0.0497466	0.0825943	0.0816708	0.0767708	0.0774574	0.00250204	0.00416483	0.00419097	0.00385244	0.00274852	0.00166901	0.00198934	0.00206038
PC(P18:0/18:0)	0.00437926	0.00310107	0.00341096	0.00347812	0.00453515	0.00468124	0.00408261	0.00478609	0.000678716	0.000980029	0.00100803	0.000840244	0.00104964	0.000890768	0.00117437	0.00151484
PC(P18:0/18:1)	0.0977149	0.0750303	0.0749939	0.0796189	0.114643	0.11494	0.104395	0.104781	0.00099581	0.00145335	0.00130781	0.00138566	0.000885627	0.0011789	0.000937509	0.000710263
PC(P18:0/18:2)	0.00685538	0.00534692	0.00454631	0.00530823	0.00858276	0.00774004	0.0075418	0.00734428	7.84639e-05		9.64147e-05	0.000104853
PC(P18:0/20:3)	0.0033798	0.00289287	0.00231003	0.00315622	0.00460868	0.00431897	0.00408694	0.00372754
PC(P18:0/20:4)	0.00833801	0.00715151	0.00627612	0.00677735	0.0101166	0.00995581	0.00882862	0.0094469	0.000183018	0.000387396	0.00016137	0.000320431		0.000330551	0.000273415	0.000309712
PC(P18:0/22:5)	0.00115615	0.000991165	0.00186844	0.00109598	0.00261526	0.00278514	0.00183089	0.00152448
PC(P18:0/22:6)	0.00287315	0.00194362	0.00213129	0.00170631	0.00370935	0.00353537	0.00270362	0.0036912	0.00030011	0.000452306	0.000398913	0.000302214	0.000238229	0.000272455	0.000294823	0.00017873
PC(P20:0/18:2)	0.000824071	0.000498721	0.000420311	0.000329232	0.000664353	0.000771509	0.000666096	0.000622388	0.000404504	0.000446806	0.000576341	0.000590207	0.000748795	0.000585203	0.000652095	0.000483229
PC(P20:0/20:4)	0.00105006	0.000830579	0.00083474	0.000667175	0.00120569	0.0011208	0.00126131	0.00101518	0.000458778	0.000611018	0.000728058	0.000507169	0.000770203	0.000660782	0.000550261	0.00065934
PC(P20:0/22:6)	0.000227559	0.0003211	0.000182401	0.00024739	0.000453153	0.000341533	0.000283718	0.000478943	0.000118662	0.000163383	0.000148778	0.000263209	0.000248519	0.000229112	0.000244603	0.000169702
Sum	0.289454	0.22352	0.219931	0.228112	0.333235	0.323481	0.294899	0.303375	0.0131585	0.0184069	0.0180323	0.018049	0.0149512	0.0126779	0.0131429	0.013471

## Sheet: PE plasmalogens
	WT				LYSET KO				LYSET/FAR1 DKO				FAR1KO
	R1	R2	R3	R4	R1	R2	R3	R4	R1	R2	R3	R4	R1	R2	R3	R4
PE(P16:0/16:0)	0.0282942	0.0247107	0.0250003	0.0235765	0.030886	0.0278763	0.024278	0.021439	0.00155137	0.00200775	0.0014228	0.00198351	0.00681225	0.00425129	0.00483482	0.00490753
PE(P16:0/18:0)	0.0831927	0.0672301	0.0694638	0.0667292	0.0721836	0.062039	0.0599953	0.0613685	0.00117231	0.00106607	0.00162956	0.00125218	0.00274704	0.00134392	0.00367027	0.00194238
PE(P16:0/18:1)	3.70803	3.19849	3.02525	3.21131	2.97206	2.82331	2.7367	2.97185	0.0372219	0.0605842	0.0467547	0.0547376	0.131692	0.0887449	0.118636	0.109283
PE(P16:0/18:2)	0.48366	0.36131	0.366977	0.382385	0.372557	0.35521	0.327959	0.360981	0.00700166	0.00830121	0.00773375	0.00634828	0.0175635	0.01381	0.0157621	0.0142951
PE(P16:0/20:3)	0.90186	0.70818	0.69359	0.696292	0.750918	0.712376	0.642955	0.698046	0.0126867	0.0179235	0.0167154	0.0153142	0.0367079	0.0296309	0.0337772	0.0323443
PE(P16:0/20:4)	4.07474	3.39448	3.28503	3.27129	4.07279	3.39222	3.53653	4.18471	0.0484317	0.0785711	0.0600983	0.0629379	0.14172	0.118337	0.132325	0.129821
PE(P16:0/20:5)	0.315008	0.237301	0.230561	0.24056	0.341022	0.303211	0.275288	0.30961	0.00520908	0.0076644	0.00774041	0.00639345	0.0163906	0.0148309	0.0162653	0.0141172
PE(P16:0/22:5)	0.907603	0.963774	0.669858	0.73962	1.19595	0.912682	0.8227	0.929137	0.0176291	0.0281517	0.0177699	0.0208872	0.0463022	0.0423432	0.0336791	0.050082
PE(P16:0/22:6)	1.623	1.1953	1.2478	1.29281	1.6981	1.64882	1.41777	1.62989	0.0217044	0.0310056	0.0223065	0.0279905	0.056837	0.0516706	0.0510109	0.0531129
PE(P18:0/16:0)	0.0206926	0.0161286	0.0170076	0.0166318	0.0288314	0.0287236	0.0246597	0.0296782	0.0113195	0.0147591	0.0147807	0.0145681	0.0203237	0.0165781	0.0198971	0.0196009
PE(P18:0/18:0)	0.0289217	0.024518	0.0221019	0.0200017	0.0277424	0.0280805	0.0252594	0.0259696	0.0112036	0.0143994	0.0125	0.0120251	0.023864	0.0174351	0.0184656	0.0198095
PE(P18:0/18:1)	0.0808777	0.0593216	0.0610679	0.0572406	0.0843241	0.0787176	0.0705227	0.0789196	0.0472624	0.0704453	0.0644673	0.0638977	0.102152	0.0875071	0.0992771	0.0902253
PE(P18:0/18:2)	0.281685	0.21542	0.196514	0.20845	0.186576	0.166718	0.150308	0.181989	0.00647398	0.0110114	0.00955602	0.00907421	0.0172857	0.0164872	0.0155419	0.014199
PE(P18:0/20:3)	0.407534	0.312648	0.293198	0.300303	0.28005	0.253118	0.217966	0.262509	0.0119004	0.0180225	0.0164099	0.014421	0.032179	0.0226158	0.0284509	0.0247262
PE(P18:0/20:4)	2.02193	1.77087	1.63804	1.78726	1.85612	1.67736	1.6077	1.78599	0.0765099	0.102939	0.0943659	0.09466	0.168704	0.131678	0.159395	0.148863
PE(P18:0/20:5)	0.134241	0.106665	0.0981767	0.088678	0.118847	0.103499	0.0898145	0.101006	0.00528576	0.00705853	0.00677215	0.00708963	0.0143868	0.010421	0.0131306	0.0129
PE(P18:0/22:5)	0.489965	0.441842	0.38763	0.434006	0.487044	0.465907	0.448173	0.492724	0.0221222	0.0298067	0.028743	0.0285454	0.0464206	0.0340204	0.0405956	0.0420319
PE(P18:0/22:6)	0.633019	0.500616	0.493596	0.511219	0.544905	0.550843	0.486794	0.500807	0.0247389	0.0350377	0.0323786	0.0312248	0.0513275	0.0434156	0.0446732	0.0489187
PE(P20:0/18:2)	0.0174952	0.0112178	0.00944017	0.0104689	0.0103873	0.00848551	0.00662437	0.0073428	0.00641851	0.00972439	0.00576536	0.00794954	0.0127238	0.010375	0.0129375	0.0113155
PE(P20:0/20:4)	0.105315	0.0684365	0.0720898	0.0744285	0.077996	0.0647485	0.060352	0.0721758	0.0409755	0.0560316	0.0496352	0.0499515	0.0979074	0.069676	0.0872795	0.08551
PE(P20:0/20:5)	0.00537424	0.00693257	0.00478594	0.003599	0.00608072	0.00410953	0.0056009	0.00642121	0.00421493	0.00534744	0.00473281	0.00444972	0.00782594	0.00708319	0.00715145	0.00734215
PE(P20:0/22:5)	0.414621	0.341532	0.314809	0.311768	0.542274	0.550776	0.508337	0.529181	0.0153246	0.0212175	0.025043	0.0200311	0.0129002	0.0120613	0.0137534	0.0105095
PE(P20:0/22:6)	0.0335035	0.0247687	0.02503	0.0203895	0.0256067	0.0253603	0.024638	0.0282183	0.0104745	0.0169736	0.0170577	0.0143829	0.026661	0.019845	0.0219192	0.021105
sum	16.8006	14.0517	13.247	13.769	15.7832	14.2442	13.5709	15.27	0.446833	0.64805	0.564379	0.570116	1.09143	0.864162	0.992428	0.966962
