# Supplementary material for: Peroxisome-derived ether lipids regulate lysosomal exocytosis
Source: EMBO J. 2026 May 2;45(11):3699–730. doi: 10.1038/s44318-026-00791-3 (PMC13226661; doi:10.1038/s44318-026-00791-3)
Supplement: Supplementary file 17 — Figure EV6 Source Data [file 44318_2026_791_MOESM17_ESM.zip › Figure EV6/EV6C-L/FigureEV6C-L_quantification.xlsx]

## Sheet: +CE
After normalization
				WT				LYSET KO				LYSET/FAR1 DKO
	Name	Group	Mode	S1	S2	S3	S4	S5	S6	S7	S8	S9	S10	S11	S12
0	CE|18:2|[+H]	CE	+	1.21638	0.73271	0.505609	0.391691	42.1497	28.4136	82.9418	35.9754	13.9839	16.2598	16.2283
1	CE|20:4|[+H]	CE	+	5.26206	2.29947	1.7005	1.14579	36.0674	123.34	384.134	134.345	33.6174	29.6521	28.9094	0.231192
2	CE|18:1|[+H]	CE	+	0.597629	0.718131	0.714914	0.609893	60.0166	16.001	38.1233	39.1179	15.0218	20.888	18.8866	0.104194
3	CE|18:3|[+H]	CE	+	0.235364	0.0859019	0.0783041	0.0666181	2.71573	6.6146	18.6206	7.6125	1.82666	1.93042	1.66412
4	CE|16:0|[+H]	CE	+	0.0628461	0.0605233	0.051945	0.0231181	2.9707	1.83874	2.04317	1.53232	0.717376	0.816243	0.615865
5	CE|20:5|[+H]	CE	+	7.04177	1.09958	0.417008	0.209009	138.403	564.248	251.677	56.4073	4.73941	20.8034	52.4315
6	CE|20:3|[+H]	CE	+	0.956696	0.544939	0.47746	0.402056	7.74843	11.3035	34.5733	13.589	4.64588	4.79112	4.11047
7	CE|16:1|[+H]	CE	+	0.199112	0.0593916	0.095792	0.0834193	5.53704	4.46251	7.99413	4.93115	2.06269	1.86548	1.82901
sum				15.5719	5.60065	4.04153	2.9316	295.608	756.222	820.107	293.51	76.6151	97.0065	124.675	0.335386

## Sheet: +TAG
After normalization
				WT				LYSET KO				LYSET/FAR1 DKO
	Name	Group	Mode	S1	S2	S3	S4	S5	S6	S7	S8	S9	S10	S11	S12
8	TAG|50:0|(NL-16:0)[+NH4]	TAG	+					0.0252152	0.0398581		0.016912	0.0050816	0.0125392	0.0204523
9	TAG|50:0|(NL-18:0)[+NH4]	TAG	+					0.0118584	0.0192677		0.0108505	0.00171517	0.00605912	0.0114084
10	TAG|50:1|(NL-16:0)[+NH4]	TAG	+					0.105524	0.153875		0.0918232	0.030734	0.0278724	0.0564749	0.00658643
11	TAG|50:1|(NL-18:1)[+NH4]	TAG	+					0.0604591	0.0866562		0.0443951	0.0186995	0.0153659	0.0314942	0.00464959
12	TAG|50:2|(NL-14:0)[+NH4]	TAG	+					0.00830862	0.00943307		0.00348372	0.00298104	0.0028694	0.0037681	0.00235365
13	TAG|50:2|(NL-16:0)[+NH4]	TAG	+					0.0453932	0.0474707		0.00732898	0.0139103	0.0150023	0.0194288	0.0144499
14	TAG|50:2|(NL-16:1)[+NH4]	TAG	+					0.0405436	0.0468031		0.000347296	0.0121958	0.0139639	0.0194819	0.00974827
15	TAG|50:2|(NL-18:1)[+NH4]	TAG	+					0.0511106	0.057645		0.0112716	0.0204777	0.0180687	0.0240439	0.0182345
16	TAG|52:1|(NL-16:0)[+NH4]	TAG	+	0.0089823	0.00064221		0.00408451	0.0161953	0.0365565		0.0445199	0.00079017	0.00210527	0.0126262	0.000754994
17	TAG|52:1|(NL-18:0)[+NH4]	TAG	+	0.00944157	0.00275426		0.00391514	0.0138343	0.0296285		0.0348219	0.000758272	0.001991	0.0103	0.00059762
18	TAG|52:1|(NL-18:1)[+NH4]	TAG	+	0.00893115	0.000163856		0.00357125	0.0172597	0.0341498		0.040449	0.000902756	0.00264134	0.0121285	0.000761743
19	TAG|52:2|(NL-16:0)[+NH4]	TAG	+					0.0461134	0.0750473		0.0773827	0.00432115	0.00830052	0.0244169	0.00326227
20	TAG|52:2|(NL-18:0)[+NH4]	TAG	+					0.00779538	0.0110037		0.00754393	0.000998633	0.00175284	0.0040066	0.00100301
21	TAG|52:2|(NL-18:1)[+NH4]	TAG	+					0.0971237	0.148038		0.14476	0.00978613	0.0174675	0.0472739	0.00634178
22	TAG|52:2|(NL-18:2)[+NH4]	TAG	+					0.00326472	0.0043897		0.00125449	0.000316762	0.000672961	0.00135851	0.000736043
23	TAG|52:3|(NL-16:1)[+NH4]	TAG	+					0.0191937	0.0229684		0.010322	0.0035287	0.00427193	0.00724069	0.00211973
24	TAG|52:3|(NL-18:1)[+NH4]	TAG	+					0.0411842	0.0478754		0.0253652	0.00853935	0.0105378	0.0162024	0.0100324
25	TAG|52:5|(NL-18:3)[+NH4]	TAG	+					0.000580697	0.000423272		0.00024408	0.000247827	0.000217755	0.000130034	7.64943e-05
26	TAG|54:2|(NL-18:0)[+NH4]	TAG	+	0.00342765	0.00517653		0.000729555	0.00442484	0.0152831		0.0264819
27	TAG|54:2|(NL-18:1)[+NH4]	TAG	+	0.00685092	0.00501357		0.00169368	0.0110793	0.0328923		0.0630901
28	TAG|54:3|(NL-18:0)[+NH4]	TAG	+					0.00264898	0.00460425		0.00341671	0.000210967	0.000293736	0.00113121	0.000168936
29	TAG|54:3|(NL-18:1)[+NH4]	TAG	+					0.0298115	0.0573035		0.08107
30	TAG|54:3|(NL-18:2)[+NH4]	TAG	+					0.00253362	0.00429011		0.00352596	0.000233706	0.000484792	0.00131549	0.00013577
31	TAG|54:4|(NL-18:1)[+NH4]	TAG	+					0.00758005	0.0104024		0.000748866	0.000861618	0.00192993	0.00306283	0.00156656
32	TAG|50:1|(NL-18:0,,)[NH4]	TAG	+					0.00844305	0.0109093		0.00402422	0.00249488	0.00303411	0.00502529	0.00113632
33	TAG|52:2|(NL-16:1,,)[NH4]	TAG	+					0.00735146	0.0115588		0.00665444	0.000904825	0.00178672	0.00417118
34	TAG|52:5|(NL-16:0,,)[NH4]	TAG	+		0.000368478	0.000513597	2.50625e-05	0.000871407	0.000790291		0.000296594	0.000279023	0.000255328	0.000318239	9.07568e-05
35	TAG|54:5|(NL-20:4,,)[NH4]	TAG	+	0.000120917		3.67385e-06	0.000125875	0.00600807	0.00811564		0.00370047	0.00133081	0.00127804	0.00206281	0.00116999
36	TAG|54:6|(NL-20:4,,)[NH4]	TAG	+	5.45001e-06	0.000440129		6.28858e-05	0.00268349	0.00271394		0.000573715	0.000578346	0.000619655	0.000686589	0.000484416
180	TAG|48:1|(NL-14:0)[+NH4]	TAG	+									0.00821081	0.00751037	0.00857555	0.00861653
181	TAG|48:1|(NL-16:0)[+NH4]	TAG	+									0.0189887	0.0174041	0.0237719	0.0161462
182	TAG|48:1|(NL-18:1)[+NH4]	TAG	+									0.000869683	0.000664789	0.000820261	0.00131894
183	TAG|48:2|(NL-14:0)[+NH4]	TAG	+									0.00359226	0.00315238	0.00341489	0.00263927
184	TAG|48:2|(NL-16:0)[+NH4]	TAG	+									0.00486638	0.004776	0.0042396	0.0019471
185	TAG|48:2|(NL-18:1)[+NH4]	TAG	+									0.00454323	0.00423581	0.00405216	0.00439708
186	TAG|48:2|(NL-18:2)[+NH4]	TAG	+									0.000740463	0.000780755	0.000868205	0.000402681
187	TAG|50:2|(NL-18:2)[+NH4]	TAG	+									0.00236768	0.00277783	0.00368492	0.00368734
188	TAG|50:3|(NL-14:0)[+NH4]	TAG	+									0.00072963	0.000560099	0.000646278	0.00087361
189	TAG|50:3|(NL-16:0)[+NH4]	TAG	+					0.00537986	0.00543253			0.00178997	0.00160561	0.00166376	0.00127759
190	TAG|50:3|(NL-16:1)[+NH4]	TAG	+									0.00495089	0.00583079	0.00625902	0.0028538
191	TAG|50:3|(NL-18:1)[+NH4]	TAG	+									0.00290193	0.00308271	0.003346	0.00284682
192	TAG|50:3|(NL-18:2)[+NH4]	TAG	+									0.00118771	0.00195242	0.00212188	0.000596575
193	TAG|50:4|(NL-18:2)[+NH4]	TAG	+									0.000259375	0.000291591	0.000294376
194	TAG|52:3|(NL-16:0)[+NH4]	TAG	+					0.0127516	0.0153411		0.00253998	0.00290283	0.00318909	0.0043778	0.00469731
195	TAG|52:3|(NL-18:2)[+NH4]	TAG	+					0.0124124	0.0151949		0.00251797	0.00162641	0.00258423	0.00450834	0.00384733
196	TAG|52:4|(NL-16:0)[+NH4]	TAG	+									0.000974962	0.00104116	0.00119177	0.00163076
197	TAG|52:4|(NL-16:1)[+NH4]	TAG	+									0.00104288	0.0011237	0.00140693	0.000800795
198	TAG|52:4|(NL-18:1)[+NH4]	TAG	+									0.00107006	0.00110793	0.00129948	0.00097931
199	TAG|52:4|(NL-18:2)[+NH4]	TAG	+									0.00133931	0.00134755	0.00165908	0.00168309
200	TAG|52:4|(NL-18:3)[+NH4]	TAG	+					0.00174319	0.00162428		4.68002e-05	0.000551965	0.000457476	0.000451808	0.00047783
201	TAG|52:5|(NL-18:2)[+NH4]	TAG	+					0.000551006	0.000409167			0.000261243	0.000216029	0.000136535
202	TAG|54:4|(NL-18:0)[+NH4]	TAG	+					0.000855545	0.00139591		0.00101746	0.000137067	0.000200907	0.000361951	0.000462054
203	TAG|54:4|(NL-18:2)[+NH4]	TAG	+									0.000330434	0.000988608	0.00165871	0.00104405
204	TAG|54:5|(NL-18:1)[+NH4]	TAG	+									0.000591712	0.000674014	0.000712038	0.00137571
205	TAG|54:5|(NL-18:2)[+NH4]	TAG	+									0.00029361	0.000585599	0.00040751	0.00157322
206	TAG|48:1|(NL-16:1,,)[NH4]	TAG	+									0.00516361	0.00773621	0.0111754	0.00314916
207	TAG|48:2|(NL-16:1,,)[NH4]	TAG	+									0.00665772	0.0074444	0.00877857
208	TAG|52:5|(NL-16:1,,)[NH4]	TAG	+					0.00113473	0.000963155			0.00030201	0.000314685	0.000353425	0.000100054
209	TAG|54:5|(NL-18:3,,)[NH4]	TAG	+									0.000156183	0.000185936	0.000124523	0.000148496
210	TAG|54:6|(NL-18:3,,)[NH4]	TAG	+					8.69971e-05	3.94795e-05			7.56889e-05	9.91287e-05	1.93519e-05
sum				0.03776	0.014559	0.000517271	0.014208	0.729309	1.07035		0.77278	0.222356	0.255304	0.442392	0.156034

## Sheet: +SM
After normalization
				WT				LYSET KO				LYSET/FAR1 DKO
	Name	Group	Mode	S1	S2	S3	S4	S5	S6	S7	S8	S9	S10	S11	S12
82	SM|34:1|[+H]	SM	+	3.61	4.02347	3.17576	3.43164	11.8893	10.9917	8.65466	10.9104	4.88909	4.58485	5.15245	4.264
83	SM|42:2|[+H]	SM	+	1.43412	1.45884	0.998788	1.36259	9.36033	9.06702	7.10551	8.00996	3.91347	3.76128	4.65211	2.72205
211	SM|40:2|[+H]	SM	+					3.79309	3.67101	2.90362	3.04661	1.613	1.46351	1.79385	1.1094
212	SM|36:1|[+H]	SM	+					3.34868	3.05306	2.30312	2.9383	1.42801	1.26293	1.52352	1.1755
sum				5.04412	5.48231	4.17454	4.79423	28.3914	26.7827	20.9669	24.9052	11.8436	11.0726	13.1219	9.27096

## Sheet: -PC
After normalization
	WT				LYSET KO				LYSET/FAR1 DKO
PL	S1	S2	S3	S4	S5	S6	S7	S8	S9	S10	S11	S12
PC(16:0_16:0)	0.811108	0.861663	0.709436	0.74674	1.44525	1.2983	1.01784	1.13859	0.853689	0.702106	0.827884	0.748551
PC(16:0_18:1)	3.50752	3.69529	2.95023	3.64372	7.40343	6.31998	5.3517	5.23582	4.76898	3.64566	4.17782	3.5712
PC(16:0_18:2)	0.140783	0.153993	0.121079	0.133515	0.270152	0.224962	0.177602	0.165506	0.151768	0.118252	0.139887	0.100818
PC(16:0_20:3)	0.0435073	0.0513929	0.0385566	0.0480039	0.132549	0.132878	0.11176	0.101136	0.063558	0.0529405	0.0639273	0.0678818
PC(16:0_20:4)	0.0353919	0.0352728	0.0330282	0.034578	0.132302	0.136284	0.0984315	0.0954397	0.059817	0.0479861	0.0639435	0.0639601
PC(16:0_22:6)	0.0143986	0.0211627	0.0144803	0.0153357	0.0482999	0.05141	0.0355593	0.0321292	0.018432	0.014257	0.018344	0.0175884
PC(18:0_18:1)	0.644838	0.663263	0.54406	0.657596	1.87829	1.80584	1.65411	1.41902	1.03437	0.850317	0.927413	0.810585
PC(18:0_18:2)	0.0380918	0.039654	0.0325162	0.0402128	0.124881	0.127799	0.108604	0.0823007	0.0664198	0.0501268	0.0598037	0.0552365
PC(18:0_20:3)	0.00847091	0.0104211	0.00890712	0.0082182	0.28961	0.296174	0.263733	0.213684	0.0844987	0.0767844	0.102356	0.0620537
PC(18:0_20:4)	0.0141695	0.0152414	0.0127636	0.016726	0.284933	0.314325	0.257262	0.213376	0.0824728	0.078698	0.0967873	0.0885686
PC(18:1_18:1)	1.37312	1.43381	1.13192	1.33705	2.82859	2.59374	2.35635	2.1747	1.83612	1.42452	1.64837	1.37953
PC(18:1_18:2)	0.106969	0.122656	0.0972916	0.112371	0.232798	0.183702	0.164126	0.148514	0.130902	0.114276	0.132953	0.141429
PC(18:2_18:2)	0.00334697	0.00274095	0.00295325	0.00434	0.00422463	0.0030409	0.00215798	0.00451123	0.00269576	0.00382605	0.00283754
sum	6.74172	7.10656	5.69722	6.79841	15.0753	13.4884	11.5992	11.0247	9.15372	7.17974	8.26233	7.10739

## Sheet: -PS
After normalization
	WT				LYSET KO				LYSET/FAR1 DKO
PL	S1	S2	S3	S4	S5	S6	S7	S8	S9	S10	S11	S12
PS(16:0_18:1)	6.38897	6.00069	5.35595	6.27734	13.8449	13.3429	10.9565	12.3712	12.07	7.54662	8.28655	6.2926
PS(16:0_18:2)	0.126972	0.103814	0.106563	0.1044	0.319663	0.290904	0.190765	0.203072	0.294885	0.133466	0.16241	0.151997
PS(16:0_20:4)	1.33246	1.07503	0.926701	1.12675	2.55423	1.95159	1.93701	2.27525	2.98652	2.01861	2.05728	0.758429
PS(18:0_18:0)	0.976978	1.01832	0.819143	1.00437	1.46902	1.57739	1.27034	1.36042	1.31602	0.623562	0.813102	0.635462
PS(18:0_20:4)	4.92592	4.29557	3.57046	5.05138	7.48788	6.73767	5.87249	6.64943	7.32111	5.1522	5.26848	1.70189
PS(20:1_22:6)	0.060353	0.0608952	0.0470381	0.0456906	0.186353	0.18419	0.138072	0.16392	0.239207	0.150585	0.229264	0.118667
sum	13.8117	12.5543	10.8259	13.6099	25.862	24.0847	20.3651	23.0233	24.2278	15.625	16.8171	9.65905

## Sheet: -PG
After normalization
	WT				LYSET KO				LYSET/FAR1 DKO
PL	S1	S2	S3	S4	S5	S6	S7	S8	S9	S10	S11	S12
PG(14:0_20:4)	0.00295748	0.00233687	0.00209245	0.00226934	0.00336408	0.00277	0.00274034	0.00313761	0.00446951	0.00352426	0.00339948	0.0029377
PG(16:0_16:0)	0.142551	0.125778	0.133118	0.144117	0.10845	0.0870788	0.0767736	0.110787	0.0880811	0.0720142	0.0763963	0.0566074
PG(16:0_18:1)	1.69657	1.62185	1.59495	1.82681	1.50331	1.44222	1.24481	1.50619	1.37	1.0286	1.08935	0.869762
PG(16:0_20:3)	0.0361143	0.0351421	0.0340693	0.0413179	0.0262254	0.0253275	0.0221173	0.0265996	0.0266954	0.0202642	0.0219842	0.017726
PG(18:0_18:1)	1.26558	1.50393	1.25706	1.71983	1.15572	1.04719	0.947699	1.26743	0.972431	0.799273	0.8847	0.682052
PG(18:0_18:2)	0.0401276	0.0386578	0.0391259	0.0482147	0.0518056	0.0424707	0.0439132	0.054322	0.0447995	0.03321	0.0320633	0.0335289
PG(18:1_18:1)	4.55252	5.01135	4.47068	5.55422	4.69057	3.53228	4.05079	5.06816	4.24084	3.37414	3.46861	2.72845
PG(18:2_20:4)	0.00153282	0.00154097	0.00134793	0.0013015	0.00363101	0.00383132	0.00321273	0.00376687	0.00386488	0.00289111	0.00353835	0.00248937
sum	7.73795	8.34058	7.53244	9.33808	7.54307	6.18317	6.39206	8.04039	6.75119	5.33392	5.58004	4.39355

## Sheet: -PI
After normalization
	WT				LYSET KO				LYSET/FAR1 DKO
PL	S1	S2	S3	S4	S5	S6	S7	S8	S9	S10	S11	S12
PI(16:1_18:0)	1.83045	1.91019	1.72005	1.81988	6.63422	5.26399	4.95422	5.52995	2.91903	2.49565	2.71007	2.38333
PI(18:0_18:2)	0.993657	1.16699	1.04599	1.15416	4.68943	4.28285	3.84641	4.28972	2.19437	1.73965	1.73825	1.35997
PI(18:0_20:4)	4.634	5.78849	4.9011	5.33125	23.183	23.1934	20.4476	21.6074	15.6482	13.188	13.2657	9.28431
PI(18:1_20:4)	1.2011	1.39226	1.299	1.24422	6.70603	6.49115	5.37525	6.36829	4.2065	3.49097	3.68355	3.30113
sum	8.6592	10.2579	8.96613	9.5495	41.2127	39.2314	34.6235	37.7954	24.9681	20.9142	21.3976	16.3287

## Sheet: -PE
After normalization
	WT				LYSET KO				LYSET/FAR1 DKO
PL	S1	S2	S3	S4	S5	S6	S7	S8	S9	S10	S11	S12
PE(15:1_22:6)	0.328515	0.265598	0.224477	0.297771	0.318046	0.255121	0.248236	0.204259	0.0378129	0.0175401	0.0200986	0.0140958
PE(16:0_18:1)	6.80596	6.30535	5.39006	7.3197	8.38601	8.75681	5.34696	5.99463	12.367	8.68525	9.35918	6.53304
PE(16:0_18:2)	0.358965	0.359586	0.259933	0.307571	0.427669	0.413047	0.275211	0.294004	0.695932	0.545501	0.57573	0.49226
PE(16:0_20:4)	0.458684	0.403302	0.333916	0.444754	0.669246	0.644716	0.40019	0.428116	1.88724	1.39546	1.66452	0.953567
PE(16:0_22:5)	0.0338596	0.0293208	0.0217877	0.0316984	0.0488517	0.0472747	0.0313905	0.0317444	0.181009	0.135527	0.18621	0.0802069
PE(16:0_22:6)	0.118938	0.094396	0.0795161	0.101824	0.164443	0.158981	0.0976556	0.103977	0.422554	0.296762	0.420338	0.231713
PE(18:0_18:0)	0.588508	0.48262	0.403639	0.560287	0.632141	0.50956	0.439851	0.380909	0.257474	0.214663	0.218617	0.0906866
PE(18:0_18:1)	6.45045	5.26168	4.35785	6.76962	7.05789	5.97744	3.87466	3.93507	6.86835	6.26391	6.48465	2.35095
PE(18:0_18:2)	0.549911	0.461648	0.375001	0.539171	0.702015	0.651421	0.415437	0.41298	0.79977	0.662553	0.734025	0.276993
PE(18:0_20:3)	0.378422	0.340267	0.262278	0.380298	0.605606	0.483076	0.348768	0.306264	0.736299	0.676211	0.774757	0.42358
PE(18:0_20:4)	1.3407	1.1101	0.926216	1.30451	1.8763	1.59699	1.15168	1.04391	2.76654	2.65583	2.89183	1.59403
PE(18:0_22:6)	0.383109	0.336097	0.257541	0.372265	0.508242	0.411961	0.271261	0.255392	0.511582	0.500043	0.568855	0.222398
PE(18:1_18:1)	10.4086	8.98829	7.49097	11.5291	13.6589	11.1558	7.66236	7.85841	18.8347	14.9371	17.0627	4.874
PE(18:1_18:2)	0.91754	0.903767	0.693914	1.02616	1.1127	1.06449	0.687767	0.744222	1.90661	1.47507	1.80369	1.14201
PE(18:1_20:4)	0.809095	0.658885	0.556985	0.862798	1.28203	1.1888	0.704391	0.815737	3.26561	2.92327	3.6176	0.923682
PE(18:2_18:2)	0.0173312	0.0185382	0.0137451	0.0168908	0.0227743	0.0210903	0.0131437	0.0138126	0.0427579	0.0344154	0.0421247	0.0377644
PE(20:4_20:4)	0.0989948	0.0882661	0.0847286	0.080833	0.0622932	0.0367497	0.0435988	0.0194812	0.0177768	0.00758203	0.00494388	0.00348566
PE(20:4_22:5)	0.0655068	0.0695587	0.0574961	0.0564046	0.0380735	0.0265843	0.0280809	0.0128594	0.0190844	0.0123271	0.00788239	0.00523126
sum	30.1131	26.1773	21.7901	32.0016	37.5733	33.3999	22.0406	22.8558	51.6181	41.439	46.4377	20.2497

## Sheet: PC-P
After normalization
	WT				LYSET KO				LYSET/FAR1 DKO
	S1	S2	S3	S4	S5	S6	S7	S8	S9	S10	S11	S12
PC|32:0|(FA-16:0,MS2-P-16:0)[ACO-]	0.0673622	0.118738	0.115355	0.0647921	0.0483492	0.0382335	0.026343	0.0524821	0.0371879	0.0076143	0.0131773	0.0101883
PC|34:1|(FA-18:1,MS2-P-16:0)[ACO-]	0.0752909	0.120562	0.124907	0.0822615	0.0774636	0.0526452	0.0440346	0.0806563	0.0377135	0.0162593	0.0137057	0.0176102
PC|34:2|(FA-18:2,MS2-P-16:0)[ACO-]	0.00989334	0.0438167	0.011982	0.00935904	0.00957829	0.00384956	0.0112621	0.0341335
PC|36:3|(FA-20:3,MS2-P-16:0)[ACO-]	0.00657825	0.0331892	0.0143373	0.0100164
PC|36:4|(FA-20:4,MS2-P-16:0)[ACO-]	0.0126534	0.0387005	0.018438	0.0108815	0.0162024	0.0131869	0.0163053
PC|38:5|(FA-22:5,MS2-P-16:0)[ACO-]	0.00459935		0.015923	0.00847402
PC|38:6|(FA-22:6,MS2-P-16:0)[ACO-]	0.00827306	0.0200863	0.0158168	0.00926239	0.0132375	0.00551445	0.00998637		0.0177672	0.00589699	0.00548094	0.00300863
PC|34:0|(FA-16:0,MS2-P-18:0)[ACO-]	0.174362	0.261755	0.259726	0.220302	0.154693	0.105628	0.0869676	0.0946533	0.0433068	0.0222162	0.0168892	0.018897
PC|36:1|(FA-18:1,MS2-P-18:0)[ACO-]	0.0769466	0.10995	0.166018	0.117837	0.0808901	0.0508696	0.0343658	0.0797767	0.0385044	0.0130942	0.00923326	0.00946369
PC|36:2|(FA-18:2,MS2-P-18:0)[ACO-]	0.0098231	0.0455397	0.0214398	0.0135533
PC|38:3|(FA-20:3,MS2-P-18:0)[ACO-]	0.0103938		0.0184083	0.00858266	0.00501927	0.00713567	0.0124698	0.0439216	0.0246152	0.00515017	0.00314855	0.00391161
PC|38:4|(FA-20:4,MS2-P-18:0)[ACO-]	0.0162122	0.0537771	0.0366364	0.016901	0.015997	0.0122833	0.0120644	0.0439289		0.0047678	0.00532307	0.00248095
PC|40:5|(FA-22:5,MS2-P-18:0)[ACO-]	0.00704671		0.0234915	0.0125265		0.0052825	0.0131124	0.0260765		0.00655995	0.00319048	0.00248769
PC|40:6|(FA-22:6,MS2-P-18:0)[ACO-]	0.0130344	0.0358533	0.0186809	0.0124786	0.00960813	0.0068333		0.0270929	0.024442	0.00434867	0.00688915	0.00461181
sum	0.49247	0.881967	0.86116	0.597228	0.431039	0.301462	0.266911	0.482722	0.223537	0.0859075	0.0770377	0.0726599

## Sheet: PE-P
After normalization
	WT				LYSET KO				LYSET/FAR1 DKO
	S1	S2	S3	S4	S5	S6	S7	S8	S9	S10	S11	S12
PE|32:0|(MS2-16:0,P-16:0)[-H]	0.182996	0.513384	0.356556	0.609037	0.248226	0.243127	0.0821416	0.122737	0.0375272	0.0147935	0.0165753	0.0151909
PE|34:0|(MS2-18:0,P-16:0)[-H]	0.183663	0.220615	0.181061	0.107012	0.181407	0.108302	0.141934	0.160694	0.0240031	0.00939929	0.00720487	0.00744339
PE|34:1|(MS2-18:1,P-16:0)[-H]	7.04094	8.59829	7.07041	4.10435	7.46618	4.1783	6.06429	6.51917	0.97493	0.43932	0.316404	0.227552
PE|34:2|(MS2-18:2,P-16:0)[-H]	0.580679	1.70635	1.09832	1.56967	0.766601	0.772198	0.454312	0.775825	0.135085	0.063461	0.061948	0.0399472
PE|36:3|(MS2-20:3,P-16:0)[-H]	1.67888	1.02979	0.916231	1.66527	2.07928	1.16501	1.39578	1.30211	0.16044	0.0756359	0.0654866	0.14811
PE|36:4|(MS2-20:4,P-16:0)[-H]	5.92052	5.0572	4.20202	3.0963	6.41062	3.38365	5.132	4.82501	0.749992	0.426179	0.296057	0.422103
PE|36:5|(MS2-20:5,P-16:0)[-H]	0.152537	0.44326	0.290034	0.317185	0.21327	0.215818	0.125514	0.249844	0.0449547	0.0217334	0.0206084	0.0137715
PE|38:5|(MS2-22:5,P-16:0)[-H]	2.2324	1.58722	1.31987	1.28895	2.45086	1.28455	2.03896	1.74829	0.209929	0.154498	0.111108	0.188151
PE|38:6|(MS2-22:6,P-16:0)[-H]	0.87619	0.677649	0.549433	0.420871	1.11559	0.570844	0.873088	0.846743	0.11627	0.064067	0.0455269	0.0583309
PE|34:0|(MS2-16:0,P-18:0)[-H]	0.510515	0.343947	0.301898	0.313792	0.361012	0.180163	0.294714	0.282948	0.0470957	0.0326329	0.0208685	0.0391533
PE|36:0|(MS2-18:0,P-18:0)[-H]	0.0659546	0.0241397	0.0245085	0.130361	0.0796429	0.053651	0.0471831	0.0350497	0.00276067	0.0014342	0.00358681	0.0106539
PE|36:1|(MS2-18:1,P-18:0)[-H]	2.65403	0.857301	0.947019	4.92551	3.05002	2.01057	1.86442	1.33239	0.132153	0.0960132	0.104626	0.377407
PE|36:2|(MS2-18:2,P-18:0)[-H]	0.438821	0.156418	0.152136	0.401298	0.397196	0.239071	0.272931	0.233289	0.0305955	0.0211602	0.0196198	0.0663524
PE|38:3|(MS2-20:3,P-18:0)[-H]	0.544346	0.879668	0.707513	1.63555	0.736443	0.483122	0.317777	0.278867	0.0850772	0.0701354	0.0708112	0.151532
PE|38:4|(MS2-20:4,P-18:0)[-H]	2.77861	1.86448	1.87888	7.15378	4.20326	2.91372	2.00322	1.2575	0.404217	0.341404	0.322	1.08989
PE|38:5|(MS2-20:5,P-18:0)[-H]	0.140434	0.0372818	0.0411001	0.163624	0.158262	0.0853677	0.0951182	0.0810688	0.0122909	0.0101445	0.0109632	0.0438715
PE|40:5|(MS2-22:5,P-18:0)[-H]	0.684303	0.662936	0.61975	2.09227	1.20255	0.822437	0.575896	0.371638	0.118359	0.107908	0.110017	0.322701
PE|40:6|(MS2-22:6,P-18:0)[-H]	0.427173	0.313429	0.286831	1.12423	0.791076	0.576008	0.38016	0.238979	0.0665948	0.047666	0.0564956	0.155059
PE|38:2|(MS2-18:2,P-20:0)[-H]	0.0160202	0.0416895	0.029692	0.0615654	0.0236997	0.0204999	0.00747238	0.0067483	0.0205214	0.0209103	0.0264785	0.0444387
PE|40:4|(MS2-20:4,P-20:0)[-H]	0.153649	0.465932	0.359674	0.198015	0.0876444	0.0269197	0.093713	0.114945	0.192072	0.206251	0.224081	0.200707
PE|40:5|(MS2-20:5,P-20:0)[-H]	0.00487816	0.0139194	0.00998001	0.0179764	0.00513758	0.00394807	0.00188231	0.0016046	0.0108234	0.0116274	0.0129404	0.0191032
PE|42:5|(MS2-22:5,P-20:0)[-H]	0.0389076	0.112531	0.0848554	0.0451121	0.0299636	0.010883	0.0234269	0.0338584	0.0420952	0.0471992	0.052207	0.046096
PE|42:6|(MS2-22:6,P-20:0)[-H]	0.0281644	0.0830028	0.0562812	0.0280877	0.0200805	0.00594867	0.0203188	0.0291464	0.033932	0.0318432	0.0400136	0.0354647
sum	27.3346	25.6904	21.4841	31.4698	32.078	19.3541	22.3063	20.8485	3.65172	2.31542	2.01563	3.72303
