# Supplementary material for: Peroxisome-derived ether lipids regulate lysosomal exocytosis
Source: EMBO J. 2026 May 2;45(11):3699–730. doi: 10.1038/s44318-026-00791-3 (PMC13226661; doi:10.1038/s44318-026-00791-3)
Supplement: Supplementary file 18 — Figure EV7 Source Data [file 44318_2026_791_MOESM18_ESM.zip]

Archive with 10 entries (7 files):
- Figure EV7/EV7A/
- Figure EV7/EV7A/FigureEV7A_western.tif
- Figure EV7/EV7B-D/
- Figure EV7/EV7B-D/FigureEV7B_western.tif
- Figure EV7/EV7B-D/FigureEV7C_quantification_LAPTM4A.xlsx
- Figure EV7/EV7B-D/FigureEV7D_quantification_LC3B-II.xlsx
- Figure EV7/EV7E-G/
- Figure EV7/EV7E-G/FigureEV7E_western.tif
- Figure EV7/EV7E-G/FigureEV7F_quantification_LAPTM4A.xlsx
- Figure EV7/EV7E-G/FigureEV7G_quantification_LC3B-II.xlsx
