# Supplementary material for: Peroxisome-derived ether lipids regulate lysosomal exocytosis
Source: EMBO J. 2026 May 2;45(11):3699–730. doi: 10.1038/s44318-026-00791-3 (PMC13226661; doi:10.1038/s44318-026-00791-3)
Supplement: Supplementary file 18 — Figure EV7 Source Data [file 44318_2026_791_MOESM18_ESM.zip › Figure EV7/EV7B-D/FigureEV7C_quantification_LAPTM4A.xlsx]

## Sheet: Sheet1
LAPTM4A
independent experiments		LYSET KO	LYSET KO+BAPTA-AM	LYSET/FAR1 DKO	LYSET/FAR1 DKO+BAPTA-AM
1	LAPTM4A	6800	7400	1760	4450
	GAPDH	105000	106000	101000	98600
	Normalized	0.0647619	0.0698113	0.0174257	0.0451318
	Relative LAPTM4A	1	1.07797	0.269074	0.696889
2	LAPTM4A	1700	1480	527	737
	GAPDH	46000	52400	72300	55800
	Normalized	0.0369565	0.0282443	0.00728907	0.0132079
	Relative LAPTM4A	1	0.764257	0.197234	0.35739
3	LAPTM4A	2160	2370	367	1100
	GAPDH	56000	39000	40300	47600
	Normalized	0.0385714	0.0607692	0.0091067	0.0231092
	Relative LAPTM4A	1	1.5755	0.2361	0.599129
4	LAPTM4A	1140	1250	381	1020
	GAPDH	30200	34500	37700	34100
	Normalized	0.0377483	0.0362319	0.0101061	0.029912
	Relative LAPTM4A	1	0.959827	0.267723	0.792406
