# Supplementary material for: Peroxisome-derived ether lipids regulate lysosomal exocytosis
Source: EMBO J. 2026 May 2;45(11):3699–730. doi: 10.1038/s44318-026-00791-3 (PMC13226661; doi:10.1038/s44318-026-00791-3)
Supplement: Supplementary file 18 — Figure EV7 Source Data [file 44318_2026_791_MOESM18_ESM.zip › Figure EV7/EV7B-D/FigureEV7D_quantification_LC3B-II.xlsx]

## Sheet: Sheet1
LC3B-II
independent experiments		LYSET KO	LYSET KO+BAPTA-AM	LYSET/FAR1 DKO	LYSET/FAR1 DKO+BAPTA-AM
1	LC3B-II	13800	12400	3900	9570
	GAPDH	68000	58800	51300	57300
	Normalized	0.202941	0.210884	0.0760234	0.167016
	Relative LC3B-II	1	1.03914	0.374608	0.822976
2	LC3B-II	7680	6030	2140	2790
	GAPDH	102000	106000	106000	91200
	Normalized	0.0752941	0.0568868	0.0201887	0.0305921
	Relative LC3B-II	1	0.755528	0.268131	0.406301
3	LC3B-II	9510	6650	2410	3770
	GAPDH	81400	81100	86200	70500
	Normalized	0.11683	0.0819975	0.0279582	0.0534752
	Relative LC3B-II	1	0.701851	0.239306	0.457716
4	LC3B-II	8570	8710	3820	5110
	GAPDH	95800	109000	97100	91500
	Normalized	0.0894572	0.0799083	0.0393409	0.055847
	Relative LC3B-II	1	0.893257	0.439773	0.624287
