# Supplementary material for: Peroxisome-derived ether lipids regulate lysosomal exocytosis
Source: EMBO J. 2026 May 2;45(11):3699–730. doi: 10.1038/s44318-026-00791-3 (PMC13226661; doi:10.1038/s44318-026-00791-3)
Supplement: Supplementary file 18 — Figure EV7 Source Data [file 44318_2026_791_MOESM18_ESM.zip › Figure EV7/EV7E-G/FigureEV7F_quantification_LAPTM4A.xlsx]

## Sheet: Sheet1
LAPTM4A
idenpendent experiments		LYSET KO	LYSET/FAR1 DKO	DKO+sgVAMP7	DKO+sgSTX4	DKO+sgVAMP7/sgSTX4
1	LAPTM4A	533	155	402	429	439
	GAPDH	81700	70700	64200	86600	71800
	Normalized	0.00652387	0.00219236	0.00626168	0.00495381	0.00611421
	Relative LAPTM4A	1	0.336053	0.959811	0.759336	0.937206
2	LAPTM4A	441	163	393	470	444
	GAPDH	71900	65200	75300	61700	87700
	Normalized	0.00613352	0.00226704	0.00546592	0.00653686	0.00617524
	Relative LAPTM4A	1	0.369615	0.891156	1.06576	1.0068
3	LAPTM4A	621	210	615	725	728
	GAPDH	24000	25100	29700	35700	36000
	Normalized	0.025875	0.00836653	0.0207071	0.0203081	0.0202222
	Relative LAPTM4A	1	0.323344	0.800273	0.784855	0.781535
