# Supplementary material for: Peroxisome-derived ether lipids regulate lysosomal exocytosis
Source: EMBO J. 2026 May 2;45(11):3699–730. doi: 10.1038/s44318-026-00791-3 (PMC13226661; doi:10.1038/s44318-026-00791-3)
Supplement: Supplementary file 18 — Figure EV7 Source Data [file 44318_2026_791_MOESM18_ESM.zip › Figure EV7/EV7E-G/FigureEV7G_quantification_LC3B-II.xlsx]

## Sheet: Sheet1
LC3B-II
idenpendent experiments		LYSET KO	LYSET/FAR1 DKO	DKO+sgVAMP7	DKO+sgSTX4	DKO+sgVAMP7/sgSTX4
1	LC3B-II	1910	911	2620	2100	2490
	GAPDH	36400	32500	44500	43900	42500
	Normalized	0.0524725	0.0280308	0.0588764	0.047836	0.0585882
	Relative LC3B-II	1	0.534199	1.12204	0.911639	1.11655
2	LC3B-II	10000	4140	7440	7670	5390
	GAPDH	74500	72300	68400	69100	64900
	Normalized	0.134228	0.0572614	0.108772	0.110999	0.0830508
	Relative LC3B-II	1	0.426598	0.810351	0.826939	0.618729
3	LC3B-II	1970	912	1630	1340	1640
	GAPDH	106000	107000	114000	117000	103000
	Normalized	0.0185849	0.00852336	0.0142982	0.011453	0.0159223
	Relative LC3B-II	1	0.458618	0.769347	0.616252	0.856735
